# Supplementary material for: Regulation of ex-translational activities is the primary function of the multi-tRNA synthetase complex
Source: Nucleic Acids Res. 2020 Dec 21;49(7):3603–16. doi: 10.1093/nar/gkaa1183 (PMC8053116; doi:10.1093/nar/gkaa1183)
Supplement: gkaa1183_Supplemental_Files [file gkaa1183_supplemental_files.zip]

Archive with 2 entries (2 files):
- 200930_SupplementaryTable.xlsx
- 201116_RARS_ex2_Supp.pdf
