# Supplementary material for: Regulation of ex-translational activities is the primary function of the multi-tRNA synthetase complex
Source: Nucleic Acids Res. 2020 Dec 21;49(7):3603–16. doi: 10.1093/nar/gkaa1183 (PMC8053116; doi:10.1093/nar/gkaa1183)
Supplement: gkaa1183_Supplemental_Files [file gkaa1183_supplemental_files.zip › 200930_SupplementaryTable.xlsx]

## Sheet: S1_RARS_peptides
Sequence	Missed cleavages	Mass	Proteins	Leading razor protein	Start position	End position	Gene names	Protein names	Unique (Groups)	Unique (Proteins)	Charges	PEP	Score	Intensity dLZ RARS 1	Intensity dLZ RARS 2	Intensity dLZ RARS 3	Intensity wt RARS 1	Intensity wt RARS 2	Intensity wt RARS 3	id	Protein group IDs	Mod. peptide IDs	Evidence IDs	MS/MS IDs	Best MS/MS	Oxidation (M) site IDs	MS/MS Count
AAYPDLENPPLLVTPSQQAK	0	2151.12	P54136;E5RJM9	P54136	90	109	RARS	Arginine--tRNA ligase, cytoplasmic	yes	no	2;3	4.9116e-26	198.16	52262000	75052000	70810000	1060300000	915510000	1061400000	33	323	33	167;168;169;170;171;172;173;174;175;176;177;178;179;180;181;182	202;203;204;205;206;207;208;209;210;211;212;213;214;215;216;217;218;219;220;221;222;223;224;225;226;227;228;229;230;231;232;233;234;235;236;237	218		36
FGDYQCNSAMGISQMLK	0	1948.85	P54136	P54136	110	126	RARS	Arginine--tRNA ligase, cytoplasmic	yes	yes	2;3	2.591e-177	318.49	85037000	145420000	76539000	2547600000	2018400000	1981400000	564	323	574;575	4900;4901;4902;4903;4904;4905;4906;4907;4908;4909;4910;4911;4912;4913;4914;4915;4916;4917;4918;4919;4920;4921;4922;4923;4924;4925;4926;4927;4928	5917;5918;5919;5920;5921;5922;5923;5924;5925;5926;5927;5928;5929;5930;5931;5932;5933;5934;5935;5936;5937;5938;5939;5940;5941;5942;5943;5944;5945;5946;5947;5948;5949;5950;5951;5952;5953;5954;5955;5956	5929	26;27	39
GFDILGIKPVQR	1	1341.78	P54136	P54136	648	659	RARS	Arginine--tRNA ligase, cytoplasmic	yes	yes	2;3	1.2252e-05	182.39	92787000	79082000	50389000	946290000	729050000	901180000	677	323	689	5491;5492;5493;5494;5495;5496;5497;5498;5499;5500;5501;5502;5503;5504;5505;5506;5507;5508	6766;6767;6768;6769;6770;6771;6772;6773;6774;6775;6776;6777;6778;6779;6780;6781;6782;6783;6784;6785;6786;6787;6788;6789;6790;6791	6773		26
HLPDNECIEKVEIAGPGFINVHLRK	2	2884.5	P54136	P54136	144	168	RARS	Arginine--tRNA ligase, cytoplasmic	yes	yes	3;4;5;6	8.7319e-119	258.9	54825000	82717000	74668000	991410000	767820000	696340000	850	323	862	6276;6277;6278;6279;6280;6281;6282;6283;6284;6285;6286;6287;6288;6289;6290;6291;6292;6293;6294;6295;6296;6297	7652;7653;7654;7655;7656;7657;7658;7659;7660;7661;7662;7663;7664;7665;7666;7667;7668;7669;7670;7671;7672;7673;7674;7675;7676;7677;7678;7679;7680	7662		28
ILLDHEKEWK	1	1309.7	P54136	P54136	564	573	RARS	Arginine--tRNA ligase, cytoplasmic	yes	yes	2;3	6.1452e-16	205.09	53329000	45626000	29575000	813990000	523700000	597600000	983	323	998	7256;7257;7258;7259;7260;7261;7262;7263;7264;7265;7266;7267;7268;7269	9035;9036;9037;9038;9039;9040;9041;9042;9043;9044;9045;9046;9047;9048;9049;9050;9051	9043		17
LMDLLGEGLKR	1	1243.7	P54136	P54136	462	472	RARS	Arginine--tRNA ligase, cytoplasmic	yes	yes	2;3	2.384e-06	157.38	166360000	244630000	201750000	2995000000	2305500000	2233500000	1365	323	1382;1383	10142;10143;10144;10145;10146;10147;10148;10149;10150;10151;10152;10153;10154;10155;10156;10157;10158;10159;10160;10161;10162	13214;13215;13216;13217;13218;13219;13220;13221;13222;13223;13224;13225;13226;13227;13228;13229;13230;13231;13232;13233;13234;13235;13236;13237;13238;13239;13240;13241;13242;13243	13223	29	27
MNDIVKEFEDR	1	1394.65	P54136	P54136	342	352	RARS	Arginine--tRNA ligase, cytoplasmic	yes	yes	2;3	1.1451e-16	202.03	27416000	42794000	21096000	444540000	482520000	502840000	1550	323	1574;1575	11337;11338;11339;11340;11341;11342;11343;11344;11345;11346;11347;11348;11349;11350;11351;11352;11353;11354;11355	14723;14724;14725;14726;14727;14728;14729;14730;14731;14732;14733;14734;14735;14736;14737;14738;14739;14740;14741;14742;14743;14744;14745;14746;14747	14726		25
YADLSHNRLNDYIFSFDK	1	2217.05	P54136	P54136	505	522	RARS	Arginine--tRNA ligase, cytoplasmic	yes	yes	2;3;4	5.8706e-37	197.84	29638000	40974000	37273000	781230000	570010000	522290000	2510	323	2556	18167;18168;18169;18170;18171;18172;18173;18174;18175;18176;18177;18178;18179;18180;18181;18182;18183;18184;18185;18186	23779;23780;23781;23782;23783;23784;23785;23786;23787;23788;23789;23790;23791;23792;23793;23794;23795;23796;23797;23798;23799;23800;23801;23802;23803;23804	23781		25
AYQCVVLLQGK	0	1277.68	P54136	P54136	290	300	RARS	Arginine--tRNA ligase, cytoplasmic	yes	yes	2	3.2646e-08	171.73	6862200	0	0	59682000	67243000	75521000	297	323	301	1950;1951;1952;1953	2407;2408;2409;2410;2411;2412	2410		6
AYQCVVLLQGKNPDITK	1	1946.03	P54136	P54136	290	306	RARS	Arginine--tRNA ligase, cytoplasmic	yes	yes	2;3	6.5811e-57	268.93	13936000	19283000	16262000	287180000	232800000	220370000	298	323	302	1954;1955;1956;1957;1958;1959;1960;1961;1962;1963;1964;1965	2413;2414;2415;2416;2417;2418;2419;2420;2421;2422;2423;2424;2425	2417		13
DFVSEQLTSLLVNGVQLPALGENKK	1	2698.45	P54136	P54136	169	193	RARS	Arginine--tRNA ligase, cytoplasmic	yes	yes	2;3;4	7.888e-120	260.68	54514000	32444000	27005000	713870000	1407000000	774440000	354	323	360	3562;3563;3564;3565;3566;3567;3568;3569;3570;3571;3572;3573;3574	4373;4374;4375;4376;4377;4378;4379;4380;4381;4382;4383;4384;4385;4386;4387;4388;4389;4390;4391;4392;4393;4394	4377		22
DKVLTAEELNAAQTSVAYGCIK	1	2380.19	P54136	P54136	483	504	RARS	Arginine--tRNA ligase, cytoplasmic	yes	yes	2;3	4.3126e-255	347.75	75973000	92863000	88698000	1341400000	946200000	944260000	364	323	370	3599;3600;3601;3602;3603;3604;3605;3606;3607;3608;3609;3610;3611;3612;3613;3614;3615	4419;4420;4421;4422;4423;4424;4425;4426;4427;4428;4429;4430;4431;4432;4433;4434;4435;4436;4437;4438	4427		20
HLPDNECIEKVEIAGPGFINVHLR	1	2756.41	P54136	P54136	144	167	RARS	Arginine--tRNA ligase, cytoplasmic	yes	yes	3;4;5	1.326e-90	233.68	38357000	36883000	0	605320000	522590000	736060000	849	323	861	6262;6263;6264;6265;6266;6267;6268;6269;6270;6271;6272;6273;6274;6275	7635;7636;7637;7638;7639;7640;7641;7642;7643;7644;7645;7646;7647;7648;7649;7650;7651	7646		15
IVFVPGCSIPLTIVK	0	1641.95	P54136	P54136	363	377	RARS	Arginine--tRNA ligase, cytoplasmic	yes	yes	2;3	5.9686e-08	121.76	70110000	96354000	57290000	1588400000	1128600000	1587900000	1064	323	1079	7743;7744;7745;7746;7747;7748;7749;7750;7751;7752;7753;7754;7755;7756;7757	9586;9587;9588;9589;9590;9591;9592;9593;9594;9595;9596;9597;9598;9599;9600;9601;9602;9603;9604;9605;9606;9607;9608	9589		23
LANIDEEMLQK	0	1302.65	P54136	P54136	547	557	RARS	Arginine--tRNA ligase, cytoplasmic	yes	yes	2	1.7139e-42	244.61	100460000	144670000	84975000	1701300000	1392000000	1253100000	1193	323	1208;1209	8610;8611;8612;8613;8614;8615;8616;8617;8618;8619;8620;8621;8622;8623;8624	10690;10691;10692;10693;10694;10695;10696;10697;10698;10699;10700;10701;10702;10703;10704;10705;10706;10707;10708;10709;10710;10711;10712	10694	28	23
LFEFAGYDVLR	0	1328.68	P54136	P54136	224	234	RARS	Arginine--tRNA ligase, cytoplasmic	yes	yes	2	4.6078e-08	168.8	38800000	61533000	42322000	768880000	558730000	716520000	1237	323	1253	8922;8923;8924;8925;8926;8927;8928;8929;8930	11155;11156;11157;11158;11159;11160;11161;11162;11163;11164;11165;11166	11161		12
LQEVFGHAIK	0	1140.63	P54136;E5RJM9;E5RH09	P54136	80	89	RARS	Arginine--tRNA ligase, cytoplasmic	yes	no	2	0.0026221	138.4	35718000	52272000	42575000	756510000	313910000	419070000	1392	323	1411	10292;10293;10294;10295;10296;10297;10298;10299	13395;13396;13397;13398;13399;13400;13401;13402;13403;13404;13405	13396		11
MLDDRGNTAAYLLYAFTR	1	2090.03	P54136	P54136	523	540	RARS	Arginine--tRNA ligase, cytoplasmic	yes	yes	3	9.3399e-37	144.17	30332000	0	0	547130000	418420000	461850000	1533	323	1555;1556	11256;11257;11258;11259;11260;11261	14639;14640;14641;14642;14643;14644	14642	30	5
SDGGYTYDTSDLAAIK	0	1675.76	P54136	P54136	378	393	RARS	Arginine--tRNA ligase, cytoplasmic	yes	yes	2;3	2.4717e-51	233.32	45912000	59394000	0	742370000	528050000	564490000	1881	323	1915	14016;14017;14018;14019;14020;14021;14022;14023;14024;14025	18592;18593;18594;18595;18596;18597;18598;18599;18600;18601	18594		9
SDGGYTYDTSDLAAIKQR	1	1959.92	P54136	P54136	378	395	RARS	Arginine--tRNA ligase, cytoplasmic	yes	yes	2;3	1.4876e-201	339.28	18235000	17505000	7821900	490730000	257850000	284780000	1882	323	1916	14026;14027;14028;14029;14030;14031;14032;14033;14034;14035;14036;14037	18602;18603;18604;18605;18606;18607;18608;18609;18610;18611;18612;18613	18603		12
STIIGESISR	0	1061.57	P54136	P54136	214	223	RARS	Arginine--tRNA ligase, cytoplasmic	yes	yes	2	0.0025142	138.98	34488000	52749000	36996000	709420000	433290000	521450000	2038	323	2072	15089;15090;15091;15092;15093;15094;15095;15096;15097	20023;20024;20025;20026;20027;20028;20029;20030;20031;20032;20033;20034	20026		12
VEIAGPGFINVHLR	0	1520.85	P54136	P54136	154	167	RARS	Arginine--tRNA ligase, cytoplasmic	yes	yes	2;3	1.9808e-10	173.32	8760700	0	8465200	69667000	102320000	116210000	2284	323	2328	16788;16789;16790;16791;16792;16793;16794	22094;22095;22096;22097;22098;22099;22100;22101	22095		8
VEIAGPGFINVHLRK	1	1648.94	P54136	P54136	154	168	RARS	Arginine--tRNA ligase, cytoplasmic	yes	yes	3;4	3.5083e-12	150.21	7650200	5214600	4907000	119950000	105860000	123260000	2285	323	2329	16795;16796;16797;16798;16799;16800;16801;16802;16803;16804;16805	22102;22103;22104;22105;22106;22107;22108;22109;22110;22111;22112	22107		11
VFHAGFGVVLGEDKKK	2	1729.95	P54136	P54136	436	451	RARS	Arginine--tRNA ligase, cytoplasmic	yes	yes	2;3;4	2.5089e-30	216.06	28042000	71581000	29257000	991690000	509040000	599730000	2302	323	2346	16905;16906;16907;16908;16909;16910;16911;16912;16913;16914;16915;16916;16917;16918;16919;16920;16921;16922;16923;16924;16925;16926;16927;16928;16929	22236;22237;22238;22239;22240;22241;22242;22243;22244;22245;22246;22247;22248;22249;22250;22251;22252;22253;22254;22255;22256;22257;22258;22259;22260;22261;22262;22263;22264;22265;22266;22267;22268;22269	22243		34
VIVDFSSPNIAK	0	1288.7	P54136	P54136	194	205	RARS	Arginine--tRNA ligase, cytoplasmic	yes	yes	2	3.3722e-09	167.12	200340000	191800000	119290000	3065000000	1609400000	2642200000	2345	323	2389	17317;17318;17319;17320;17321;17322;17323;17324;17325	22834;22835;22836;22837;22838;22839;22840;22841;22842;22843;22844;22845;22846;22847;22848	22844		15
VLTAEELNAAQTSVAYGCIK	0	2137.07	P54136	P54136	485	504	RARS	Arginine--tRNA ligase, cytoplasmic	yes	yes	2	2.4595e-298	379.44	15033000	26178000	18695000	334680000	185770000	244090000	2390	323	2435	17545;17546;17547;17548;17549;17550;17551;17552	23082;23083;23084;23085;23086;23087;23088;23089	23082		8
CILRFPEILQK	1	1415.8	P54136	P54136	577	587	RARS	Arginine--tRNA ligase, cytoplasmic	yes	yes	2;3	1.0157e-42	240.37	0	0	2226800	55208000	47633000	30127000	316	323	322	2191;2192;2193;2194;2195	2737;2738;2739;2740;2741	2737		5
DFVSEQLTSLLVNGVQLPALGENK	0	2570.36	P54136	P54136	169	192	RARS	Arginine--tRNA ligase, cytoplasmic	yes	yes	2;3	8.1067e-65	269.51	0	0	0	22764000	115560000	7482300	353	323	359	3558;3559;3560;3561	4368;4369;4370;4371;4372	4371		5
DFVSEQLTSLLVNGVQLPALGENKKVIVDFSSPNIAK	2	3969.15	P54136	P54136	169	205	RARS	Arginine--tRNA ligase, cytoplasmic	yes	yes	4	3.1725e-60	171.03	0	0	0	0	77707000	22552000	355	323	361	3575;3576	4395;4396	4395		2
EFEDRGFVQVDDGRK	2	1795.85	P54136	P54136	348	362	RARS	Arginine--tRNA ligase, cytoplasmic	yes	yes	3	2.2093e-10	128.96	0	0	0	12375000	0	0	436	323	444	4062	5011	5011		1
EIAENITK	0	916.487	P54136	P54136	136	143	RARS	Arginine--tRNA ligase, cytoplasmic	yes	yes	1;2	0.022872	129.55	0	0	25757000	489060000	255040000	346010000	448	323	456	4102;4103;4104;4105;4106;4107;4108;4109	5054;5055;5056;5057;5058;5059;5060;5061;5062;5063;5064;5065	5057		11
EMHVGHLR	0	977.487	P54136	P54136	206	213	RARS	Arginine--tRNA ligase, cytoplasmic	yes	yes	2	1.8412e-17	206.65	0	10069000	0	155830000	48612000	105030000	486	323	495	4310;4311;4312;4313;4314;4315	5278;5279;5280;5281;5282;5283;5284;5285	5282		8
ERDKVLTAEELNAAQTSVAYGCIK	2	2665.34	P54136	P54136	481	504	RARS	Arginine--tRNA ligase, cytoplasmic	yes	yes	3;4	9.1309e-184	246.77	0	0	16749000	477370000	335940000	336370000	497	323	506	4366;4367;4368;4369;4370;4371;4372;4373;4374	5338;5339;5340;5341;5342;5343;5344;5345;5346	5343		9
FDTEEEFKKR	2	1327.64	P54136	P54136	280	289	RARS	Arginine--tRNA ligase, cytoplasmic	yes	yes	2;3	8.8995e-11	163.77	0	4195200	0	77196000	35164000	57443000	551	323	561	4805;4806;4807;4808;4809;4810	5814;5815;5816;5817;5818;5819	5816		6
FPEILQK	0	873.496	P54136	P54136	581	587	RARS	Arginine--tRNA ligase, cytoplasmic	yes	yes	2	0.010599	138.48	0	0	0	22950000	19830000	14417000	603	323	614	5145;5146;5147	6361;6362;6363;6364	6364		4
GESFYQDR	0	1000.42	P54136	P54136	334	341	RARS	Arginine--tRNA ligase, cytoplasmic	yes	yes	2	0.022629	113.89	0	0	4231400	91784000	0	82060000	676	323	688	5488;5489;5490	6763;6764;6765	6764		3
GFDILGIKPVQRM	2	1472.82	P54136	P54136	648	660	RARS	Arginine--tRNA ligase, cytoplasmic	yes	yes	3	0.0099287	72.29	0	0	0	0	3795700	0	678	323	690	5509	6792	6792		1
GFVQVDDGR	0	991.472	P54136	P54136	353	361	RARS	Arginine--tRNA ligase, cytoplasmic	yes	yes	2	0.013942	94.302	0	0	0	21918000	18360000	0	692	323	704	5589;5590;5591;5592	6890;6891;6892;6893	6891		4
GFVQVDDGRK	1	1119.57	P54136	P54136	353	362	RARS	Arginine--tRNA ligase, cytoplasmic	yes	yes	2	0.00011473	160.88	0	7353600	0	76430000	48128000	59376000	693	323	705	5593;5594;5595;5596;5597	6894;6895;6896;6897;6898;6899	6897		6
GNTAAYLLYAFTR	0	1459.75	P54136	P54136	528	540	RARS	Arginine--tRNA ligase, cytoplasmic	yes	yes	2;3	3.8113e-66	302.33	0	0	0	40308000	90233000	122260000	761	323	773	5935;5936;5937	7292;7293;7294	7293		3
HLPDNECIEK	0	1253.57	P54136	P54136	144	153	RARS	Arginine--tRNA ligase, cytoplasmic	yes	yes	2	0.0030547	135.86	0	0	0	47028000	20470000	36105000	848	323	860	6259;6260;6261	7631;7632;7633;7634	7634		4
ILKVNMWR	1	1058.61	P54136	P54136	627	634	RARS	Arginine--tRNA ligase, cytoplasmic	yes	yes	2	0.011337	154.11	0	0	0	68710000	47160000	65113000	980	323	995	7235;7236;7237	9014;9015;9016	9016		3
ILLDHEKEWKLGR	2	1635.91	P54136	P54136	564	576	RARS	Arginine--tRNA ligase, cytoplasmic	yes	yes	3;4	2.6934e-08	150.68	0	0	0	60498000	14612000	0	984	323	999	7270;7271;7272	9052;9053;9054	9054		3
IYDALDVSLIER	0	1405.75	P54136	P54136	322	333	RARS	Arginine--tRNA ligase, cytoplasmic	yes	yes	2	5.5365e-27	207.34	0	0	0	54538000	106460000	96304000	1074	323	1089	7806;7807;7808	9663;9664;9665	9665		3
IYDALDVSLIERGESFYQDR	1	2388.16	P54136	P54136	322	341	RARS	Arginine--tRNA ligase, cytoplasmic	yes	yes	3	6.9899e-55	214.69	0	0	0	97910000	110850000	97973000	1075	323	1090	7809;7810;7811	9666;9667;9668;9669	9667		4
KDFVSEQLTSLLVNGVQLPALGENKK	2	2826.55	P54136	P54136	168	193	RARS	Arginine--tRNA ligase, cytoplasmic	yes	yes	4	1.203e-58	182.4	0	0	0	100040000	66789000	102390000	1091	323	1106	7889;7890;7891	9764;9765;9766	9766		3
KIVFVPGCSIPLTIVK	1	1770.05	P54136	P54136	362	377	RARS	Arginine--tRNA ligase, cytoplasmic	yes	yes	2;3	6.1726e-22	179.5	0	0	0	372790000	286760000	248770000	1128	323	1143	8085;8086;8087;8088;8089;8090;8091	9984;9985;9986;9987;9988;9989;9990	9985		7
KVIVDFSSPNIAK	1	1416.8	P54136	P54136	193	205	RARS	Arginine--tRNA ligase, cytoplasmic	yes	yes	3	7.3291e-08	148.89	0	0	0	47454000	36731000	39685000	1165	323	1180	8340;8341;8342	10287;10288;10289	10288		3
LANIDEEMLQKAAR	1	1600.82	P54136	P54136	547	560	RARS	Arginine--tRNA ligase, cytoplasmic	yes	yes	3	1.4804e-07	138.42	0	0	0	24228000	0	0	1194	323	1210	8625	10713	10713		1
LICDVSR	0	861.438	P54136	P54136	310	316	RARS	Arginine--tRNA ligase, cytoplasmic	yes	yes	2	0.05047	88.029	0	0	0	0	0	33748000	1273	323	1290	9331	11714	11714		1
LICDVSRQELNK	1	1473.76	P54136	P54136	310	321	RARS	Arginine--tRNA ligase, cytoplasmic	yes	yes	2;3	1.889e-20	181.68	0	0	0	107130000	78337000	95203000	1274	323	1291	9332;9333;9334;9335;9336;9337	11715;11716;11717;11718;11719;11720	11716		5
LKNCGCLGASPNLEQLQEENLK	1	2514.22	P54136;E5RJM9;E5RH09	P54136	29	50	RARS	Arginine--tRNA ligase, cytoplasmic	yes	no	3	7.9277e-56	204.47	0	0	0	139790000	80757000	0	1307	323	1324	9631;9632	12172;12173	12172		2
LKNCGCLGASPNLEQLQEENLKLK	2	2755.4	P54136;E5RJM9;E5RH09	P54136	29	52	RARS	Arginine--tRNA ligase, cytoplasmic	yes	no	4	1.0212e-41	174.71	0	0	0	35021000	20080000	21826000	1308	323	1325	9633;9634;9635	12174;12175;12176	12176		3
LLQQEEEIK	0	1128.6	P54136;E5RJM9;E5RH09	P54136	12	20	RARS	Arginine--tRNA ligase, cytoplasmic	yes	no	2	0.001275	160.75	0	0	0	210370000	176120000	180180000	1350	323	1367	10062;10063;10064;10065;10066;10067	13111;13112;13113;13114;13115;13116;13117;13118;13119	13113		9
LLQQEEEIKSLTAEIDR	1	2014.06	P54136;E5RJM9;E5RH09	P54136	12	28	RARS	Arginine--tRNA ligase, cytoplasmic	yes	no	2;3	2.4699e-29	204.28	0	0	0	584630000	489120000	467670000	1351	323	1368	10068;10069;10070;10071;10072;10073;10074;10075;10076;10077	13120;13121;13122;13123;13124;13125;13126;13127;13128;13129;13130;13131;13132	13130		13
LLQQEEEIKSLTAEIDRLK	2	2255.24	P54136;E5RJM9;E5RH09	P54136	12	30	RARS	Arginine--tRNA ligase, cytoplasmic	yes	no	3;4	5.1307e-66	228.49	0	0	0	821560000	691050000	739720000	1352	323	1369	10078;10079;10080;10081;10082;10083;10084;10085;10086;10087;10088;10089	13133;13134;13135;13136;13137;13138;13139;13140;13141;13142;13143;13144;13145;13146;13147;13148;13149	13136		17
LMDLLGEGLK	0	1087.59	P54136	P54136	462	471	RARS	Arginine--tRNA ligase, cytoplasmic	yes	yes	2	0.0074622	120.12	0	0	0	27675000	29916000	0	1364	323	1381	10140;10141	13212;13213	13212		2
LNDYIFSFDK	0	1260.6	P54136	P54136	513	522	RARS	Arginine--tRNA ligase, cytoplasmic	yes	yes	2	4.2224e-15	193.38	0	119060000	58703000	895280000	0	1016200000	1372	323	1391	10178;10179;10180;10181;10182	13259;13260;13261;13262;13263;13264;13265;13266;13267;13268;13269	13266		11
MDVLVSECSAR	0	1265.57	P54136;E5RJM9;E5RH09;E5RI24	P54136	1	11	RARS	Arginine--tRNA ligase, cytoplasmic	yes	no	2	7.0392e-16	192.91	0	0	0	398970000	309920000	274130000	1489	323	1508	10983;10984;10985;10986;10987;10988	14345;14346;14347;14348;14349;14350;14351;14352;14353;14354;14355	14345		11
MLLCEAVAAVMAK	0	1405.71	P54136	P54136	635	647	RARS	Arginine--tRNA ligase, cytoplasmic	yes	yes	2;3	2.992e-12	174.98	0	40426000	27895000	694430000	345040000	598840000	1539	323	1562;1563	11292;11293;11294;11295;11296;11297;11298;11299;11300;11301;11302;11303;11304;11305;11306	14675;14676;14677;14678;14679;14680;14681;14682;14683;14684;14685;14686;14687;14688;14689;14690;14691;14692	14680	31;32	17
MNDIVKEFEDRGFVQVDDGR	2	2368.11	P54136	P54136	342	361	RARS	Arginine--tRNA ligase, cytoplasmic	yes	yes	4	1.2206e-31	174.82	0	0	0	89081000	55728000	64688000	1551	323	1576	11356;11357;11358	14748;14749;14750	14750		3
NCGCLGASPNLEQLQEENLK	0	2273.04	P54136;E5RJM9;E5RH09	P54136	31	50	RARS	Arginine--tRNA ligase, cytoplasmic	yes	no	2;3	0	397.46	0	0	0	280890000	248830000	319970000	1604	323	1633	11734;11735;11736;11737;11738;11739;11740	15238;15239;15240;15241;15242;15243;15244;15245	15238		8
NCGCLGASPNLEQLQEENLKLK	1	2514.22	P54136;E5RJM9;E5RH09	P54136	31	52	RARS	Arginine--tRNA ligase, cytoplasmic	yes	no	3	8.1605e-77	227.4	0	0	0	196030000	121390000	137390000	1605	323	1634	11741;11742;11743;11744	15246;15247;15248;15249	15247		4
NKPTKNMINIISR	2	1527.86	P54136;E5RJM9;E5RH09	P54136	67	79	RARS	Arginine--tRNA ligase, cytoplasmic	yes	no	3	1.9962e-05	111.07	0	0	0	130120000	0	60771000	1637	323	1666	11939;11940;11941;11942	15469;15470;15471;15472	15469		4
NMINIISR	0	959.522	P54136;E5RJM9;E5RH09	P54136	72	79	RARS	Arginine--tRNA ligase, cytoplasmic	yes	no	2	0.012686	148.04	0	0	0	1394500000	1072700000	1142900000	1664	323	1695	12038;12039;12040;12041;12042;12043;12044;12045	15584;15585;15586;15587;15588;15589;15590;15591;15592;15593;15594	15587		11
QELNKIYDALDVSLIER	1	2018.07	P54136	P54136	317	333	RARS	Arginine--tRNA ligase, cytoplasmic	yes	yes	3	1.1707e-17	150.11	0	0	0	0	23264000	18484000	1748	323	1781	12649;12650	16295;16296	16295		2
SLTAEIDR	0	903.466	P54136;E5RJM9;E5RH09	P54136	21	28	RARS	Arginine--tRNA ligase, cytoplasmic	yes	no	2	0.022499	111.82	0	0	0	0	31769000	0	1986	323	2021	14772;14773	19672;19673	19672		2
SLTAEIDRLK	1	1144.65	P54136;E5RJM9;E5RH09	P54136	21	30	RARS	Arginine--tRNA ligase, cytoplasmic	yes	no	2	5.9817e-10	182.39	0	0	0	129910000	116480000	129450000	1987	323	2022	14774;14775;14776;14777;14778	19674;19675;19676;19677;19678	19674		5
VFHAGFGVVLGEDK	0	1473.76	P54136	P54136	436	449	RARS	Arginine--tRNA ligase, cytoplasmic	yes	yes	2;3	3.4543e-26	257.72	0	0	0	101890000	123290000	111460000	2300	323	2344	16897;16898;16899;16900;16901;16902	22227;22228;22229;22230;22231;22232;22233	22233		7
VFHAGFGVVLGEDKK	1	1601.86	P54136	P54136	436	450	RARS	Arginine--tRNA ligase, cytoplasmic	yes	yes	3;4	0.0024675	70.68	0	0	0	16891000	0	0	2301	323	2345	16903;16904	22234;22235	22235		2
VIVDFSSPNIAKEMHVGHLR	1	2248.18	P54136	P54136	194	213	RARS	Arginine--tRNA ligase, cytoplasmic	yes	yes	4;5	5.2136e-27	157.12	0	0	0	39267000	13185000	0	2346	323	2390	17326;17327;17328	22849;22850;22851	22850		3
YADLSHNR	0	974.457	P54136	P54136	505	512	RARS	Arginine--tRNA ligase, cytoplasmic	yes	yes	2	3.4852e-07	186.43	0	0	0	33884000	29787000	57779000	2509	323	2555	18163;18164;18165;18166	23770;23771;23772;23773;23774;23775;23776;23777;23778	23776		8
YRLNILR	1	946.571	P54136;E5RJM9;E5RH09	P54136	53	59	RARS	Arginine--tRNA ligase, cytoplasmic	yes	no	2	0.019292	144.29	0	0	0	0	74693000	79512000	2580	323	2627	18803;18804	24879;24880	24880		2

## Sheet: S2_wt_MARS_vs_IgG
LFQ intensity wt IgG 1	LFQ intensity wt IgG 2	LFQ intensity wt IgG 3	LFQ intensity wt MARS 1	LFQ intensity wt MARS 2	LFQ intensity wt MARS 3	C: Student's T-test Significant wt MARS_wt IgG	C: Student's T-test significant	N: Peptides	N: Razor + unique peptides	N: Unique peptides	N: Sequence coverage [%]	N: Unique + razor sequence coverage [%]	N: Unique sequence coverage [%]	N: Mol. weight [kDa]	N: Q-value	N: Score	N: Intensity	N: MS/MS count	N: Sequence coverage wt IgG 1 [%]	N: Sequence coverage wt IgG 2 [%]	N: Sequence coverage wt IgG 3 [%]	N: Sequence coverage wt MARS 1 [%]	N: Sequence coverage wt MARS 2 [%]	N: Sequence coverage wt MARS 3 [%]	N: -Log Student's T-test p-value wt MARS_wt IgG	N: Student's T-test q-value wt MARS_wt IgG	N: Student's T-test Difference wt MARS_wt IgG	N: Student's T-test Test statistic wt MARS_wt IgG	T: Protein IDs	T: Majority protein IDs	T: Protein names	T: Gene names	T: Peptide counts (all)	T: Peptide counts (razor+unique)	T: Peptide counts (unique)	T: Fasta headers	T: Number of proteins
22.5806	22.6409	21.3648	32.1577	32.4161	32.2998	+	wt MARS_wt IgG	116	116	116	67.9	67.9	67.9	170.59	0	323.31	63628000000	1300	0	0	2.5	59.5	54.6	60.5	4.74074	0	10.0957	23.9035	P07814;V9GYZ6;V9GZ76	P07814;V9GYZ6	Bifunctional glutamate/proline--tRNA ligase;Glutamate--tRNA ligase;Proline--tRNA ligase	EPRS	116;79;1	116;79;1	116;79;1	sp|P07814|SYEP_HUMAN Bifunctional glutamate/proline--tRNA ligase OS=Homo sapiens OX=9606 GN=EPRS PE=1 SV=5;tr|V9GYZ6|V9GYZ6_HUMAN Bifunctional glutamate/proline--tRNA ligase (Fragment) OS=Homo sapiens OX=9606 GN=EPRS PE=1 SV=1	3
22.8185	22.2599	21.4633	30.7956	30.9875	31.0241	+	wt MARS_wt IgG	43	43	43	47.7	47.7	47.7	101.11	0	323.31	23266000000	465	0	0	0	44.4	40.1	43.7	4.59059	0	8.75518	21.912	P56192;H0YHV5;F5H2V6;H0YIP0;F8VS26;F8W0M7;F8W0S4;F8VZZ9;H0YIC2;F8VPL7;H0YI94;H0YHL6;H0YI27	P56192	Methionine--tRNA ligase, cytoplasmic	MARS	43;14;9;8;5;5;5;5;2;2;2;1;1	43;14;9;8;5;5;5;5;2;2;2;1;1	43;14;9;8;5;5;5;5;2;2;2;1;1	sp|P56192|SYMC_HUMAN Methionine--tRNA ligase, cytoplasmic OS=Homo sapiens OX=9606 GN=MARS PE=1 SV=2	13
22.1206	21.8772	22.7022	30.884	30.8977	31.1688	+	wt MARS_wt IgG	67	67	67	50.9	50.9	50.9	144.5	0	323.31	25507000000	635	0	0	1.5	40.1	37.2	40.3	5.32128	0	8.75018	33.4358	P41252;A0A0A0MSX9;J3KR24;Q5TCD1;Q5TCC6;Q5TCC9	P41252;A0A0A0MSX9;J3KR24	Isoleucine--tRNA ligase, cytoplasmic	IARS	67;63;60;15;8;1	67;63;60;15;8;1	67;63;60;15;8;1	sp|P41252|SYIC_HUMAN Isoleucine--tRNA ligase, cytoplasmic OS=Homo sapiens OX=9606 GN=IARS PE=1 SV=2;tr|A0A0A0MSX9|A0A0A0MSX9_HUMAN Isoleucine--tRNA ligase, cytoplasmic OS=Homo sapiens OX=9606 GN=IARS PE=1 SV=1;tr|J3KR24|J3KR24_HUMAN Isoleucine--tRNA ligase	6
21.7176	22.2567	21.5791	30.1813	30.304	30.4002	+	wt MARS_wt IgG	25	25	25	70.2	70.2	70.2	34.352	0	323.31	12758000000	285	0	5.8	5.8	70.2	69.9	69.9	5.59077	0	8.44402	39.0621	Q12904;D6R937	Q12904	Aminoacyl tRNA synthase complex-interacting multifunctional protein 1;Endothelial monocyte-activating polypeptide 2	AIMP1	25;12	25;12	25;12	sp|Q12904|AIMP1_HUMAN Aminoacyl tRNA synthase complex-interacting multifunctional protein 1 OS=Homo sapiens OX=9606 GN=AIMP1 PE=1 SV=2	2
23.2746	22.8902	21.4755	30.7296	30.769	30.9159	+	wt MARS_wt IgG	44	44	44	75.6	75.6	75.6	57.136	0	323.31	22953000000	474	0	0	2	67.1	67.1	71.5	3.94079	0	8.25803	15.0159	P14868;H7BZ35;C9J7S3;C9JLC1;H7C278;C9JQM9	P14868	Aspartate--tRNA ligase, cytoplasmic	DARS	44;18;16;16;15;12	44;18;16;16;15;12	44;18;16;16;15;12	sp|P14868|SYDC_HUMAN Aspartate--tRNA ligase, cytoplasmic OS=Homo sapiens OX=9606 GN=DARS PE=1 SV=2	6
23.2134	22.8843	21.4536	30.6446	30.6197	30.6493	+	wt MARS_wt IgG	73	73	73	74.2	74.2	74.2	75.378	0	323.31	99082000000	733	0	0	1.7	51.5	55.2	58.2	3.94252	0	8.12076	15.0311	P54136;E5RJM9;E5RH09;E5RI24	P54136	Arginine--tRNA ligase, cytoplasmic	RARS	73;15;14;1	73;15;14;1	73;15;14;1	sp|P54136|SYRC_HUMAN Arginine--tRNA ligase, cytoplasmic OS=Homo sapiens OX=9606 GN=RARS PE=1 SV=2	4
22.145	22.3111	22.3067	29.7629	29.497	29.7085	+	wt MARS_wt IgG	39	39	39	62.3	62.3	62.3	68.047	0	323.31	11315000000	284	2.7	0	2.7	50.9	47.7	45.6	6.73864	0	7.40188	75.6958	Q15046;H3BVA8;J3KRL2;H3BPV7;H3BRC9	Q15046	Lysine--tRNA ligase	KARS	39;11;6;4;2	39;11;6;4;2	39;11;6;4;2	sp|Q15046|SYK_HUMAN Lysine--tRNA ligase OS=Homo sapiens OX=9606 GN=KARS PE=1 SV=3	5
22.5347	21.1162	21.0883	28.2516	28.3891	28.6325	+	wt MARS_wt IgG	8	8	8	56.9	56.9	56.9	19.81	0	200.19	4635800000	78	6.3	6.3	6.3	27.6	29.9	50	3.81587	0	6.84466	13.9581	O43324;D6RBD7;C9J1V9;H0YAL7;D6RCQ0	O43324;D6RBD7;C9J1V9	Eukaryotic translation elongation factor 1 epsilon-1	EEF1E1;EEF1E1-BLOC1S5	8;6;6;3;2	8;6;6;3;2	8;6;6;3;2	sp|O43324|MCA3_HUMAN Eukaryotic translation elongation factor 1 epsilon-1 OS=Homo sapiens OX=9606 GN=EEF1E1 PE=1 SV=1;tr|D6RBD7|D6RBD7_HUMAN Eukaryotic translation elongation factor 1 epsilon-1 OS=Homo sapiens OX=9606 GN=EEF1E1 PE=4 SV=1;tr|C9J1V9|C9J1V9_H	5
23.088	21.6704	21.3148	28.6397	27.6921	28.7873	+	wt MARS_wt IgG	43	43	43	35	35	35	134.46	0	323.31	4479700000	184	0	0	0	24.7	15.1	23.9	3.23363	0.00872727	6.34862	9.90157	Q9P2J5;A0A087WXY1	Q9P2J5	Leucine--tRNA ligase, cytoplasmic	LARS	43;6	43;6	43;6	sp|Q9P2J5|SYLC_HUMAN Leucine--tRNA ligase, cytoplasmic OS=Homo sapiens OX=9606 GN=LARS PE=1 SV=2	2
22.3313	21.9472	21.9702	28.1178	27.9936	28.4147	+	wt MARS_wt IgG	26	26	26	40.9	40.9	40.9	87.798	0	323.31	1782100000	98	0	0	0	34.6	30.1	37.5	5.37852	0	6.09247	34.5592	P47897;A0A1B0GVU9;B4DDN1;H7C0R3;A0A0U1RQX5;A0A1B0GTT3;A0A0U1RQQ5;C9J165;A0A0U1RRC8;A0A0U1RR66;A0A0U1RQT0;A0A0U1RQX9;A0A0U1RQM8;A0A0U1RRI9;A0A0U1RQE9;A0A0U1RQU2;A0A0U1RQC3;A0A0U1RR79;A0A0U1RQJ6;F2Z2V6;A0A0U1RQL2	P47897;A0A1B0GVU9;B4DDN1;H7C0R3	Glutamine--tRNA ligase	QARS	26;24;23;13;7;6;6;6;5;5;5;4;3;3;3;2;1;1;1;1;1	26;24;23;13;7;6;6;6;5;5;5;4;3;3;3;2;1;1;1;1;1	26;24;23;13;7;6;6;6;5;5;5;4;3;3;3;2;1;1;1;1;1	sp|P47897|SYQ_HUMAN Glutamine--tRNA ligase OS=Homo sapiens OX=9606 GN=QARS PE=1 SV=1;tr|A0A1B0GVU9|A0A1B0GVU9_HUMAN Glutamine--tRNA ligase (Fragment) OS=Homo sapiens OX=9606 GN=QARS PE=1 SV=1;tr|B4DDN1|B4DDN1_HUMAN Glutamine--tRNA ligase OS=Homo sapiens OX	21
22.8299	21.9362	22.9996	28.3284	28.4661	28.5198	+	wt MARS_wt IgG	13	13	13	47.5	47.5	47.5	35.348	0	323.31	5147600000	97	0	0	0	30.9	35.9	35.9	4.20101	0	5.84958	17.4757	Q13155;F8W950;A8MU58;F8WCL2	Q13155;F8W950;A8MU58	Aminoacyl tRNA synthase complex-interacting multifunctional protein 2	AIMP2	13;11;8;3	13;11;8;3	13;11;8;3	sp|Q13155|AIMP2_HUMAN Aminoacyl tRNA synthase complex-interacting multifunctional protein 2 OS=Homo sapiens OX=9606 GN=AIMP2 PE=1 SV=2;tr|F8W950|F8W950_HUMAN Aminoacyl tRNA synthase complex-interacting multifunctional protein 2 OS=Homo sapiens OX=9606 GN=A	4
22.1958	22.2363	25.1619	25.0122	24.8968	24.7263			5	5	5	41.9	41.9	41.9	14.558	0	58.93	676030000	30	9.7	9.7	19.4	19.4	19.4	19.4	0.786841	0.363676	1.68046	1.70516	E7EPB3;P50914	E7EPB3;P50914	60S ribosomal protein L14	RPL14	5;5	5;5	5;5	tr|E7EPB3|E7EPB3_HUMAN 60S ribosomal protein L14 OS=Homo sapiens OX=9606 GN=RPL14 PE=1 SV=1;sp|P50914|RL14_HUMAN 60S ribosomal protein L14 OS=Homo sapiens OX=9606 GN=RPL14 PE=1 SV=4	2
22.5769	22.0936	22.0495	21.4526	25.0021	24.4762			4	4	4	40.2	40.2	40.2	9.8864	0	62.483	519020000	29	17.2	17.2	29.9	31	27.6	29.9	0.556059	0.559265	1.40365	1.25459	G3V1B3;M0R181;P46778;M0R3I5	G3V1B3;M0R181;P46778	60S ribosomal protein L21	RPL21	4;4;4;1	4;4;4;1	4;4;4;1	tr|G3V1B3|G3V1B3_HUMAN 60S ribosomal protein L21 OS=Homo sapiens OX=9606 GN=RPL21 PE=1 SV=1;tr|M0R181|M0R181_HUMAN 60S ribosomal protein L21 (Fragment) OS=Homo sapiens OX=9606 GN=RPL21 PE=1 SV=1;sp|P46778|RL21_HUMAN 60S ribosomal protein L21 OS=Homo sapien	4
22.1312	24.5632	25.1067	25.2707	25.5667	24.7278			8	8	8	40.5	40.5	40.5	21.728	0	82.932	914150000	42	6.8	12.6	22.6	12.6	22.6	19.5	0.591909	0.523913	1.25468	1.3246	J3QQ67;Q07020;G3V203;H0YHA7;F8VYV2;F8VUA6;A0A075B7A0;F8VXR6	J3QQ67;Q07020;G3V203;H0YHA7;F8VYV2;F8VUA6;A0A075B7A0	60S ribosomal protein L18	RPL18	8;8;7;7;6;5;5;1	8;8;7;7;6;5;5;1	8;8;7;7;6;5;5;1	tr|J3QQ67|J3QQ67_HUMAN 60S ribosomal protein L18 (Fragment) OS=Homo sapiens OX=9606 GN=RPL18 PE=1 SV=1;sp|Q07020|RL18_HUMAN 60S ribosomal protein L18 OS=Homo sapiens OX=9606 GN=RPL18 PE=1 SV=2;tr|G3V203|G3V203_HUMAN 60S ribosomal protein L18 OS=Homo sapien	8
22.5004	23.265	21.6745	23.4955	23.7397	23.8742			7	7	7	21	21	21	50.195	0	91.979	136420000	19	0	0	0	14.4	5.3	8.3	1.21645	0.197043	1.22317	2.58896	Q9Y697;F2Z2E7;F8WER8;A2A2M1;H7C0I5;F8WB23;H0YGN5;Q8WV90	Q9Y697	Cysteine desulfurase, mitochondrial	NFS1	7;3;2;2;2;2;2;2	7;3;2;2;2;2;2;2	7;3;2;2;2;2;2;2	sp|Q9Y697|NFS1_HUMAN Cysteine desulfurase, mitochondrial OS=Homo sapiens OX=9606 GN=NFS1 PE=1 SV=3	8
21.2703	24.9567	20.8481	23.4104	25.2548	21.8981			6	6	6	33.3	33.3	33.3	19.311	0	45.907	542260000	43	0	22.6	7.1	14.3	33.3	7.1	0.288909	0.782	1.16269	0.714947	E7EQ69;Q9GZZ1;A0A087WWJ2;C9J5D1;B0AZT5;C9J5J3;A0A0D9SF32;F8WCK0;C9JZU6	E7EQ69;Q9GZZ1;A0A087WWJ2;C9J5D1;B0AZT5;C9J5J3;A0A0D9SF32	N-alpha-acetyltransferase 50	NAA50	6;6;5;5;4;3;3;1;1	6;6;5;5;4;3;3;1;1	6;6;5;5;4;3;3;1;1	tr|E7EQ69|E7EQ69_HUMAN N-alpha-acetyltransferase 50 OS=Homo sapiens OX=9606 GN=NAA50 PE=1 SV=1;sp|Q9GZZ1|NAA50_HUMAN N-alpha-acetyltransferase 50 OS=Homo sapiens OX=9606 GN=NAA50 PE=1 SV=1;tr|A0A087WWJ2|A0A087WWJ2_HUMAN N-alpha-acetyltransferase 50 OS=Homo	9
24.8635	24.5	21.4064	24.6749	25.0232	24.3384			6	6	2	67.9	67.9	16	11.265	0	73.335	697880000	48	49.1	30.2	14.2	28.3	14.2	30.2	0.415794	0.648	1.08885	0.977	P0DOY3;P0DOY2	P0DOY3;P0DOY2			6;6	6;6	2;2	sp|P0DOY3|IGLC3_HUMAN Immunoglobulin lambda constant 3 OS=Homo sapiens OX=9606 GN=IGLC3 PE=1 SV=1;sp|P0DOY2|IGLC2_HUMAN Immunoglobulin lambda constant 2 OS=Homo sapiens OX=9606 GN=IGLC2 PE=1 SV=1	2
25.45	23.0271	24.139	25.7235	24.9914	25.1124			13	13	13	32.5	32.5	32.5	43.955	0	209.84	1003500000	96	17.7	4.9	10.6	24.1	19	18	0.658532	0.464837	1.07041	1.4544	Q9H4K7;Q5JXJ0;B4DRC1	Q9H4K7;Q5JXJ0	Mitochondrial ribosome-associated GTPase 2	MTG2	13;11;3	13;11;3	13;11;3	sp|Q9H4K7|MTG2_HUMAN Mitochondrial ribosome-associated GTPase 2 OS=Homo sapiens OX=9606 GN=MTG2 PE=1 SV=1;tr|Q5JXJ0|Q5JXJ0_HUMAN Mitochondrial ribosome-associated GTPase 2 (Fragment) OS=Homo sapiens OX=9606 GN=MTG2 PE=1 SV=1	3
24.5103	22.7502	21.6453	24.0724	23.9056	23.8865			1	1	1	13.7	13.7	13.7	12.815	0	53.645	386390000	28	13.7	13.7	13.7	13.7	13.7	13.7	0.517661	0.545818	0.986285	1.17931	B0YIW2;P02656	B0YIW2;P02656	Apolipoprotein C-III	APOC3	1;1	1;1	1;1	tr|B0YIW2|B0YIW2_HUMAN Apolipoprotein C-III variant 1 OS=Homo sapiens OX=9606 GN=APOC3 PE=1 SV=1;sp|P02656|APOC3_HUMAN Apolipoprotein C-III OS=Homo sapiens OX=9606 GN=APOC3 PE=1 SV=1	2
22.884	22.4015	24.0947	24.1355	24.1757	24.0138			4	4	4	43	43	43	12.63	0	29.786	321290000	36	6.5	0	10.3	29.9	43	16.8	0.905203	0.316516	0.981538	1.93989	J3QRI7;J3QQQ9;J3QQV1;E5RIT6;Q9UNX3;P61254;J3QRC4;J3KS10;E5RHH1;J3KSS0	J3QRI7;J3QQQ9;J3QQV1;E5RIT6;Q9UNX3;P61254;J3QRC4;J3KS10	60S ribosomal protein L26-like 1;60S ribosomal protein L26	RPL26;RPL26L1	4;4;4;4;4;4;3;2;1;1	4;4;4;4;4;4;3;2;1;1	4;4;4;4;4;4;3;2;1;1	tr|J3QRI7|J3QRI7_HUMAN 60S ribosomal protein L26 (Fragment) OS=Homo sapiens OX=9606 GN=RPL26 PE=4 SV=1;tr|J3QQQ9|J3QQQ9_HUMAN Uncharacterized protein OS=Homo sapiens OX=9606 PE=4 SV=1;tr|J3QQV1|J3QQV1_HUMAN 60S ribosomal protein L26 OS=Homo sapiens OX=9606	10
22.8936	21.7945	21.3043	23.0526	23.2805	22.3765			2	2	2	44.1	44.1	44.1	7.624	0	33.681	111090000	15	17.6	0	0	17.6	17.6	17.6	0.768497	0.373846	0.905741	1.66914	C9J4Z3;P61513;M0R0A1;Q6P4E4;E9PEL3;M0R2L6	C9J4Z3;P61513;M0R0A1;Q6P4E4;E9PEL3;M0R2L6	60S ribosomal protein L37a	RPL37A	2;2;1;1;1;1	2;2;1;1;1;1	2;2;1;1;1;1	tr|C9J4Z3|C9J4Z3_HUMAN 60S ribosomal protein L37a OS=Homo sapiens OX=9606 GN=RPL37A PE=1 SV=1;sp|P61513|RL37A_HUMAN 60S ribosomal protein L37a OS=Homo sapiens OX=9606 GN=RPL37A PE=1 SV=2;tr|M0R0A1|M0R0A1_HUMAN 60S ribosomal protein L37a OS=Homo sapiens OX=	6
22.6227	24.6731	24.7652	25.0294	24.9571	24.6095			5	5	5	43.4	43.4	43.4	15.798	0	51.811	790590000	63	8.1	31.6	36.8	38.2	38.2	14	0.522133	0.564604	0.844997	1.1881	P61353;K7ELC7;K7EQQ9;K7ERY7	P61353;K7ELC7	60S ribosomal protein L27	RPL27	5;4;1;1	5;4;1;1	5;4;1;1	sp|P61353|RL27_HUMAN 60S ribosomal protein L27 OS=Homo sapiens OX=9606 GN=RPL27 PE=1 SV=2;tr|K7ELC7|K7ELC7_HUMAN 60S ribosomal protein L27 (Fragment) OS=Homo sapiens OX=9606 GN=RPL27 PE=1 SV=1	4
24.7391	21.2405	24.2792	24.1026	24.0056	24.5334			6	6	6	46.5	46.5	46.5	14.894	0	102.21	343260000	33	16.3	7.8	45	15.5	23.3	23.3	0.289336	0.791493	0.794265	0.715858	J3KRB3;A0A087WWH0;J3QS96;A0A087WXM6;J3QQT2;J3KRX5;A0A0A6YYL6;P18621;A0A087WY81;J3QLC8;A0A0A0MRF8;J3KSJ0	J3KRB3;A0A087WWH0;J3QS96;A0A087WXM6;J3QQT2;J3KRX5;A0A0A6YYL6;P18621;A0A087WY81;J3QLC8;A0A0A0MRF8;J3KSJ0	60S ribosomal protein L17	RPL17;RPL17-C18orf32	6;6;6;6;6;6;6;6;4;4;4;3	6;6;6;6;6;6;6;6;4;4;4;3	6;6;6;6;6;6;6;6;4;4;4;3	tr|J3KRB3|J3KRB3_HUMAN 60S ribosomal protein L17 (Fragment) OS=Homo sapiens OX=9606 GN=RPL17 PE=3 SV=3;tr|A0A087WWH0|A0A087WWH0_HUMAN 60S ribosomal protein L17 (Fragment) OS=Homo sapiens OX=9606 GN=RPL17 PE=3 SV=6;tr|J3QS96|J3QS96_HUMAN 60S ribosomal prote	12
23.5847	22.3467	22.1281	23.4529	23.5509	23.1927			5	5	5	34	34	34	16.714	0	42.847	201420000	35	21.3	9.2	9.2	28.4	28.4	11.3	0.696672	0.427902	0.712297	1.52872	M0R3D6;M0R1A7;M0R117;Q02543;M0R0P7	M0R3D6;M0R1A7;M0R117;Q02543;M0R0P7	60S ribosomal protein L18a	RPL18A	5;5;5;5;4	5;5;5;5;4	5;5;5;5;4	tr|M0R3D6|M0R3D6_HUMAN 60S ribosomal protein L18a (Fragment) OS=Homo sapiens OX=9606 GN=RPL18A PE=1 SV=1;tr|M0R1A7|M0R1A7_HUMAN 60S ribosomal protein L18a OS=Homo sapiens OX=9606 GN=RPL18A PE=1 SV=1;tr|M0R117|M0R117_HUMAN 60S ribosomal protein L18a OS=Homo	5
21.9265	22.5065	20.849	23.277	22.2763	21.6778			4	4	4	12.5	12.5	12.5	31.983	0	29.076	929750000	26	0	2.7	0	5.1	2.7	2.4	0.409727	0.644467	0.64965	0.964778	A0A0A0MS07;A0A0A0MS08;P01857;A0A286YES1;P01860;A0A286YEY4;A0A286YFJ8;P01859;P01861	A0A0A0MS07;A0A0A0MS08;P01857;A0A286YES1;P01860;A0A286YEY4;A0A286YFJ8;P01859;P01861	Ig gamma-1 chain C region;Ig gamma-3 chain C region;Ig gamma-2 chain C region;Ig gamma-4 chain C region	IGHG1;IGHG3;IGHG2;IGHG4	4;4;4;3;3;2;2;2;2	4;4;4;3;3;2;2;2;2	4;4;4;3;3;2;2;2;2	tr|A0A0A0MS07|A0A0A0MS07_HUMAN Immunoglobulin heavy constant gamma 1 (Fragment) OS=Homo sapiens OX=9606 GN=IGHG1 PE=1 SV=1;tr|A0A0A0MS08|A0A0A0MS08_HUMAN Immunoglobulin heavy constant gamma 1 (Fragment) OS=Homo sapiens OX=9606 GN=IGHG1 PE=1 SV=1;sp|P01857|	9
20.8975	22.1286	24.6276	24.4033	23.8646	21.2697			9	9	9	40.2	40.2	40.2	29.945	0	64.288	293490000	33	4.9	0	26.9	18.6	27.3	0	0.161262	0.945268	0.627972	0.429291	P61247;D6RG13;D6RAT0;D6RB09;E9PFI5;H0Y9Y4;D6R9B6;H0Y8L7;D6RED7;D6RAS7;D6RGE0;D6RI02	P61247;D6RG13;D6RAT0;D6RB09;E9PFI5;H0Y9Y4;D6R9B6;H0Y8L7	40S ribosomal protein S3a	RPS3A	9;8;8;7;6;6;5;5;3;3;2;2	9;8;8;7;6;6;5;5;3;3;2;2	9;8;8;7;6;6;5;5;3;3;2;2	sp|P61247|RS3A_HUMAN 40S ribosomal protein S3a OS=Homo sapiens OX=9606 GN=RPS3A PE=1 SV=2;tr|D6RG13|D6RG13_HUMAN 40S ribosomal protein S3a (Fragment) OS=Homo sapiens OX=9606 GN=RPS3A PE=1 SV=1;tr|D6RAT0|D6RAT0_HUMAN 40S ribosomal protein S3a OS=Homo sapien	12
24.0421	22.2456	23.4696	24.021	24.1575	23.3178			9	9	9	58.2	58.2	58.2	18.431	0	61.699	400590000	54	17.7	7.6	26.6	24.7	24.1	18.4	0.418309	0.655103	0.579685	0.982059	P62280;M0QZC5;M0R1H5;M0R1H6	P62280;M0QZC5	40S ribosomal protein S11	RPS11	9;8;4;2	9;8;4;2	9;8;4;2	sp|P62280|RS11_HUMAN 40S ribosomal protein S11 OS=Homo sapiens OX=9606 GN=RPS11 PE=1 SV=3;tr|M0QZC5|M0QZC5_HUMAN 40S ribosomal protein S11 OS=Homo sapiens OX=9606 GN=RPS11 PE=1 SV=1	4
25.4234	22.2461	25.3678	24.8384	24.984	24.9038			6	6	6	36	36	36	20.252	0	106.29	721210000	50	14.6	10.7	22.5	30.3	22.5	7.9	0.207222	0.900253	0.562934	0.535722	P62913;Q5VVC8	P62913;Q5VVC8	60S ribosomal protein L11	RPL11	6;5	6;5	6;5	sp|P62913|RL11_HUMAN 60S ribosomal protein L11 OS=Homo sapiens OX=9606 GN=RPL11 PE=1 SV=2;tr|Q5VVC8|Q5VVC8_HUMAN 60S ribosomal protein L11 OS=Homo sapiens OX=9606 GN=RPL11 PE=1 SV=2	2
23.1215	25.4045	25.4763	25.3889	25.571	24.5775			8	8	8	34.1	34.1	34.1	28.68	0	85.613	973070000	60	8	13.7	22.5	21.3	26.5	16.9	0.242984	0.86256	0.511723	0.615532	P62753;A2A3R5;A2A3R7	P62753;A2A3R5	40S ribosomal protein S6	RPS6	8;5;3	8;5;3	8;5;3	sp|P62753|RS6_HUMAN 40S ribosomal protein S6 OS=Homo sapiens OX=9606 GN=RPS6 PE=1 SV=1;tr|A2A3R5|A2A3R5_HUMAN 40S ribosomal protein S6 OS=Homo sapiens OX=9606 GN=RPS6 PE=1 SV=1	3
25.0636	24.7745	24.7971	25.5839	25.5608	24.8931			8	8	8	36.3	36.3	36.3	29.225	0	112.8	1030400000	68	16.9	12.1	20.6	20.6	22.6	25.8	0.890174	0.32125	0.467514	1.90981	P18124;A8MUD9;C9JIJ5;C9JZ88	P18124;A8MUD9	60S ribosomal protein L7	RPL7	8;7;2;1	8;7;2;1	8;7;2;1	sp|P18124|RL7_HUMAN 60S ribosomal protein L7 OS=Homo sapiens OX=9606 GN=RPL7 PE=1 SV=1;tr|A8MUD9|A8MUD9_HUMAN 60S ribosomal protein L7 OS=Homo sapiens OX=9606 GN=RPL7 PE=1 SV=1	4
24.789	24.2418	24.9504	25.0825	25.5426	24.7119			15	15	15	36.8	36.8	36.8	47.697	0	258.9	909350000	85	17.1	5.6	12.9	17.6	23.4	15.7	0.632351	0.477067	0.45193	1.40342	P36578;H3BM89;H3BU31;H3BTP7	P36578;H3BM89	60S ribosomal protein L4	RPL4	15;10;7;6	15;10;7;6	15;10;7;6	sp|P36578|RL4_HUMAN 60S ribosomal protein L4 OS=Homo sapiens OX=9606 GN=RPL4 PE=1 SV=5;tr|H3BM89|H3BM89_HUMAN 60S ribosomal protein L4 OS=Homo sapiens OX=9606 GN=RPL4 PE=1 SV=1	4
24.0669	24.9006	25.2952	25.2914	25.6301	24.6187			8	8	8	30.6	30.6	30.6	32.728	0	133.69	900470000	88	6.2	17	27.1	30.6	30.6	24.3	0.382259	0.681836	0.425869	0.909129	Q02878;F8VZ45;U3KQR5;F8VR69;F8VZA3;F8VWR1;F8VU16	Q02878	60S ribosomal protein L6	RPL6	8;3;3;2;1;1;1	8;3;3;2;1;1;1	8;3;3;2;1;1;1	sp|Q02878|RL6_HUMAN 60S ribosomal protein L6 OS=Homo sapiens OX=9606 GN=RPL6 PE=1 SV=3	7
24.0362	23.1736	23.6882	24.0181	24.3149	23.7988			5	5	5	28.6	28.6	28.6	24.831	0	49.652	388170000	47	17.1	17.1	17.1	18.9	24.9	13.4	0.635394	0.485818	0.411248	1.40934	P62906	P62906	60S ribosomal protein L10a	RPL10A	5	5	5	sp|P62906|RL10A_HUMAN 60S ribosomal protein L10a OS=Homo sapiens OX=9606 GN=RPL10A PE=1 SV=2	1
25.2386	26.679	27.0076	25.9926	26.9535	27.1073			9	9	9	51	51	51	23.356	0	323.31	3690500000	112	13.8	38.1	38.1	31	31	37.1	0.228068	0.853077	0.376062	0.582526	P09211;A8MX94;A0A087X2E9;A0A2R8Y5E5;A0A087X243	P09211;A8MX94	Glutathione S-transferase P	GSTP1	9;8;3;2;1	9;8;3;2;1	9;8;3;2;1	sp|P09211|GSTP1_HUMAN Glutathione S-transferase P OS=Homo sapiens OX=9606 GN=GSTP1 PE=1 SV=2;tr|A8MX94|A8MX94_HUMAN Glutathione S-transferase P OS=Homo sapiens OX=9606 GN=GSTP1 PE=1 SV=1	5
21.4606	23.0345	21.2048	20.1742	24.2757	22.3614			6	6	6	38.7	38.7	38.7	24.146	0	40.523	194330000	26	3.4	11.3	16.2	11.3	22.5	4.4	0.101147	0.944	0.370484	0.281578	P61313;A0A2R8YEM3;E7EQV9;E7ENU7;E7EX53;A0A2R8Y738;E7ERA2	P61313;A0A2R8YEM3;E7EQV9;E7ENU7;E7EX53;A0A2R8Y738	60S ribosomal protein L15;Ribosomal protein L15	RPL15	6;5;5;4;3;3;1	6;5;5;4;3;3;1	6;5;5;4;3;3;1	sp|P61313|RL15_HUMAN 60S ribosomal protein L15 OS=Homo sapiens OX=9606 GN=RPL15 PE=1 SV=2;tr|A0A2R8YEM3|A0A2R8YEM3_HUMAN Ribosomal protein L15 (Fragment) OS=Homo sapiens OX=9606 GN=RPL15 PE=1 SV=1;tr|E7EQV9|E7EQV9_HUMAN Ribosomal protein L15 (Fragment) OS=	7
22.8969	22.5001	22.6912	23.4339	23.5839	22.1538			3	3	3	30.1	30.1	30.1	15.616	0	34.358	182680000	32	17.3	9.8	9.8	22.6	9.8	9.8	0.315726	0.767529	0.361159	0.771677	D3YTB1;F8W727;P62910	D3YTB1;F8W727;P62910	60S ribosomal protein L32	RPL32	3;3;3	3;3;3	3;3;3	tr|D3YTB1|D3YTB1_HUMAN 60S ribosomal protein L32 (Fragment) OS=Homo sapiens OX=9606 GN=RPL32 PE=1 SV=1;tr|F8W727|F8W727_HUMAN 60S ribosomal protein L32 OS=Homo sapiens OX=9606 GN=RPL32 PE=1 SV=1;sp|P62910|RL32_HUMAN 60S ribosomal protein L32 OS=Homo sapien	3
24.7453	24.5417	24.9105	24.9745	25.2632	25.0354			9	9	9	33.5	33.5	33.5	29.995	0	90.674	876180000	77	10.9	10.5	19.5	21.4	25.9	14.3	1.21914	0.206	0.358528	2.59483	P62424;Q5T8U3;Q5T8U2	P62424;Q5T8U3	60S ribosomal protein L7a	RPL7A	9;7;4	9;7;4	9;7;4	sp|P62424|RL7A_HUMAN 60S ribosomal protein L7a OS=Homo sapiens OX=9606 GN=RPL7A PE=1 SV=2;tr|Q5T8U3|Q5T8U3_HUMAN 60S ribosomal protein L7a (Fragment) OS=Homo sapiens OX=9606 GN=RPL7A PE=1 SV=1	3
25.7993	25.6899	26.5879	26.7265	26.5555	25.7852			23	23	23	34.5	34.5	34.5	76.613	0	323.31	1909600000	110	8.5	8.7	27.5	22.8	13.2	9.2	0.336648	0.731262	0.33003	0.815361	P19338;H7BY16	P19338;H7BY16	Nucleolin	NCL	23;15	23;15	23;15	sp|P19338|NUCL_HUMAN Nucleolin OS=Homo sapiens OX=9606 GN=NCL PE=1 SV=3;tr|H7BY16|H7BY16_HUMAN Nucleolin (Fragment) OS=Homo sapiens OX=9606 GN=NCL PE=1 SV=8	2
22.0903	22.3316	24.6704	24.1472	24.583	21.2965			4	4	4	21.7	21.7	21.7	15.807	0	23.582	549090000	30	7.7	13.3	16.1	13.3	21.7	7.7	0.0836143	0.963362	0.311502	0.236212	P62266;D6RD47;D6RDJ2;D6RIX0;D6R9I7	P62266;D6RD47	40S ribosomal protein S23	RPS23	4;3;1;1;1	4;3;1;1;1	4;3;1;1;1	sp|P62266|RS23_HUMAN 40S ribosomal protein S23 OS=Homo sapiens OX=9606 GN=RPS23 PE=1 SV=3;tr|D6RD47|D6RD47_HUMAN 40S ribosomal protein S23 OS=Homo sapiens OX=9606 GN=RPS23 PE=1 SV=1	5
24.9163	24.7213	24.5752	25.0941	25.1834	24.8026			4	4	4	34.7	34.7	34.7	14.369	0	32.879	853680000	67	34.7	27.3	27.3	34.7	28.1	16.5	0.888745	0.311515	0.289085	1.90696	C9JXB8;C9JNW5;P83731	C9JXB8;C9JNW5;P83731	60S ribosomal protein L24	RPL24	4;4;4	4;4;4	4;4;4	tr|C9JXB8|C9JXB8_HUMAN 60S ribosomal protein L24 OS=Homo sapiens OX=9606 GN=RPL24 PE=1 SV=1;tr|C9JNW5|C9JNW5_HUMAN 60S ribosomal protein L24 OS=Homo sapiens OX=9606 GN=RPL24 PE=1 SV=1;sp|P83731|RL24_HUMAN 60S ribosomal protein L24 OS=Homo sapiens OX=9606 G	3
29.6027	29.6283	30.0508	29.8953	30.0239	30.0372			43	43	27	62.1	62.1	43.9	70.108	0	323.31	23497000000	560	37.4	35.2	51.4	42.4	44.7	38.9	0.670538	0.46219	0.224856	1.47779	A0A0G2JIW1;P0DMV9;P0DMV8;V9GZ37	A0A0G2JIW1;P0DMV9;P0DMV8;V9GZ37	Heat shock 70 kDa protein 1B;Heat shock 70 kDa protein 1A	HSPA1B;HSPA1A	43;43;43;27	43;43;43;27	27;27;27;17	tr|A0A0G2JIW1|A0A0G2JIW1_HUMAN Heat shock 70 kDa protein 1B OS=Homo sapiens OX=9606 GN=HSPA1B PE=1 SV=1;sp|P0DMV9|HS71B_HUMAN Heat shock 70 kDa protein 1B OS=Homo sapiens OX=9606 GN=HSPA1B PE=1 SV=1;sp|P0DMV8|HS71A_HUMAN Heat shock 70 kDa protein 1A OS=Hom	4
21.4333	21.9931	24.3114	23.8095	23.3511	21.2508			6	6	6	35.4	35.4	35.4	26.688	0	73.746	194850000	27	5.3	0	29.6	25.1	10.3	0	0.0662185	0.950424	0.224508	0.189973	P23396;F2Z2S8;H0YF32;H0YCJ7;E9PPU1;E9PL09;E9PQ96;E9PJH4;E9PK82;H0YEU2;E9PSF4	P23396;F2Z2S8;H0YF32;H0YCJ7;E9PPU1;E9PL09;E9PQ96;E9PJH4;E9PK82;H0YEU2	40S ribosomal protein S3	RPS3	6;5;5;5;4;4;3;3;3;3;1	6;5;5;5;4;4;3;3;3;3;1	6;5;5;5;4;4;3;3;3;3;1	sp|P23396|RS3_HUMAN 40S ribosomal protein S3 OS=Homo sapiens OX=9606 GN=RPS3 PE=1 SV=2;tr|F2Z2S8|F2Z2S8_HUMAN 40S ribosomal protein S3 OS=Homo sapiens OX=9606 GN=RPS3 PE=1 SV=1;tr|H0YF32|H0YF32_HUMAN 40S ribosomal protein S3 (Fragment) OS=Homo sapiens OX=9	11
21.2277	22.5994	21.3339	23.8458	19.8035	22.016			29	29	29	15.2	15.2	15.2	299.61	0	323.31	3139300000	163	1.2	0	1.1	3	0.5	0.5	0.0460219	0.968667	0.168069	0.134569	Q9UQ35;I3L4D8;I3L182;I3L1I8;I3L1C0;I3L0N7;I3L3Q8;A0A087X1W1;I3L4U6	Q9UQ35	Serine/arginine repetitive matrix protein 2	SRRM2	29;6;4;3;2;2;2;2;1	29;6;4;3;2;2;2;2;1	29;6;4;3;2;2;2;2;1	sp|Q9UQ35|SRRM2_HUMAN Serine/arginine repetitive matrix protein 2 OS=Homo sapiens OX=9606 GN=SRRM2 PE=1 SV=2	9
22.4052	22.5427	22.2423	23.4444	21.4947	22.752			4	4	4	19	19	19	27.187	0	33.643	135430000	13	0	0	10.1	8.9	4.9	0	0.104193	0.959778	0.167012	0.289342	F8VU65;Q8NHW5;P05388;F8VPE8;G3V210;F8VWS0;F8VS58;F8VQY6;F8VRK7;F8VW21;F8VZS0;F8VWV4	F8VU65;Q8NHW5;P05388;F8VPE8;G3V210;F8VWS0;F8VS58;F8VQY6;F8VRK7;F8VW21;F8VZS0	60S acidic ribosomal protein P0-like;60S acidic ribosomal protein P0	RPLP0;RPLP0P6	4;4;4;3;3;3;2;2;2;2;2;1	4;4;4;3;3;3;2;2;2;2;2;1	4;4;4;3;3;3;2;2;2;2;2;1	tr|F8VU65|F8VU65_HUMAN 60S acidic ribosomal protein P0 (Fragment) OS=Homo sapiens OX=9606 GN=RPLP0 PE=1 SV=1;sp|Q8NHW5|RLA0L_HUMAN 60S acidic ribosomal protein P0-like OS=Homo sapiens OX=9606 GN=RPLP0P6 PE=5 SV=1;sp|P05388|RLA0_HUMAN 60S acidic ribosomal p	12
23.3696	25.2459	30.0153	25.9192	26.9254	26.1511			17	17	1	59.5	59.5	4.5	41.792	0	318.82	2808000000	118	7.2	17.6	59.5	20.3	27.2	22.1	0.0202434	0.990857	0.121624	0.0607701	P63261;I3L3I0;I3L1U9;K7EM38;I3L3R2;J3KT65;I3L4N8;F8WCH0;P0CG38	P63261;I3L3I0;I3L1U9	Actin, cytoplasmic 2;Actin, cytoplasmic 2, N-terminally processed	ACTG1	17;11;11;8;8;8;8;3;3	17;11;11;8;8;8;8;3;3	1;1;1;1;1;1;1;0;0	sp|P63261|ACTG_HUMAN Actin, cytoplasmic 2 OS=Homo sapiens OX=9606 GN=ACTG1 PE=1 SV=1;tr|I3L3I0|I3L3I0_HUMAN Actin, cytoplasmic 2 (Fragment) OS=Homo sapiens OX=9606 GN=ACTG1 PE=1 SV=1;tr|I3L1U9|I3L1U9_HUMAN Actin, cytoplasmic 2 (Fragment) OS=Homo sapiens OX	9
21.5674	21.601	23.1394	22.3106	22.6531	21.6974			4	4	4	16.2	16.2	16.2	32.139	0	25.695	90420000	20	4.9	4.9	16.2	8.1	8.1	4.9	0.0699139	0.959258	0.117756	0.199905	H0YAR2;A0A087WTT1;E7EQV3;E7ERJ7;P11940;H0YB86;H0YAP2;Q4VXU2;Q9H361	H0YAR2;A0A087WTT1;E7EQV3;E7ERJ7;P11940;H0YB86;H0YAP2	Polyadenylate-binding protein;Polyadenylate-binding protein 1	PABPC1	4;4;4;4;4;3;2;1;1	4;4;4;4;4;3;2;1;1	4;4;4;4;4;3;2;1;1	tr|H0YAR2|H0YAR2_HUMAN Polyadenylate-binding protein 1 (Fragment) OS=Homo sapiens OX=9606 GN=PABPC1 PE=1 SV=1;tr|A0A087WTT1|A0A087WTT1_HUMAN Polyadenylate-binding protein OS=Homo sapiens OX=9606 GN=PABPC1 PE=1 SV=1;tr|E7EQV3|E7EQV3_HUMAN Polyadenylate-bind	9
29.9061	29.8416	29.8768	30.0432	30.025	29.9033			35	32	29	46.3	41.8	39.8	70.897	0	323.31	29551000000	748	40.6	42	46.1	42.7	43.3	44.4	1.13945	0.1944	0.115636	2.42289	P11142;E9PKE3;E9PN89;E9PNE6;E9PLF4;E9PQQ4;E9PQK7;E9PK54;A8K7Q2;E9PPY6;E9PI65;E9PN25;P54652;E9PS65;E9PM13	P11142;E9PKE3;E9PN89;E9PNE6;E9PLF4	Heat shock cognate 71 kDa protein	HSPA8	35;33;24;23;18;17;17;17;15;14;13;12;11;4;3	32;30;24;20;16;15;15;15;14;12;11;10;8;3;2	29;27;21;18;15;15;15;15;12;12;10;10;5;3;2	sp|P11142|HSP7C_HUMAN Heat shock cognate 71 kDa protein OS=Homo sapiens OX=9606 GN=HSPA8 PE=1 SV=1;tr|E9PKE3|E9PKE3_HUMAN Heat shock cognate 71 kDa protein OS=Homo sapiens OX=9606 GN=HSPA8 PE=1 SV=1;tr|E9PN89|E9PN89_HUMAN Heat shock cognate 71 kDa protein	15
28.7692	28.1625	28.3819	28.8686	28.4365	28.2662			31	31	31	48.5	48.5	48.5	73.68	0	323.31	10668000000	387	33	28	33.4	39.6	34.5	29.3	0.124677	0.96693	0.0859292	0.340727	P38646;D6RJI2;D6RA73;H0Y8S0;H0YBG6	P38646	Stress-70 protein, mitochondrial	HSPA9	31;9;7;4;3	31;9;7;4;3	31;9;7;4;3	sp|P38646|GRP75_HUMAN Stress-70 protein, mitochondrial OS=Homo sapiens OX=9606 GN=HSPA9 PE=1 SV=2	5
25.4348	22.6187	27.2431	24.8722	25.181	25.3366			17	4	3	50.9	16.2	12.7	47.766	0	114.21	1347100000	59	31.5	14.3	50.9	37.8	39.9	35.4	0.00755151	1	0.031086	0.0229861	Q5JP53;P07437;Q5ST81;G3V5W4;G3V2R8;G3V3R4;G3V2N6	Q5JP53;P07437;Q5ST81	Tubulin beta chain	TUBB	17;17;14;1;1;1;1	4;4;1;1;1;1;1	3;3;1;0;0;0;0	tr|Q5JP53|Q5JP53_HUMAN Tubulin beta chain OS=Homo sapiens OX=9606 GN=TUBB PE=1 SV=1;sp|P07437|TBB5_HUMAN Tubulin beta chain OS=Homo sapiens OX=9606 GN=TUBB PE=1 SV=2;tr|Q5ST81|Q5ST81_HUMAN Tubulin beta chain OS=Homo sapiens OX=9606 GN=TUBB PE=1 SV=1	7
24.7888	25.1201	25.2309	25.2039	25.5173	24.4207			14	14	14	56.9	56.9	56.9	24.261	0	157.11	917410000	109	19.4	30.8	34.1	27	34.6	19.9	0.000646262	1	0.00069809	0.00198262	P26373;J3QSB4;H3BUK8;H3BTH3;J3KS98	P26373;J3QSB4	60S ribosomal protein L13	RPL13	14;8;3;3;3	14;8;3;3;3	14;8;3;3;3	sp|P26373|RL13_HUMAN 60S ribosomal protein L13 OS=Homo sapiens OX=9606 GN=RPL13 PE=1 SV=4;tr|J3QSB4|J3QSB4_HUMAN 60S ribosomal protein L13 (Fragment) OS=Homo sapiens OX=9606 GN=RPL13 PE=1 SV=1	5
21.5766	21.873	21.8648	20.7746	21.444	20.3873			4	4	4	25	25	25	15.919	0	25.302	84305000	18	0	0	17.6	8.8	8.8	16.2	NaN	1	0	NaN	H0YN88;A0A075B716;H3BNC9;P08708;H0YN73;A0A0J9YYC4	H0YN88;A0A075B716;H3BNC9;P08708;H0YN73	40S ribosomal protein S17	RPS17	4;4;4;4;2;1	4;4;4;4;2;1	4;4;4;4;2;1	tr|H0YN88|H0YN88_HUMAN 40S ribosomal protein S17 OS=Homo sapiens OX=9606 GN=RPS17 PE=1 SV=1;tr|A0A075B716|A0A075B716_HUMAN 40S ribosomal protein S17 OS=Homo sapiens OX=9606 GN=RPS17 PE=1 SV=1;tr|H3BNC9|H3BNC9_HUMAN Uncharacterized protein OS=Homo sapiens O	6
22.4485	22.2198	21.6736	21.1511	21.7824	21.5154			12	12	12	20.5	20.5	20.5	104.11	0	323.31	1490500000	53	0	0	0	0	0	0	NaN	1	0	NaN	A0A0U1RQQ9;Q6P3W7;F8VSC5;F8VPW3;H0YIK6	A0A0U1RQQ9;Q6P3W7;F8VSC5	SCY1-like protein 2	SCYL2	12;12;10;1;1	12;12;10;1;1	12;12;10;1;1	tr|A0A0U1RQQ9|A0A0U1RQQ9_HUMAN SCY1-like protein 2 OS=Homo sapiens OX=9606 GN=SCYL2 PE=1 SV=1;sp|Q6P3W7|SCYL2_HUMAN SCY1-like protein 2 OS=Homo sapiens OX=9606 GN=SCYL2 PE=1 SV=1;tr|F8VSC5|F8VSC5_HUMAN SCY1-like protein 2 (Fragment) OS=Homo sapiens OX=9606	5
21.6813	21.9314	21.9151	21.9813	20.9011	22.2244			4	4	4	5.6	5.6	5.6	99.132	0	49.682	158740000	12	0	0	0	0	0	0	NaN	1	0	NaN	A0A2R8Y3X5;A0A2R8YE78;A0A2R8YDM2;C9JMB8;E5KLJ9;O60313;A0A2R8YFD1;A0A2R8Y4Q3;A0A2R8YD53;A0A2R8YGE5;A0A2R8Y4G4;A0A2R8YE54	A0A2R8Y3X5;A0A2R8YE78;A0A2R8YDM2;C9JMB8;E5KLJ9;O60313;A0A2R8YFD1;A0A2R8Y4Q3;A0A2R8YD53;A0A2R8YGE5	Dynamin-like 120 kDa protein, mitochondrial;Dynamin-like 120 kDa protein, form S1	OPA1	4;4;4;4;4;4;3;2;2;2;1;1	4;4;4;4;4;4;3;2;2;2;1;1	4;4;4;4;4;4;3;2;2;2;1;1	tr|A0A2R8Y3X5|A0A2R8Y3X5_HUMAN Dynamin-like 120 kDa protein, mitochondrial OS=Homo sapiens OX=9606 GN=OPA1 PE=1 SV=1;tr|A0A2R8YE78|A0A2R8YE78_HUMAN Dynamin-like 120 kDa protein, mitochondrial OS=Homo sapiens OX=9606 GN=OPA1 PE=1 SV=1;tr|A0A2R8YDM2|A0A2R8YD	12
21.6597	22.4891	22.3503	21.5169	22.3783	22.4741			6	6	6	10.7	10.7	10.7	88.743	0	123.67	171690000	12	0	0	0	0	0	1.3	NaN	1	0	NaN	B7ZLP8;A2RTX5;H0YKB9	B7ZLP8;A2RTX5;H0YKB9	Probable threonine--tRNA ligase 2, cytoplasmic	TARSL2	6;6;3	6;6;3	6;6;3	tr|B7ZLP8|B7ZLP8_HUMAN Probable threonine--tRNA ligase 2, cytoplasmic OS=Homo sapiens OX=9606 GN=TARSL2 PE=1 SV=1;sp|A2RTX5|SYTC2_HUMAN Probable threonine--tRNA ligase 2, cytoplasmic OS=Homo sapiens OX=9606 GN=TARSL2 PE=1 SV=1;tr|H0YKB9|H0YKB9_HUMAN Probab	3
22.4841	22.8448	21.6409	21.8833	20.1712	21.7724			13	13	13	22.6	22.6	22.6	66.077	0	128.25	289660000	36	0	0	0	0	0	0	NaN	1	0	NaN	B5MCF9;O00541;B3KXD6;H7C267	B5MCF9;O00541;B3KXD6	Pescadillo homolog	PES1	13;13;7;2	13;13;7;2	13;13;7;2	tr|B5MCF9|B5MCF9_HUMAN Pescadillo homolog OS=Homo sapiens OX=9606 GN=PES1 PE=1 SV=1;sp|O00541|PESC_HUMAN Pescadillo homolog OS=Homo sapiens OX=9606 GN=PES1 PE=1 SV=1;tr|B3KXD6|B3KXD6_HUMAN Pescadillo homolog 1, containing BRCT domain (Zebrafish), isoform C	4
22.4894	22.4305	21.1185	22.2196	21.5488	21.0659			4	4	4	9.8	9.8	9.8	48.338	0	28.887	121460000	15	0	0	0	0	0	0	NaN	1	0	NaN	B7Z503;Q9BSF8;E9PKU9	B7Z503;Q9BSF8;E9PKU9	BTB/POZ domain-containing protein 10	BTBD10	4;4;2	4;4;2	4;4;2	tr|B7Z503|B7Z503_HUMAN BTB (POZ) domain containing 10, isoform CRA_c OS=Homo sapiens OX=9606 GN=BTBD10 PE=1 SV=1;sp|Q9BSF8|BTBDA_HUMAN BTB/POZ domain-containing protein 10 OS=Homo sapiens OX=9606 GN=BTBD10 PE=1 SV=2;tr|E9PKU9|E9PKU9_HUMAN BTB/POZ domain-co	3
22.9931	23.2228	22.1566	20.8269	21.1692	21.6372			16	16	15	33.5	33.5	31.9	76.034	0	323.31	2803400000	135	0	0	0	0	0	0	NaN	1	0	NaN	C9JR56;Q9UPW6;F8WCV6	C9JR56;Q9UPW6	DNA-binding protein SATB;DNA-binding protein SATB2	SATB2	16;16;1	16;16;1	15;15;1	tr|C9JR56|C9JR56_HUMAN DNA-binding protein SATB OS=Homo sapiens OX=9606 GN=SATB2 PE=1 SV=1;sp|Q9UPW6|SATB2_HUMAN DNA-binding protein SATB2 OS=Homo sapiens OX=9606 GN=SATB2 PE=1 SV=2	3
22.3915	22.2183	21.7006	21.2311	21.4132	21.6935			21	18	18	50.9	47.3	47.3	38.62	0	323.31	2960500000	99	0	0	0	0	0	0	NaN	1	0	NaN	F5GX09;Q5HYJ3;F5H5F4	F5GX09;Q5HYJ3	Protein FAM76B	FAM76B	21;21;1	18;18;1	18;18;1	tr|F5GX09|F5GX09_HUMAN Protein FAM76B OS=Homo sapiens OX=9606 GN=FAM76B PE=1 SV=1;sp|Q5HYJ3|FA76B_HUMAN Protein FAM76B OS=Homo sapiens OX=9606 GN=FAM76B PE=1 SV=3	3
23.2384	22.2967	22.6032	21.5819	20.6386	21.437			3	3	3	23.7	23.7	23.7	17.965	0	46.014	238090000	24	10.3	10.3	11.5	22.4	10.3	10.3	NaN	1	0	NaN	P62979;J3QSA3;F5GZ39;M0R1V7;J3QS39;Q49A90;J3QTR3;F5H6Q2;F5GYU3;F5H2Z3;F5H265;B4DV12;F5H388;F5H747;F5GXK7;J3QKN0;Q5PY61;Q96C32;P62987;P0CG47;P0CG48;A0A2R8Y422	P62979;J3QSA3;F5GZ39;M0R1V7;J3QS39;Q49A90;J3QTR3;F5H6Q2;F5GYU3;F5H2Z3;F5H265;B4DV12;F5H388;F5H747;F5GXK7;J3QKN0;Q5PY61;Q96C32;P62987;P0CG47;P0CG48	Ubiquitin-40S ribosomal protein S27a;Ubiquitin;40S ribosomal protein S27a;Ubiquitin-60S ribosomal protein L40;Ubiquitin;60S ribosomal protein L40;Polyubiquitin-B;Ubiquitin;Polyubiquitin-C;Ubiquitin	RPS27A;UBB;UBC;UBA52	3;2;2;2;2;2;2;2;2;2;2;2;2;2;2;2;2;2;2;2;2;1	3;2;2;2;2;2;2;2;2;2;2;2;2;2;2;2;2;2;2;2;2;1	3;2;2;2;2;2;2;2;2;2;2;2;2;2;2;2;2;2;2;2;2;1	sp|P62979|RS27A_HUMAN Ubiquitin-40S ribosomal protein S27a OS=Homo sapiens OX=9606 GN=RPS27A PE=1 SV=2;tr|J3QSA3|J3QSA3_HUMAN Polyubiquitin-B (Fragment) OS=Homo sapiens OX=9606 GN=UBB PE=1 SV=1;tr|F5GZ39|F5GZ39_HUMAN Polyubiquitin-C (Fragment) OS=Homo sapi	22
23.0364	22.1569	21.5605	22.3563	20.4789	22.1933			20	20	20	37.9	37.9	37.9	78.806	0	323.31	1504200000	84	0	0	0	0	0	0	NaN	1	0	NaN	Q06210;O94808;E5RJP4	Q06210	Glutamine--fructose-6-phosphate aminotransferase [isomerizing] 1	GFPT1	20;3;1	20;3;1	20;3;1	sp|Q06210|GFPT1_HUMAN Glutamine--fructose-6-phosphate aminotransferase [isomerizing] 1 OS=Homo sapiens OX=9606 GN=GFPT1 PE=1 SV=3	3
21.4256	22.6244	23.0678	22.0477	21.4935	21.6208			4	4	4	5.6	5.6	5.6	83.629	0	26.586	137810000	15	0	0	0	0	0	0	NaN	1	0	NaN	Q14137;A0A075B729	Q14137;A0A075B729	Ribosome biogenesis protein BOP1	BOP1	4;3	4;3	4;3	sp|Q14137|BOP1_HUMAN Ribosome biogenesis protein BOP1 OS=Homo sapiens OX=9606 GN=BOP1 PE=1 SV=2;tr|A0A075B729|A0A075B729_HUMAN Ribosome biogenesis protein BOP1 (Fragment) OS=Homo sapiens OX=9606 GN=BOP1 PE=1 SV=1	2
23.0412	23.1102	22.9349	22.544	21.5562	22.5686			23	23	23	23.2	23.2	23.2	102.9	0	323.31	1991900000	79	0	0	0	0	0	0	NaN	1	0	NaN	Q8N163;H0YB24;G3V119;E5RHJ4;E5RGU7;E5RFJ3;H0YC69;H0YC58;A0A087X2B6;E5RHH8	Q8N163;H0YB24;G3V119	Cell cycle and apoptosis regulator protein 2	CCAR2	23;16;14;6;3;3;2;2;2;1	23;16;14;6;3;3;2;2;2;1	23;16;14;6;3;3;2;2;2;1	sp|Q8N163|CCAR2_HUMAN Cell cycle and apoptosis regulator protein 2 OS=Homo sapiens OX=9606 GN=CCAR2 PE=1 SV=2;tr|H0YB24|H0YB24_HUMAN Cell cycle and apoptosis regulator protein 2 (Fragment) OS=Homo sapiens OX=9606 GN=CCAR2 PE=1 SV=1;tr|G3V119|G3V119_HUMAN C	10
22.4764	21.4543	22.9757	21.8142	20.9429	21.3786			23	23	20	42.7	42.7	38.8	35.049	0	323.31	10719000000	228	0	0	0	0	0	0	NaN	1	0	NaN	Q8TAV0;E9PQL1;B1AJQ5	Q8TAV0;E9PQL1	Protein FAM76A	FAM76A	23;18;8	23;18;8	20;15;8	sp|Q8TAV0|FA76A_HUMAN Protein FAM76A OS=Homo sapiens OX=9606 GN=FAM76A PE=2 SV=1;tr|E9PQL1|E9PQL1_HUMAN Protein FAM76A OS=Homo sapiens OX=9606 GN=FAM76A PE=1 SV=1	3
21.715	22.3386	21.0359	21.7713	21.1528	20.9364			3	3	3	5.6	5.6	5.6	90.954	0	50.905	84225000	12	2.3	0	0	0	0	0	NaN	1	0	NaN	Q93034;H0YCA0	Q93034	Cullin-5	CUL5	3;1	3;1	3;1	sp|Q93034|CUL5_HUMAN Cullin-5 OS=Homo sapiens OX=9606 GN=CUL5 PE=1 SV=4	2
21.6157	22.424	22.208	21.754	21.2868	22.0876			4	4	4	8.9	8.9	8.9	86.16	0	133.5	295110000	15	0	0	0	0	0	0	NaN	1	0	NaN	Q9Y5V3	Q9Y5V3	Melanoma-associated antigen D1	MAGED1	4	4	4	sp|Q9Y5V3|MAGD1_HUMAN Melanoma-associated antigen D1 OS=Homo sapiens OX=9606 GN=MAGED1 PE=1 SV=3	1
22.764	22.6066	24.3056	23.979	24.0099	21.6458			6	6	6	52.3	52.3	52.3	14.515	0	162.68	292010000	25	0	24.2	42.4	28	18.9	0	0.00475924	0.998579	-0.0138385	-0.0145323	P25398	P25398	40S ribosomal protein S12	RPS12	6	6	6	sp|P25398|RS12_HUMAN 40S ribosomal protein S12 OS=Homo sapiens OX=9606 GN=RPS12 PE=1 SV=3	1
24.2064	22.1813	23.9794	23.9675	24.0559	22.1639			8	8	8	32.4	32.4	32.4	30.269	0	81.915	588670000	40	16.8	17.2	13	17.9	17.9	4.6	0.0225108	0.994731	-0.0599321	-0.0674138	A0A0G2JM70;Q9NV79;V9GYG6;V9GZ41;F8W9F3	A0A0G2JM70;Q9NV79;V9GYG6;V9GZ41	Protein-L-isoaspartate O-methyltransferase domain-containing protein 2	PCMTD2	8;8;5;5;3	8;8;5;5;3	8;8;5;5;3	tr|A0A0G2JM70|A0A0G2JM70_HUMAN Protein-L-isoaspartate O-methyltransferase domain-containing protein 2 OS=Homo sapiens OX=9606 GN=PCMTD2 PE=1 SV=1;sp|Q9NV79|PCMD2_HUMAN Protein-L-isoaspartate O-methyltransferase domain-containing protein 2 OS=Homo sapiens O	5
25.1368	24.7097	25.3803	25.2411	25.3894	24.3869			7	7	7	37	37	37	24.205	0	275.69	990280000	83	20.2	23.1	29.8	23.1	23.1	18.8	0.0659331	0.94092	-0.0697746	-0.189203	P62241;Q5JR95	P62241;Q5JR95	40S ribosomal protein S8	RPS8	7;6	7;6	7;6	sp|P62241|RS8_HUMAN 40S ribosomal protein S8 OS=Homo sapiens OX=9606 GN=RPS8 PE=1 SV=2;tr|Q5JR95|Q5JR95_HUMAN 40S ribosomal protein S8 OS=Homo sapiens OX=9606 GN=RPS8 PE=1 SV=1	2
25.3248	24.7919	25.2029	24.7232	25.4719	24.8881			12	12	12	31.5	31.5	31.5	46.108	0	107.22	878810000	55	4.7	10.2	20.6	7.2	9.4	11.9	0.101663	0.953011	-0.0787945	-0.282898	P39023;G5E9G0;B5MCW2;H7C422;H7C3M2;F8WCR1;Q92901	P39023;G5E9G0;B5MCW2;H7C422;H7C3M2	60S ribosomal protein L3	RPL3	12;10;8;8;6;4;2	12;10;8;8;6;4;2	12;10;8;8;6;4;2	sp|P39023|RL3_HUMAN 60S ribosomal protein L3 OS=Homo sapiens OX=9606 GN=RPL3 PE=1 SV=2;tr|G5E9G0|G5E9G0_HUMAN 60S ribosomal protein L3 OS=Homo sapiens OX=9606 GN=RPL3 PE=1 SV=1;tr|B5MCW2|B5MCW2_HUMAN 60S ribosomal protein L3 (Fragment) OS=Homo sapiens OX=9	7
24.1194	22.0388	24.4226	24.5621	21.3857	24.2507			8	8	8	37.8	37.8	37.8	29.723	0	77.091	495590000	50	12.4	6	27	21.7	6	16.9	0.0342297	0.983495	-0.127423	-0.10127	F5GY37;J3KPX7;Q99623;F5H3X6;F5GWA7;F5H2D2;F5H0C5	F5GY37;J3KPX7;Q99623;F5H3X6;F5GWA7	Prohibitin-2	PHB2	8;8;8;5;4;3;3	8;8;8;5;4;3;3	8;8;8;5;4;3;3	tr|F5GY37|F5GY37_HUMAN Prohibitin-2 OS=Homo sapiens OX=9606 GN=PHB2 PE=1 SV=1;tr|J3KPX7|J3KPX7_HUMAN Prohibitin-2 OS=Homo sapiens OX=9606 GN=PHB2 PE=1 SV=2;sp|Q99623|PHB2_HUMAN Prohibitin-2 OS=Homo sapiens OX=9606 GN=PHB2 PE=1 SV=2;tr|F5H3X6|F5H3X6_HUMAN P	7
23.8711	23.9419	26.0369	24.5628	24.622	24.2092			5	5	5	16.7	16.7	16.7	50.118	0	91.878	590570000	41	5.9	5.3	16.7	8.2	8.2	5.3	0.0738501	0.957042	-0.151925	-0.210417	P26641	P26641	Elongation factor 1-gamma	EEF1G	5	5	5	sp|P26641|EF1G_HUMAN Elongation factor 1-gamma OS=Homo sapiens OX=9606 GN=EEF1G PE=1 SV=3	1
28.3189	27.8796	27.74	27.8578	27.8978	27.7021			28	27	27	51.5	51.5	51.5	72.332	0	323.31	6810400000	310	35.9	32.3	40.2	37.8	30.9	33.6	0.362716	0.700258	-0.160236	-0.869178	P11021	P11021	78 kDa glucose-regulated protein	HSPA5	28	27	27	sp|P11021|BIP_HUMAN Endoplasmic reticulum chaperone BiP OS=Homo sapiens OX=9606 GN=HSPA5 PE=1 SV=2	1
24.0362	22.3804	26.204	24.219	23.8405	23.9034			12	12	12	23.1	23.1	23.1	59.75	0	188.32	531600000	55	8.1	0	20.1	7.8	8.1	6	0.0687989	0.952653	-0.219212	-0.196914	P25705;K7EK77;K7ERX7;K7EJP1;K7ENJ4;K7EQH4;K7ESA0	P25705;K7EK77;K7ERX7;K7EJP1	ATP synthase subunit alpha, mitochondrial	ATP5A1	12;10;7;6;5;4;1	12;10;7;6;5;4;1	12;10;7;6;5;4;1	sp|P25705|ATPA_HUMAN ATP synthase subunit alpha, mitochondrial OS=Homo sapiens OX=9606 GN=ATP5F1A PE=1 SV=1;tr|K7EK77|K7EK77_HUMAN ATP synthase subunit alpha, mitochondrial (Fragment) OS=Homo sapiens OX=9606 GN=ATP5F1A PE=1 SV=1;tr|K7ERX7|K7ERX7_HUMAN ATP	7
22.0607	21.6331	26.155	21.7166	23.1796	24.2924			11	11	11	26.1	26.1	26.1	45.528	0	110.28	241860000	25	0	0	24.5	0	7	4.2	0.0464008	0.97703	-0.220104	-0.135627	A0A286YFL2;A0A286YFA2;A0A286YF22;A0A2C9F2M7;O43175;A0A286YFM8;A0A286YER3;A0A286YFC8;A0A286YFB2;A0A286YF78;A0A286YFF3;A0A286YF34;A0A286YFE1;A0A286YFK5	A0A286YFL2;A0A286YFA2;A0A286YF22;A0A2C9F2M7;O43175;A0A286YFM8;A0A286YER3;A0A286YFC8;A0A286YFB2	D-3-phosphoglycerate dehydrogenase	PHGDH	11;11;11;11;11;10;6;6;6;5;3;3;3;3	11;11;11;11;11;10;6;6;6;5;3;3;3;3	11;11;11;11;11;10;6;6;6;5;3;3;3;3	tr|A0A286YFL2|A0A286YFL2_HUMAN D-3-phosphoglycerate dehydrogenase OS=Homo sapiens OX=9606 GN=PHGDH PE=1 SV=1;tr|A0A286YFA2|A0A286YFA2_HUMAN D-3-phosphoglycerate dehydrogenase OS=Homo sapiens OX=9606 GN=PHGDH PE=1 SV=1;tr|A0A286YF22|A0A286YF22_HUMAN D-3-pho	14
21.813	22.3348	23.5815	21.9662	20.8787	24.1755			4	4	4	31	31	31	19.373	0	67.509	263710000	23	0	0	17.8	0	7.5	23.6	0.0753035	0.964674	-0.236289	-0.214282	A0A0A0MR33;G3V267;G3V5T0;A0A0C4DFM0;O43708;G3V3B9;G3V4T6	A0A0A0MR33;G3V267;G3V5T0;A0A0C4DFM0;O43708;G3V3B9;G3V4T6	Maleylacetoacetate isomerase	GSTZ1	4;4;4;4;4;3;3	4;4;4;4;4;3;3	4;4;4;4;4;3;3	tr|A0A0A0MR33|A0A0A0MR33_HUMAN Maleylacetoacetate isomerase OS=Homo sapiens OX=9606 GN=GSTZ1 PE=1 SV=1;tr|G3V267|G3V267_HUMAN Maleylacetoacetate isomerase OS=Homo sapiens OX=9606 GN=GSTZ1 PE=1 SV=1;tr|G3V5T0|G3V5T0_HUMAN Maleylacetoacetate isomerase OS=Hom	7
21.4658	21.6789	24.3599	23.6762	21.1985	21.7397			2	2	2	15.2	15.2	15.2	13.742	0	11.85	230840000	26	7.2	7.2	15.2	15.2	7.2	7.2	0.0880995	0.96486	-0.296772	-0.247931	P62851	P62851	40S ribosomal protein S25	RPS25	2	2	2	sp|P62851|RS25_HUMAN 40S ribosomal protein S25 OS=Homo sapiens OX=9606 GN=RPS25 PE=1 SV=1	1
25.792	25.4427	23.9697	24.8534	25.1004	24.2978			5	5	5	10.8	10.8	10.8	63.544	0	78.784	994860000	59	6.1	6.2	6.2	6.2	6.2	6.2	0.201855	0.899	-0.317644	-0.523534	P28799;K7EKL3;K7EQ05;K7EMR1;K7EQI0	P28799;K7EKL3;K7EQ05	Granulins;Acrogranin;Paragranulin;Granulin-1;Granulin-2;Granulin-3;Granulin-4;Granulin-5;Granulin-6;Granulin-7	GRN	5;3;3;2;1	5;3;3;2;1	5;3;3;2;1	sp|P28799|GRN_HUMAN Granulins OS=Homo sapiens OX=9606 GN=GRN PE=1 SV=2;tr|K7EKL3|K7EKL3_HUMAN Granulins (Fragment) OS=Homo sapiens OX=9606 GN=GRN PE=1 SV=1;tr|K7EQ05|K7EQ05_HUMAN Granulins OS=Homo sapiens OX=9606 GN=GRN PE=1 SV=1	5
22.3903	22.0029	22.296	22.8371	21.2296	21.6472			5	5	0	11.7	11.7	0	64.243	0	49.236	182620000	27	0	0	3	3	3	3	0.261538	0.841863	-0.325083	-0.656074	H0Y2W2;Q5T2N8;Q5SV16	H0Y2W2		ATAD3A	5;2;1	5;2;1	0;0;0	tr|H0Y2W2|H0Y2W2_HUMAN ATPase family AAA domain-containing protein 3A (Fragment) OS=Homo sapiens OX=9606 GN=ATAD3A PE=1 SV=1	3
22.6778	21.6407	24.4744	23.4196	23.1721	21.2246			2	2	2	9.1	9.1	9.1	32.996	0	23.704	252030000	23	5	5	9.1	9.1	9.1	4	0.108927	0.961888	-0.325534	-0.301346	P36542	P36542	ATP synthase subunit gamma, mitochondrial	ATP5C1	2	2	2	sp|P36542|ATPG_HUMAN ATP synthase subunit gamma, mitochondrial OS=Homo sapiens OX=9606 GN=ATP5F1C PE=1 SV=1	1
29.2213	29.1345	28.6829	28.7232	28.4689	28.7945			11	11	11	50	50	50	30.358	0	323.31	11609000000	303	45.8	40.9	40.9	50	38.1	45.8	0.839038	0.349412	-0.350683	-1.80811	H7BY58;A0A0A0MRJ6;P22061;F6S8N6;F8WDT3;F8WAV5;F8WAX2;H7C4X2;C9J0F2	H7BY58;A0A0A0MRJ6;P22061;F6S8N6	Protein-L-isoaspartate O-methyltransferase;Protein-L-isoaspartate(D-aspartate) O-methyltransferase	PCMT1	11;10;10;9;5;5;5;1;1	11;10;10;9;5;5;5;1;1	11;10;10;9;5;5;5;1;1	tr|H7BY58|H7BY58_HUMAN Protein-L-isoaspartate O-methyltransferase OS=Homo sapiens OX=9606 GN=PCMT1 PE=1 SV=1;tr|A0A0A0MRJ6|A0A0A0MRJ6_HUMAN Protein-L-isoaspartate O-methyltransferase OS=Homo sapiens OX=9606 GN=PCMT1 PE=1 SV=1;sp|P22061|PIMT_HUMAN Protein-L	9
26.7024	26.167	29.4793	27.1207	27.001	27.0951			20	20	20	52.4	52.4	52.4	50.184	0	323.31	4671700000	160	18.2	17.3	51.5	23.6	18.6	22.1	0.135506	0.954588	-0.377345	-0.367346	Q5VTE0;P68104;A0A087WVQ9;A0A087WV01;A0A2U3TZH3;Q05639;Q5JR01;A0A2R8Y488;A6PW80;A0A2R8Y660;A0A2R8YDN5	Q5VTE0;P68104;A0A087WVQ9;A0A087WV01;A0A2U3TZH3;Q05639	Putative elongation factor 1-alpha-like 3;Elongation factor 1-alpha 1;Elongation factor 1-alpha;Elongation factor 1-alpha 2	EEF1A1P5;EEF1A1;EEF1A2	20;20;18;12;12;12;7;7;6;6;4	20;20;18;12;12;12;7;7;6;6;4	20;20;18;12;12;12;7;7;6;6;4	sp|Q5VTE0|EF1A3_HUMAN Putative elongation factor 1-alpha-like 3 OS=Homo sapiens OX=9606 GN=EEF1A1P5 PE=5 SV=1;sp|P68104|EF1A1_HUMAN Elongation factor 1-alpha 1 OS=Homo sapiens OX=9606 GN=EEF1A1 PE=1 SV=1;tr|A0A087WVQ9|A0A087WVQ9_HUMAN Elongation factor 1-a	11
24.8395	25.9679	25.7296	25.0627	24.7316	25.4747			11	11	7	30.5	30.5	21.5	32.852	0	114.42	1186700000	83	7.7	16.1	24.8	13.4	16.1	10.7	0.448937	0.621429	-0.42267	-1.04337	P05141;Q9H0C2	P05141	ADP/ATP translocase 2;ADP/ATP translocase 2, N-terminally processed	SLC25A5	11;1	11;1	7;0	sp|P05141|ADT2_HUMAN ADP/ATP translocase 2 OS=Homo sapiens OX=9606 GN=SLC25A5 PE=1 SV=7	2
23.86	23.3551	24.3288	23.4218	23.7235	23.076			5	5	5	44.2	44.2	44.2	14.419	0	32.278	263910000	29	18.6	18.6	27.1	18.6	29.5	18.6	0.582238	0.528766	-0.440935	-1.30574	M0R210;P62249;M0R3H0;M0QX76;M0R1M5;Q6IPX4	M0R210;P62249;M0R3H0;M0QX76;M0R1M5	40S ribosomal protein S16	RPS16	5;5;4;3;3;2	5;5;4;3;3;2	5;5;4;3;3;2	tr|M0R210|M0R210_HUMAN 40S ribosomal protein S16 OS=Homo sapiens OX=9606 GN=RPS16 PE=1 SV=1;sp|P62249|RS16_HUMAN 40S ribosomal protein S16 OS=Homo sapiens OX=9606 GN=RPS16 PE=1 SV=2;tr|M0R3H0|M0R3H0_HUMAN 40S ribosomal protein S16 OS=Homo sapiens OX=9606 G	6
25.3528	25.2524	25.0812	24.6007	24.8183	24.8384			4	4	4	19.3	19.3	19.3	47.138	0	127.19	877940000	53	13.3	13.3	9.4	6.3	13.3	10.8	1.90991	0.0717333	-0.476347	-4.33458	Q8N5F7;Q5M9Q1	Q8N5F7	NF-kappa-B-activating protein	NKAP	4;1	4;1	4;1	sp|Q8N5F7|NKAP_HUMAN NF-kappa-B-activating protein OS=Homo sapiens OX=9606 GN=NKAP PE=1 SV=1	2
27.1907	26.7186	28.5702	27.0681	27.076	26.897			17	17	1	47.2	47.2	2.9	50.151	0	323.31	4947600000	220	31.5	17.3	39.7	34.8	33.5	25.5	0.357412	0.6955	-0.479405	-0.85828	P68363;P68366;F8VVB9;F8VQQ4;F8VRZ4;F8VS66;F8VX09;F8VWV9;F8VRK0;A6NHL2;C9JDS9;F8W0F6;F8VXZ7;C9K0S6;C9JDL2;C9JEV8;C9JQ00;C9JJQ8	P68363;P68366	Tubulin alpha-1B chain;Tubulin alpha-4A chain	TUBA1B;TUBA4A	17;11;8;7;6;6;5;5;4;4;3;2;1;1;1;1;1;1	17;11;8;7;6;6;5;5;4;4;3;2;1;1;1;1;1;1	1;1;0;0;0;0;0;0;0;0;0;0;0;0;0;0;0;0	sp|P68363|TBA1B_HUMAN Tubulin alpha-1B chain OS=Homo sapiens OX=9606 GN=TUBA1B PE=1 SV=1;sp|P68366|TBA4A_HUMAN Tubulin alpha-4A chain OS=Homo sapiens OX=9606 GN=TUBA4A PE=1 SV=1	18
26.899	26.628	28.4207	26.9044	26.7199	26.8693			21	21	6	58	58	17.3	49.83	0	323.31	4234400000	254	33.7	18.2	58	30.3	35.7	31.5	0.360369	0.695556	-0.484725	-0.864358	P68371;P04350;M0QY85;K7ESM5;Q3ZCM7;Q9BUF5;M0R0X0;M0QY37;M0QX14;M0R2D3;M0QZL7;M0QYM7;M0R278;A0A075B736;Q5SQY0;A6NNZ2;M0R042;M0R2T4;G3V2A3;CON__ENSEMBL:ENSBTAP00000025008;Q9H4B7;M0R1I1;A0A075B724	P68371;P04350	Tubulin beta-4B chain;Tubulin beta-4A chain	TUBB4B;TUBB4A	21;14;5;5;5;5;4;4;4;4;4;4;4;4;4;4;3;2;2;2;2;1;1	21;14;5;5;5;5;4;4;4;4;4;4;4;4;4;4;3;2;2;2;2;1;1	6;4;4;0;1;0;4;4;4;3;3;3;3;0;0;0;2;2;0;0;0;0;1	sp|P68371|TBB4B_HUMAN Tubulin beta-4B chain OS=Homo sapiens OX=9606 GN=TUBB4B PE=1 SV=1;sp|P04350|TBB4A_HUMAN Tubulin beta-4A chain OS=Homo sapiens OX=9606 GN=TUBB4A PE=1 SV=2	23
25.7273	23.0611	26.4047	24.6454	24.6213	24.3452			8	8	2	27.7	27.7	9.9	21.364	0	87.894	605340000	58	27.7	7	27.2	27.7	27.2	7	0.197753	0.89442	-0.527063	-0.514178	P16403	P16403	Histone H1.2	HIST1H1C	8	8	2	sp|P16403|H12_HUMAN Histone H1.2 OS=Homo sapiens OX=9606 GN=HIST1H1C PE=1 SV=2	1
22.1758	24.0336	24.0321	24.3768	24.2474	20.0296			3	3	3	24.1	24.1	24.1	12.201	0	23.346	309000000	23	12	22.2	24.1	22.2	22.2	12	0.124408	0.956874	-0.529271	-0.340063	E9PLL6;P46776;E9PJD9;E9PLX7	E9PLL6;P46776;E9PJD9;E9PLX7	60S ribosomal protein L27a	RPL27A	3;3;2;2	3;3;2;2	3;3;2;2	tr|E9PLL6|E9PLL6_HUMAN 60S ribosomal protein L27a OS=Homo sapiens OX=9606 GN=RPL27A PE=1 SV=1;sp|P46776|RL27A_HUMAN 60S ribosomal protein L27a OS=Homo sapiens OX=9606 GN=RPL27A PE=1 SV=2;tr|E9PJD9|E9PJD9_HUMAN 60S ribosomal protein L27a OS=Homo sapiens OX=	4
24.7771	21.6003	24.9466	20.6441	24.5503	24.4765			4	4	4	43.8	43.8	43.8	7.5649	0	43.671	637940000	42	43.8	20.3	43.8	20.3	43.8	43.8	0.118947	0.958682	-0.551019	-0.326494	J3KT73;J3QL01;P63173;J3KSP2	J3KT73;J3QL01;P63173;J3KSP2	60S ribosomal protein L38	RPL38	4;4;4;2	4;4;4;2	4;4;4;2	tr|J3KT73|J3KT73_HUMAN 60S ribosomal protein L38 OS=Homo sapiens OX=9606 GN=RPL38 PE=1 SV=1;tr|J3QL01|J3QL01_HUMAN 60S ribosomal protein L38 OS=Homo sapiens OX=9606 GN=RPL38 PE=1 SV=1;sp|P63173|RL38_HUMAN 60S ribosomal protein L38 OS=Homo sapiens OX=9606 G	4
22.1297	23.263	26.0159	21.6058	24.3795	23.6437			9	9	8	25.9	25.9	24.2	54.231	0	123.71	442140000	44	3	0	21.7	3	7.2	7.6	0.156264	0.939952	-0.593192	-0.417412	Q15233;H7C367;C9JYS8;C9IZL7	Q15233;H7C367	Non-POU domain-containing octamer-binding protein	NONO	9;5;3;2	9;5;3;2	8;4;3;1	sp|Q15233|NONO_HUMAN Non-POU domain-containing octamer-binding protein OS=Homo sapiens OX=9606 GN=NONO PE=1 SV=4;tr|H7C367|H7C367_HUMAN Non-POU domain-containing octamer-binding protein (Fragment) OS=Homo sapiens OX=9606 GN=NONO PE=1 SV=8	4
21.9811	22.3959	21.2439	19.7528	24.0666	20.0083			2	2	2	2	2	2	163.29	0	75.434	128130000	9	0	0	0	1.4	2	0.5	0.155622	0.928762	-0.597765	-0.41588	P01023;P20742	P01023;P20742	Alpha-2-macroglobulin;Pregnancy zone protein	A2M;PZP	2;1	2;1	2;1	sp|P01023|A2MG_HUMAN Alpha-2-macroglobulin OS=Homo sapiens OX=9606 GN=A2M PE=1 SV=3;sp|P20742|PZP_HUMAN Pregnancy zone protein OS=Homo sapiens OX=9606 GN=PZP PE=1 SV=4	2
23.4548	23.8303	23.8033	23.731	24.0783	21.4226			6	6	6	30.7	30.7	30.7	28.024	0	41.866	296000000	36	15.2	8.9	15.2	17.5	11.7	4.3	0.298259	0.794899	-0.618809	-0.734826	P62917;E9PKZ0;E9PKU4;E9PP36;G3V1A1	P62917;E9PKZ0;E9PKU4;E9PP36;G3V1A1	60S ribosomal protein L8	RPL8	6;5;5;3;3	6;5;5;3;3	6;5;5;3;3	sp|P62917|RL8_HUMAN 60S ribosomal protein L8 OS=Homo sapiens OX=9606 GN=RPL8 PE=1 SV=2;tr|E9PKZ0|E9PKZ0_HUMAN 60S ribosomal protein L8 (Fragment) OS=Homo sapiens OX=9606 GN=RPL8 PE=1 SV=1;tr|E9PKU4|E9PKU4_HUMAN 60S ribosomal protein L8 (Fragment) OS=Homo s	5
24.9191	24.8281	25.1717	24.1817	23.9164	24.3349	+	wt MARS_wt IgG	18	18	18	52.5	52.5	52.5	44.643	0	218.16	625230000	98	11.6	15	38.8	12.4	6.5	9.3	2.18256	0.0489231	-0.828592	-5.18842	E9PBF6;P20700;A0A0D9SFE5;A0A0D9SFY5	E9PBF6;P20700;A0A0D9SFE5	Lamin-B1	LMNB1	18;18;17;6	18;18;17;6	18;18;17;6	tr|E9PBF6|E9PBF6_HUMAN Lamin-B1 OS=Homo sapiens OX=9606 GN=LMNB1 PE=1 SV=1;sp|P20700|LMNB1_HUMAN Lamin-B1 OS=Homo sapiens OX=9606 GN=LMNB1 PE=1 SV=2;tr|A0A0D9SFE5|A0A0D9SFE5_HUMAN Lamin B1, isoform CRA_a OS=Homo sapiens OX=9606 GN=LMNB1 PE=1 SV=1	4
22.7089	22.0121	22.9697	22.0762	23.3198	19.6527			6	6	6	28.5	28.5	28.5	17.222	0	39.925	148040000	20	0	0	21.2	4.6	12.6	0	0.324735	0.744239	-0.880671	-0.790546	P62277;J3KMX5;E9PS50	P62277;J3KMX5;E9PS50	40S ribosomal protein S13	RPS13	6;5;3	6;5;3	6;5;3	sp|P62277|RS13_HUMAN 40S ribosomal protein S13 OS=Homo sapiens OX=9606 GN=RPS13 PE=1 SV=2;tr|J3KMX5|J3KMX5_HUMAN 40S ribosomal protein S13 OS=Homo sapiens OX=9606 GN=RPS13 PE=1 SV=1;tr|E9PS50|E9PS50_HUMAN 40S ribosomal protein S13 (Fragment) OS=Homo sapien	3
22.6181	23.8101	22.6212	20.2541	24.2822	21.7823			6	6	6	32	32	32	23.577	0	54.043	247020000	24	5.4	8.9	11.3	4.9	17.2	4.9	0.298114	0.783543	-0.910281	-0.734519	P40429;M0QYS1;Q8J015;M0QZU1;A0A096LPE0;Q6NVV1	P40429;M0QYS1;Q8J015	60S ribosomal protein L13a	RPL13A;RPL13a	6;5;4;1;1;1	6;5;4;1;1;1	6;5;4;1;1;1	sp|P40429|RL13A_HUMAN 60S ribosomal protein L13a OS=Homo sapiens OX=9606 GN=RPL13A PE=1 SV=2;tr|M0QYS1|M0QYS1_HUMAN 60S ribosomal protein L13a (Fragment) OS=Homo sapiens OX=9606 GN=RPL13A PE=1 SV=2;tr|Q8J015|Q8J015_HUMAN 60S ribosomal protein L13a OS=Homo	6
25.1771	24.9637	27.1163	25.1811	24.8295	24.4863			12	12	8	53.8	53.8	38.7	22.11	0	84.724	995630000	88	24.1	29.6	49.2	25.1	29.6	15.1	0.573912	0.549	-0.920079	-1.28948	Q06830;A0A0A0MSI0;A0A0A0MRQ5;H7C3T4	Q06830;A0A0A0MSI0;A0A0A0MRQ5	Peroxiredoxin-1	PRDX1	12;11;7;3	12;11;7;3	8;7;3;0	sp|Q06830|PRDX1_HUMAN Peroxiredoxin-1 OS=Homo sapiens OX=9606 GN=PRDX1 PE=1 SV=1;tr|A0A0A0MSI0|A0A0A0MSI0_HUMAN Peroxiredoxin-1 (Fragment) OS=Homo sapiens OX=9606 GN=PRDX1 PE=1 SV=1;tr|A0A0A0MRQ5|A0A0A0MRQ5_HUMAN Peroxiredoxin-1 OS=Homo sapiens OX=9606 GN=	4
24.8548	24.4034	26.1957	24.2507	24.468	23.7325			10	10	10	17.9	17.9	17.9	88.317	0	102.02	577620000	58	3.9	3.9	16	9.8	9	3.9	0.796142	0.373778	-1.0009	-1.72345	A0A1W2PPS1;Q00839;A0A1X7SBS1;A0A1W2PP35;Q5RI18;A0A1W2PRZ7;A0A1W2PQ74;A0A1W2PQL0;A0A1W2PP34;A0A1W2PPL4;A0A1W2PPH7;A0A1W2PQD4;A0A1W2PPE9;A0A1W2PRI6;A0A1W2PP22	A0A1W2PPS1;Q00839;A0A1X7SBS1;A0A1W2PP35;Q5RI18;A0A1W2PRZ7;A0A1W2PQ74;A0A1W2PQL0;A0A1W2PP34;A0A1W2PPL4;A0A1W2PPH7;A0A1W2PQD4	Heterogeneous nuclear ribonucleoprotein U	HNRNPU	10;10;9;8;7;6;6;6;6;6;6;5;2;1;1	10;10;9;8;7;6;6;6;6;6;6;5;2;1;1	10;10;9;8;7;6;6;6;6;6;6;5;2;1;1	tr|A0A1W2PPS1|A0A1W2PPS1_HUMAN Heterogeneous nuclear ribonucleoprotein U OS=Homo sapiens OX=9606 GN=HNRNPU PE=1 SV=1;sp|Q00839|HNRPU_HUMAN Heterogeneous nuclear ribonucleoprotein U OS=Homo sapiens OX=9606 GN=HNRNPU PE=1 SV=6;tr|A0A1X7SBS1|A0A1X7SBS1_HUMAN	15
22.6453	21.4782	23.5037	21.3335	22.0043	20.9359			8	8	8	11.4	11.4	11.4	107.77	0	81.103	116950000	24	0	0	3	0	0	0	0.774978	0.370947	-1.11782	-1.68186	P22102;C9JBJ1;C9JTV6;F8WD69;C9JZG2;C9JKQ7;H7C366;A0A140TA71	P22102;C9JBJ1;C9JTV6;F8WD69	Trifunctional purine biosynthetic protein adenosine-3;Phosphoribosylamine--glycine ligase;Phosphoribosylformylglycinamidine cyclo-ligase;Phosphoribosylglycinamide formyltransferase	GART	8;4;4;4;3;3;1;1	8;4;4;4;3;3;1;1	8;4;4;4;3;3;1;1	sp|P22102|PUR2_HUMAN Trifunctional purine biosynthetic protein adenosine-3 OS=Homo sapiens OX=9606 GN=GART PE=1 SV=1;tr|C9JBJ1|C9JBJ1_HUMAN Trifunctional purine biosynthetic protein adenosine-3 (Fragment) OS=Homo sapiens OX=9606 GN=GART PE=1 SV=8;tr|C9JTV6	8
22.9404	23.0703	25.0428	20.1331	23.9063	23.6564			4	4	4	26.9	26.9	26.9	16.06	0	78.923	262580000	28	6.2	16.6	26.9	10.3	20.7	20.7	0.330304	0.745879	-1.1192	-0.802164	P39019;M0R2L9;M0QXK4;M0QYF7;M0R140;A0A075B6E2	P39019;M0R2L9;M0QXK4;M0QYF7;M0R140	40S ribosomal protein S19	RPS19	4;3;3;3;3;1	4;3;3;3;3;1	4;3;3;3;3;1	sp|P39019|RS19_HUMAN 40S ribosomal protein S19 OS=Homo sapiens OX=9606 GN=RPS19 PE=1 SV=2;tr|M0R2L9|M0R2L9_HUMAN 40S ribosomal protein S19 (Fragment) OS=Homo sapiens OX=9606 GN=RPS19 PE=1 SV=1;tr|M0QXK4|M0QXK4_HUMAN 40S ribosomal protein S19 (Fragment) OS=	6
22.6546	26.1669	29.4512	24.6108	25.1888	24.9759			26	26	26	43.3	43.3	43.3	61.054	0	323.31	1794400000	105	0	7.9	39.4	9.8	13.4	11.9	0.23226	0.862494	-1.16571	-0.591843	P10809;E7ESH4;E7EXB4;C9JL25;C9JL19;C9JCQ4;C9J0S9	P10809;E7ESH4;E7EXB4	60 kDa heat shock protein, mitochondrial	HSPD1	26;14;13;7;5;5;1	26;14;13;7;5;5;1	26;14;13;7;5;5;1	sp|P10809|CH60_HUMAN 60 kDa heat shock protein, mitochondrial OS=Homo sapiens OX=9606 GN=HSPD1 PE=1 SV=2;tr|E7ESH4|E7ESH4_HUMAN 60 kDa heat shock protein, mitochondrial (Fragment) OS=Homo sapiens OX=9606 GN=HSPD1 PE=1 SV=1;tr|E7EXB4|E7EXB4_HUMAN 60 kDa hea	7
22.8157	22.0191	23.2102	21.6266	21.0736	21.8413			4	4	4	28.2	28.2	28.2	13.293	0	21.943	73413000	5	0	0	12.8	0	7.7	0	1.3077	0.176381	-1.16781	-2.79147	P49207	P49207	60S ribosomal protein L34	RPL34	4	4	4	sp|P49207|RL34_HUMAN 60S ribosomal protein L34 OS=Homo sapiens OX=9606 GN=RPL34 PE=1 SV=3	1
21.8784	22.8219	23.6659	20.9711	22.56	21.3051			4	4	4	26.2	26.2	26.2	21.154	0	30.808	158700000	23	6.2	0	17.4	6.2	6.2	5.6	0.765495	0.3676	-1.17664	-1.66325	H0YEN5;P15880;E9PQD7;I3L404;E9PM36;E9PMM9;E9PPT0	H0YEN5;P15880;E9PQD7;I3L404;E9PM36;E9PMM9	40S ribosomal protein S2	RPS2	4;4;3;2;2;2;1	4;4;3;2;2;2;1	4;4;3;2;2;2;1	tr|H0YEN5|H0YEN5_HUMAN 40S ribosomal protein S2 (Fragment) OS=Homo sapiens OX=9606 GN=RPS2 PE=1 SV=1;sp|P15880|RS2_HUMAN 40S ribosomal protein S2 OS=Homo sapiens OX=9606 GN=RPS2 PE=1 SV=2;tr|E9PQD7|E9PQD7_HUMAN 40S ribosomal protein S2 OS=Homo sapiens OX=9	7
23.7876	22.3392	24.7305	21.4379	21.4341	24.0302			7	6	6	14.1	13	13	76.149	0	93.283	179020000	23	4.1	2.1	10.9	0	2.1	4.1	0.522111	0.554148	-1.31838	-1.18806	P23246;H0Y9K7	P23246	Splicing factor, proline- and glutamine-rich	SFPQ	7;1	6;1	6;1	sp|P23246|SFPQ_HUMAN Splicing factor, proline- and glutamine-rich OS=Homo sapiens OX=9606 GN=SFPQ PE=1 SV=2	2
22.19	21.5827	27.6243	22.3325	24.1816	20.7385			14	14	14	39.3	39.3	39.3	56.559	0	292.27	637990000	43	0	3.6	35.3	3.6	6.6	3.6	0.253535	0.850486	-1.38143	-0.638655	P06576;H0YH81;F8W079;F8W0P7;H0YI37	P06576;H0YH81;F8W079	ATP synthase subunit beta, mitochondrial;ATP synthase subunit beta	ATP5B	14;11;8;4;2	14;11;8;4;2	14;11;8;4;2	sp|P06576|ATPB_HUMAN ATP synthase subunit beta, mitochondrial OS=Homo sapiens OX=9606 GN=ATP5F1B PE=1 SV=3;tr|H0YH81|H0YH81_HUMAN ATP synthase subunit beta (Fragment) OS=Homo sapiens OX=9606 GN=ATP5F1B PE=1 SV=1;tr|F8W079|F8W079_HUMAN ATP synthase subunit	5
22.4876	21.7013	28.5273	21.0625	24.0152	23.4381			19	19	10	27.9	27.9	14.5	83.263	0	310.61	801870000	50	1.9	2.1	27.9	1.8	4	5.2	0.235442	0.865158	-1.40017	-0.598893	P08238;Q58FF7	P08238	Heat shock protein HSP 90-beta	HSP90AB1	19;5	19;5	10;3	sp|P08238|HS90B_HUMAN Heat shock protein HSP 90-beta OS=Homo sapiens OX=9606 GN=HSP90AB1 PE=1 SV=4	2
21.6394	22.6697	23.6589	20.4555	20.9531	21.8194			3	3	3	13.5	13.5	13.5	30.348	0	42.361	91556000	14	0	0	10.6	7.1	7.1	0	1.05115	0.224	-1.58	-2.23728	A0A0A0MR02;P45880;Q5JSD2;Q5JSD1	A0A0A0MR02;P45880	Voltage-dependent anion-selective channel protein 2	VDAC2	3;3;1;1	3;3;1;1	3;3;1;1	tr|A0A0A0MR02|A0A0A0MR02_HUMAN Voltage-dependent anion-selective channel protein 2 (Fragment) OS=Homo sapiens OX=9606 GN=VDAC2 PE=1 SV=1;sp|P45880|VDAC2_HUMAN Voltage-dependent anion-selective channel protein 2 OS=Homo sapiens OX=9606 GN=VDAC2 PE=1 SV=2	4
23.0161	24.0413	24.1405	21.0045	24.6922	20.7015			4	4	4	33.3	33.3	33.3	17.818	0	89.432	442500000	34	18.2	23.6	27.9	9.1	27.9	9.1	0.528707	0.567385	-1.59988	-1.20101	P30050	P30050	60S ribosomal protein L12	RPL12	4	4	4	sp|P30050|RL12_HUMAN 60S ribosomal protein L12 OS=Homo sapiens OX=9606 GN=RPL12 PE=1 SV=1	1
23.0936	22.4371	23.9864	20.7556	20.6144	22.0667			4	4	4	23.3	23.3	23.3	17.752	0	29.802	129080000	11	9.4	0	15.1	9.4	17.6	0	1.45985	0.156444	-2.02678	-3.14484	P47914	P47914	60S ribosomal protein L29	RPL29	4	4	4	sp|P47914|RL29_HUMAN 60S ribosomal protein L29 OS=Homo sapiens OX=9606 GN=RPL29 PE=1 SV=2	1
21.7262	22.8969	27.1984	20.6096	23.0362	21.5514			12	12	12	48.3	48.3	48.3	32.575	0	227.55	396330000	28	5.1	8.5	44.9	5.1	8.8	5.1	0.53927	0.568706	-2.20812	-1.22172	P06748;E5RGW4	P06748	Nucleophosmin	NPM1	12;1	12;1	12;1	sp|P06748|NPM_HUMAN Nucleophosmin OS=Homo sapiens OX=9606 GN=NPM1 PE=1 SV=2	2
24.7866	22.0348	24.404	21.0045	22.6207	20.8628			4	4	4	26.8	26.8	26.8	26.888	0	51.054	118830000	19	16.3	0	26.8	0	4.3	0	1.02479	0.234143	-2.24577	-2.18276	Q86V81;E9PB61	Q86V81;E9PB61	THO complex subunit 4	ALYREF	4;3	4;3	4;3	sp|Q86V81|THOC4_HUMAN THO complex subunit 4 OS=Homo sapiens OX=9606 GN=ALYREF PE=1 SV=3;tr|E9PB61|E9PB61_HUMAN THO complex subunit 4 OS=Homo sapiens OX=9606 GN=ALYREF PE=1 SV=1	2
24.4644	24.1266	25.137	24.0462	21.2116	21.653			11	11	11	28.3	28.3	28.3	53.651	0	212.87	521130000	56	15.9	6	18	6	0	0	1.14996	0.2025	-2.2724	-2.44533	P08670;B0YJC4;B0YJC5;A0A1B0GTT5;A0A1B0GVG8;H7C5W5;F8W835;P41219	P08670;B0YJC4	Vimentin	VIM	11;9;4;3;2;1;1;1	11;9;4;3;2;1;1;1	11;9;4;3;2;1;1;1	sp|P08670|VIME_HUMAN Vimentin OS=Homo sapiens OX=9606 GN=VIM PE=1 SV=4;tr|B0YJC4|B0YJC4_HUMAN Vimentin variant 3 OS=Homo sapiens OX=9606 GN=VIM PE=1 SV=1	8
24.7712	24.6403	23.642	20.188	23.8246	22.1965			5	5	5	26.1	26.1	26.1	24.591	0	44.265	441840000	43	18.8	17.9	13.8	6.9	13.8	6.9	0.961989	0.299586	-2.28148	-2.05438	A0A0C4DG62;F8WCT1;Q66PJ3;F5GYV5;H7BZV4;F8WEP2;A0A0C4DH18;F5H7X4	A0A0C4DG62;F8WCT1;Q66PJ3;F5GYV5;H7BZV4;F8WEP2;A0A0C4DH18	ADP-ribosylation factor-like protein 6-interacting protein 4	ARL6IP4	5;5;5;4;4;3;3;2	5;5;5;4;4;3;3;2	5;5;5;4;4;3;3;2	tr|A0A0C4DG62|A0A0C4DG62_HUMAN ADP-ribosylation factor-like protein 6-interacting protein 4 OS=Homo sapiens OX=9606 GN=ARL6IP4 PE=1 SV=1;tr|F8WCT1|F8WCT1_HUMAN ADP-ribosylation factor-like protein 6-interacting protein 4 OS=Homo sapiens OX=9606 GN=ARL6IP4	8
23.2584	22.4274	29.3834	21.1428	23.2661	23.7495			15	15	15	70.4	70.4	70.4	36.053	0	323.31	1146900000	32	0	3.6	70.4	0	12.2	8.1	0.420568	0.666596	-2.3036	-0.9866	P04406;E7EUT5	P04406;E7EUT5	Glyceraldehyde-3-phosphate dehydrogenase	GAPDH	15;12	15;12	15;12	sp|P04406|G3P_HUMAN Glyceraldehyde-3-phosphate dehydrogenase OS=Homo sapiens OX=9606 GN=GAPDH PE=1 SV=3;tr|E7EUT5|E7EUT5_HUMAN Glyceraldehyde-3-phosphate dehydrogenase OS=Homo sapiens OX=9606 GN=GAPDH PE=1 SV=1	2
23.3609	22.1933	23.9265	20.8754	20.2385	21.2704			3	3	3	11.1	11.1	11.1	36.161	0	23.408	242260000	22	8.6	0	11.1	0	3.7	3.7	1.79017	0.06725	-2.36545	-3.99392	F8VVM2;Q00325;F8VZL5;F8VWR4;F8VWQ0	F8VVM2;Q00325	Phosphate carrier protein, mitochondrial	SLC25A3	3;3;1;1;1	3;3;1;1;1	3;3;1;1;1	tr|F8VVM2|F8VVM2_HUMAN Phosphate carrier protein, mitochondrial OS=Homo sapiens OX=9606 GN=SLC25A3 PE=1 SV=1;sp|Q00325|MPCP_HUMAN Phosphate carrier protein, mitochondrial OS=Homo sapiens OX=9606 GN=SLC25A3 PE=1 SV=2	5
24.4138	24.6961	24.7488	21.5366	21.9201	23.2435			11	11	11	17.9	17.9	17.9	77.569	0	76.465	275250000	44	7.8	5.5	14.5	2.1	1.4	0	1.97373	0.07	-2.38613	-4.52427	A0A087X0X3;P52272;M0QZM1;M0R2I7;M0QY96;M0QYL3;M0R019;M0R2T0	A0A087X0X3;P52272;M0QZM1;M0R2I7	Heterogeneous nuclear ribonucleoprotein M	HNRNPM	11;11;8;6;4;2;2;1	11;11;8;6;4;2;2;1	11;11;8;6;4;2;2;1	tr|A0A087X0X3|A0A087X0X3_HUMAN Heterogeneous nuclear ribonucleoprotein M OS=Homo sapiens OX=9606 GN=HNRNPM PE=1 SV=1;sp|P52272|HNRPM_HUMAN Heterogeneous nuclear ribonucleoprotein M OS=Homo sapiens OX=9606 GN=HNRNPM PE=1 SV=3;tr|M0QZM1|M0QZM1_HUMAN Heteroge	8
22.0095	22.6432	25.2996	21.2567	20.9258	20.6043			7	7	7	35.2	35.2	35.2	28.821	0	161.86	214210000	27	0	0	35.2	4.6	5	9.2	1.09539	0.202154	-2.38852	-2.32967	E9PK01;A0A087X1X7;E9PRY8;P29692;E9PPR1;E9PL12;E9PQ49;E9PI39;E9PMW7;E9PIZ1;E9PL71;H0YCK7;E9PN91;E9PQZ1;E9PK06;E9PQC9;E9PKK3;E9PK72;H0YE58;H0YE72	E9PK01;A0A087X1X7;E9PRY8;P29692;E9PPR1;E9PL12;E9PQ49;E9PI39;E9PMW7;E9PIZ1;E9PL71;H0YCK7;E9PN91	Elongation factor 1-delta	EEF1D	7;7;7;7;6;6;6;6;5;5;5;5;4;3;2;1;1;1;1;1	7;7;7;7;6;6;6;6;5;5;5;5;4;3;2;1;1;1;1;1	7;7;7;7;6;6;6;6;5;5;5;5;4;3;2;1;1;1;1;1	tr|E9PK01|E9PK01_HUMAN Elongation factor 1-delta (Fragment) OS=Homo sapiens OX=9606 GN=EEF1D PE=1 SV=1;tr|A0A087X1X7|A0A087X1X7_HUMAN Elongation factor 1-delta OS=Homo sapiens OX=9606 GN=EEF1D PE=1 SV=1;tr|E9PRY8|E9PRY8_HUMAN Elongation factor 1-delta OS=H	20
23.7614	25.659	28.0002	22.8849	22.6191	24.6873			9	9	7	57.2	57.2	50.6	18.502	0	115.69	693390000	39	12	20.5	57.2	18.1	6.6	18.7	0.803012	0.374514	-2.4098	-1.73697	P23528;E9PP50;G3V1A4;E9PK25;E9PQB7;Q9Y281;E9PS23;E9PLJ3	P23528;E9PP50;G3V1A4;E9PK25	Cofilin-1	CFL1	9;8;6;6;4;4;3;1	9;8;6;6;4;4;3;1	7;6;4;4;2;2;3;1	sp|P23528|COF1_HUMAN Cofilin-1 OS=Homo sapiens OX=9606 GN=CFL1 PE=1 SV=3;tr|E9PP50|E9PP50_HUMAN Cofilin-1 (Fragment) OS=Homo sapiens OX=9606 GN=CFL1 PE=1 SV=8;tr|G3V1A4|G3V1A4_HUMAN Cofilin 1 (Non-muscle), isoform CRA_a OS=Homo sapiens OX=9606 GN=CFL1 PE=1	8
22.0031	22.3632	27.9427	21.1064	21.859	22.0822			17	17	17	27.2	27.2	27.2	95.337	0	171.09	419310000	38	0	0	27.2	0	4.4	0	0.550825	0.56848	-2.42051	-1.24435	P13639	P13639	Elongation factor 2	EEF2	17	17	17	sp|P13639|EF2_HUMAN Elongation factor 2 OS=Homo sapiens OX=9606 GN=EEF2 PE=1 SV=4	1
25.1451	22.6906	26.1123	21.2606	21.544	21.5445			10	10	10	34.6	34.6	34.6	37.429	0	163.03	226920000	19	14.2	14.4	29.2	4.2	5.7	0	1.453	0.153263	-3.19965	-3.12846	P22626;A0A087WUI2	P22626;A0A087WUI2	Heterogeneous nuclear ribonucleoproteins A2/B1	HNRNPA2B1	10;5	10;5	10;5	sp|P22626|ROA2_HUMAN Heterogeneous nuclear ribonucleoproteins A2/B1 OS=Homo sapiens OX=9606 GN=HNRNPA2B1 PE=1 SV=2;tr|A0A087WUI2|A0A087WUI2_HUMAN Heterogeneous nuclear ribonucleoproteins A2/B1 OS=Homo sapiens OX=9606 GN=HNRNPA2B1 PE=1 SV=1	2
22.2941	24.2038	26.1608	20.1392	20.7123	20.8605			5	5	4	19.2	19.2	15.3	46.153	0	39.511	177820000	15	0	6.4	19.2	0	3.9	3.9	1.48577	0.144471	-3.64892	-3.2072	P60842;J3QLN6;J3QR64;J3KTB5;J3QL43;J3QS69;J3KT12;E7EQG2;Q14240;J3QKZ9;J3KS25;J3KSZ0;J3KT04;J3KS93;J3QQP0;E9PBH4;F8WE11;E7EMV8;J3KSN7;J3KTN0	P60842;J3QLN6;J3QR64;J3KTB5;J3QL43;J3QS69;J3KT12;E7EQG2;Q14240	Eukaryotic initiation factor 4A-I;Eukaryotic initiation factor 4A-II;Eukaryotic initiation factor 4A-II, N-terminally processed	EIF4A1;EIF4A2	5;3;3;3;3;3;3;3;3;2;2;2;1;1;1;1;1;1;1;1	5;3;3;3;3;3;3;3;3;2;2;2;1;1;1;1;1;1;1;1	4;2;2;2;2;2;2;2;2;1;1;2;0;0;0;0;0;0;0;1	sp|P60842|IF4A1_HUMAN Eukaryotic initiation factor 4A-I OS=Homo sapiens OX=9606 GN=EIF4A1 PE=1 SV=1;tr|J3QLN6|J3QLN6_HUMAN Eukaryotic initiation factor 4A-I (Fragment) OS=Homo sapiens OX=9606 GN=EIF4A1 PE=1 SV=1;tr|J3QR64|J3QR64_HUMAN Eukaryotic initiation	20
26.8643	23.1398	27.8172	22.3303	21.4352	20.8878			7	7	3	34.3	34.3	7.2	18.804	0	44.404	1112500000	29	21.7	5.4	34.3	5.4	5.4	5.4	1.37723	0.1572	-4.38933	-2.95037	U3KQK0;Q99880;Q99879;Q99877;Q93079;Q5QNW6;P62807;P58876;P57053;O60814;Q8N257;Q96A08;A0A2R8Y619	U3KQK0;Q99880;Q99879;Q99877;Q93079;Q5QNW6;P62807;P58876;P57053;O60814	Histone H2B;Histone H2B type 1-L;Histone H2B type 1-M;Histone H2B type 1-N;Histone H2B type 1-H;Histone H2B type 2-F;Histone H2B type 1-C/E/F/G/I;Histone H2B type 1-D;Histone H2B type F-S;Histone H2B type 1-K	HIST1H2BN;HIST1H2BL;HIST1H2BM;HIST1H2BH;HIST2H2BF;HIST1H2BC;HIST1H2BD;H2BFS;HIST1H2BK	7;7;7;7;7;7;7;7;7;7;3;3;1	7;7;7;7;7;7;7;7;7;7;3;3;1	3;3;3;3;3;3;3;3;3;3;0;0;0	tr|U3KQK0|U3KQK0_HUMAN Histone H2B OS=Homo sapiens OX=9606 GN=HIST1H2BN PE=1 SV=1;sp|Q99880|H2B1L_HUMAN Histone H2B type 1-L OS=Homo sapiens OX=9606 GN=HIST1H2BL PE=1 SV=3;sp|Q99879|H2B1M_HUMAN Histone H2B type 1-M OS=Homo sapiens OX=9606 GN=HIST1H2BM PE=1	13
30.1392	22.0797	28.6924	22.2249	22.5178	21.4853			11	11	11	23.1	23.1	23.1	60.533	0	74.021	20356000000	30	5.5	0	23.1	2.6	0	2.6	0.914235	0.323467	-4.89446	-1.958	P49368;B4DUR8;E9PRC8;E9PM09;Q5SZX9;Q5SZX6	P49368;B4DUR8	T-complex protein 1 subunit gamma	CCT3	11;9;3;2;2;2	11;9;3;2;2;2	11;9;3;2;2;2	sp|P49368|TCPG_HUMAN T-complex protein 1 subunit gamma OS=Homo sapiens OX=9606 GN=CCT3 PE=1 SV=4;tr|B4DUR8|B4DUR8_HUMAN T-complex protein 1 subunit gamma OS=Homo sapiens OX=9606 GN=CCT3 PE=1 SV=1	6
26.9486	24.8429	27.4476	21.4715	21.6399	20.9347	+	wt MARS_wt IgG	6	6	2	27.2	27.2	10.7	18.481	0	118.66	825420000	37	16	16	27.2	5.3	5.3	5.3	2.44533	0.032	-5.06434	-6.13104	A0A0U1RR32;A0A0U1RRH7;Q99878;Q96KK5;Q9BTM1;Q16777;Q6FI13;P20671;P0C0S8;H0YFX9;Q96QV6;P16104;Q8IUE6	A0A0U1RR32;A0A0U1RRH7;Q99878;Q96KK5;Q9BTM1;Q16777;Q6FI13;P20671;P0C0S8;H0YFX9;Q96QV6;P16104	Histone H2A type 1-J;Histone H2A type 1-H;Histone H2A.J;Histone H2A type 2-C;Histone H2A type 2-A;Histone H2A type 1-D;Histone H2A type 1;Histone H2A;Histone H2A type 1-A;Histone H2AX	HIST1H2AJ;HIST1H2AH;H2AFJ;HIST2H2AC;HIST2H2AA3;HIST1H2AD;HIST1H2AG;HIST1H2AA;H2AFX	6;6;6;6;6;6;6;6;6;5;3;3;1	6;6;6;6;6;6;6;6;6;5;3;3;1	2;2;2;2;2;2;2;2;2;2;0;0;0	tr|A0A0U1RR32|A0A0U1RR32_HUMAN Histone H2A OS=Homo sapiens OX=9606 GN=hCG_2039566 PE=3 SV=1;tr|A0A0U1RRH7|A0A0U1RRH7_HUMAN Histone H2A OS=Homo sapiens OX=9606 PE=3 SV=1;sp|Q99878|H2A1J_HUMAN Histone H2A type 1-J OS=Homo sapiens OX=9606 GN=HIST1H2AJ PE=1 SV	13

## Sheet: S3_dLZ MARS vs IgG
LFQ intensity RARS dLZ IgG 1	LFQ intensity RARS dLZ IgG 2	LFQ intensity RARS dLZ IgG 3	LFQ intensity RARS dLZ MARS 1	LFQ intensity RARS dLZ MARS 2	LFQ intensity RARS dLZ MARS 3	C: Student's T-test Significant dLZ MARS_dLZ IgG	C: Student's T-test significant	N: Peptides	N: Razor + unique peptides	N: Unique peptides	N: Sequence coverage [%]	N: Unique + razor sequence coverage [%]	N: Unique sequence coverage [%]	N: Mol. weight [kDa]	N: Q-value	N: Score	N: Intensity	N: MS/MS count	N: Sequence coverage RARS dLZ IgG 1 [%]	N: Sequence coverage RARS dLZ IgG 2 [%]	N: Sequence coverage RARS dLZ IgG 3 [%]	N: Sequence coverage RARS dLZ MARS 1 [%]	N: Sequence coverage RARS dLZ MARS 2 [%]	N: Sequence coverage RARS dLZ MARS 3 [%]	N: -Log Student's T-test p-value dLZ MARS_dLZ IgG	N: Student's T-test q-value dLZ MARS_dLZ IgG	N: Student's T-test Difference dLZ MARS_dLZ IgG	N: Student's T-test Test statistic dLZ MARS_dLZ IgG	T: Protein IDs	T: Majority protein IDs	T: Protein names	T: Gene names	T: Peptide counts (all)	T: Peptide counts (razor+unique)	T: Peptide counts (unique)	T: Fasta headers	T: Number of proteins
21.383	22.1385	22.0249	32.3747	32.1823	32.6421	+	dLZ MARS_dLZ IgG	116	116	116	67.9	67.9	67.9	170.59	0	323.31	63628000000	1300	2.5	0	0	55.2	52	63.8	5.58905	0	10.5509	39.0234	P07814;V9GYZ6;V9GZ76	P07814;V9GYZ6	Bifunctional glutamate/proline--tRNA ligase;Glutamate--tRNA ligase;Proline--tRNA ligase	EPRS	116;79;1	116;79;1	116;79;1	sp|P07814|SYEP_HUMAN Bifunctional glutamate/proline--tRNA ligase OS=Homo sapiens OX=9606 GN=EPRS PE=1 SV=5;tr|V9GYZ6|V9GYZ6_HUMAN Bifunctional glutamate/proline--tRNA ligase (Fragment) OS=Homo sapiens OX=9606 GN=EPRS PE=1 SV=1	3
21.5162	22.9694	22.4868	30.8855	31.0559	31.2605	+	dLZ MARS_dLZ IgG	43	43	43	47.7	47.7	47.7	101.11	0	323.31	23266000000	465	0	0	0	40.9	39.9	45.9	4.41868	0	8.74318	19.8325	P56192;H0YHV5;F5H2V6;H0YIP0;F8VS26;F8W0M7;F8W0S4;F8VZZ9;H0YIC2;F8VPL7;H0YI94;H0YHL6;H0YI27	P56192	Methionine--tRNA ligase, cytoplasmic	MARS	43;14;9;8;5;5;5;5;2;2;2;1;1	43;14;9;8;5;5;5;5;2;2;2;1;1	43;14;9;8;5;5;5;5;2;2;2;1;1	sp|P56192|SYMC_HUMAN Methionine--tRNA ligase, cytoplasmic OS=Homo sapiens OX=9606 GN=MARS PE=1 SV=2	13
22.3639	22.0906	22.154	30.8264	30.7932	31.1316	+	dLZ MARS_dLZ IgG	44	44	44	75.6	75.6	75.6	57.136	0	323.31	22953000000	474	3	3	0	72.3	62.7	71.9	6.45307	0	8.71424	64.2141	P14868;H7BZ35;C9J7S3;C9JLC1;H7C278;C9JQM9	P14868	Aspartate--tRNA ligase, cytoplasmic	DARS	44;18;16;16;15;12	44;18;16;16;15;12	44;18;16;16;15;12	sp|P14868|SYDC_HUMAN Aspartate--tRNA ligase, cytoplasmic OS=Homo sapiens OX=9606 GN=DARS PE=1 SV=2	6
22.204	22.5322	22.7089	31.0289	30.9762	31.2696	+	dLZ MARS_dLZ IgG	67	67	67	50.9	50.9	50.9	144.5	0	323.31	25507000000	635	0.8	0.8	0	47.1	33.6	46.5	6.00761	0	8.6099	49.6761	P41252;A0A0A0MSX9;J3KR24;Q5TCD1;Q5TCC6;Q5TCC9	P41252;A0A0A0MSX9;J3KR24	Isoleucine--tRNA ligase, cytoplasmic	IARS	67;63;60;15;8;1	67;63;60;15;8;1	67;63;60;15;8;1	sp|P41252|SYIC_HUMAN Isoleucine--tRNA ligase, cytoplasmic OS=Homo sapiens OX=9606 GN=IARS PE=1 SV=2;tr|A0A0A0MSX9|A0A0A0MSX9_HUMAN Isoleucine--tRNA ligase, cytoplasmic OS=Homo sapiens OX=9606 GN=IARS PE=1 SV=1;tr|J3KR24|J3KR24_HUMAN Isoleucine--tRNA ligase	6
21.9107	22.8175	21.9617	30.0445	29.4709	30.2239	+	dLZ MARS_dLZ IgG	39	39	39	62.3	62.3	62.3	68.047	0	323.31	11315000000	284	0	0	2.7	55.6	41	49.6	4.49046	0	7.68317	20.676	Q15046;H3BVA8;J3KRL2;H3BPV7;H3BRC9	Q15046	Lysine--tRNA ligase	KARS	39;11;6;4;2	39;11;6;4;2	39;11;6;4;2	sp|Q15046|SYK_HUMAN Lysine--tRNA ligase OS=Homo sapiens OX=9606 GN=KARS PE=1 SV=3	5
22.9361	22.2488	22.2569	29.2825	29.4614	29.8479	+	dLZ MARS_dLZ IgG	25	25	25	70.2	70.2	70.2	34.352	0	323.31	12758000000	285	0	0	0	59.9	49.4	69.9	4.8161	0	7.05	24.9693	Q12904;D6R937	Q12904	Aminoacyl tRNA synthase complex-interacting multifunctional protein 1;Endothelial monocyte-activating polypeptide 2	AIMP1	25;12	25;12	25;12	sp|Q12904|AIMP1_HUMAN Aminoacyl tRNA synthase complex-interacting multifunctional protein 1 OS=Homo sapiens OX=9606 GN=AIMP1 PE=1 SV=2	2
22.4381	22.8979	21.6244	28.8235	28.4325	29.0833	+	dLZ MARS_dLZ IgG	13	13	13	47.5	47.5	47.5	35.348	0	323.31	5147600000	97	0	0	0	38.8	29.7	40.9	3.99162	0	6.45959	15.4682	Q13155;F8W950;A8MU58;F8WCL2	Q13155;F8W950;A8MU58	Aminoacyl tRNA synthase complex-interacting multifunctional protein 2	AIMP2	13;11;8;3	13;11;8;3	13;11;8;3	sp|Q13155|AIMP2_HUMAN Aminoacyl tRNA synthase complex-interacting multifunctional protein 2 OS=Homo sapiens OX=9606 GN=AIMP2 PE=1 SV=2;tr|F8W950|F8W950_HUMAN Aminoacyl tRNA synthase complex-interacting multifunctional protein 2 OS=Homo sapiens OX=9606 GN=A	4
21.6919	22.9287	21.9881	28.6073	27.3565	29.2837	+	dLZ MARS_dLZ IgG	43	43	43	35	35	35	134.46	0	323.31	4479700000	184	0	0	0	25	9.6	24.7	3.10746	0.028	6.21297	9.18352	Q9P2J5;A0A087WXY1	Q9P2J5	Leucine--tRNA ligase, cytoplasmic	LARS	43;6	43;6	43;6	sp|Q9P2J5|SYLC_HUMAN Leucine--tRNA ligase, cytoplasmic OS=Homo sapiens OX=9606 GN=LARS PE=1 SV=2	2
22.9017	23.1391	22.1729	28.4657	28.9122	28.8939	+	dLZ MARS_dLZ IgG	8	8	8	56.9	56.9	56.9	19.81	0	200.19	4635800000	78	0	0	6.3	51.1	12.1	51.1	4.2996	0	6.01941	18.507	O43324;D6RBD7;C9J1V9;H0YAL7;D6RCQ0	O43324;D6RBD7;C9J1V9	Eukaryotic translation elongation factor 1 epsilon-1	EEF1E1;EEF1E1-BLOC1S5	8;6;6;3;2	8;6;6;3;2	8;6;6;3;2	sp|O43324|MCA3_HUMAN Eukaryotic translation elongation factor 1 epsilon-1 OS=Homo sapiens OX=9606 GN=EEF1E1 PE=1 SV=1;tr|D6RBD7|D6RBD7_HUMAN Eukaryotic translation elongation factor 1 epsilon-1 OS=Homo sapiens OX=9606 GN=EEF1E1 PE=4 SV=1;tr|C9J1V9|C9J1V9_H	5
22.6054	23.138	20.9425	29.9201	23.193	31.3088			11	11	11	23.1	23.1	23.1	60.533	0	74.021	20356000000	30	2.6	0	2.6	4.8	0	7.7	1.07214	0.304952	5.91198	2.28098	P49368;B4DUR8;E9PRC8;E9PM09;Q5SZX9;Q5SZX6	P49368;B4DUR8	T-complex protein 1 subunit gamma	CCT3	11;9;3;2;2;2	11;9;3;2;2;2	11;9;3;2;2;2	sp|P49368|TCPG_HUMAN T-complex protein 1 subunit gamma OS=Homo sapiens OX=9606 GN=CCT3 PE=1 SV=4;tr|B4DUR8|B4DUR8_HUMAN T-complex protein 1 subunit gamma OS=Homo sapiens OX=9606 GN=CCT3 PE=1 SV=1	6
21.4892	22.5224	22.0394	24.4516	24.8727	24.825	+	dLZ MARS_dLZ IgG	6	6	6	10.7	10.7	10.7	88.743	0	123.67	171690000	12	0	0	0	7.8	3.5	10.7	2.93109	0.0252	2.69943	8.26019	B7ZLP8;A2RTX5;H0YKB9	B7ZLP8;A2RTX5;H0YKB9	Probable threonine--tRNA ligase 2, cytoplasmic	TARSL2	6;6;3	6;6;3	6;6;3	tr|B7ZLP8|B7ZLP8_HUMAN Probable threonine--tRNA ligase 2, cytoplasmic OS=Homo sapiens OX=9606 GN=TARSL2 PE=1 SV=1;sp|A2RTX5|SYTC2_HUMAN Probable threonine--tRNA ligase 2, cytoplasmic OS=Homo sapiens OX=9606 GN=TARSL2 PE=1 SV=1;tr|H0YKB9|H0YKB9_HUMAN Probab	3
25.3214	22.1727	24.2167	25.8021	25.6667	26.5284			17	17	1	59.5	59.5	4.5	41.792	0	318.82	2808000000	118	14.9	2.9	7.7	16.3	14.7	21.1	1.0244	0.324174	2.09545	2.18197	P63261;I3L3I0;I3L1U9;K7EM38;I3L3R2;J3KT65;I3L4N8;F8WCH0;P0CG38	P63261;I3L3I0;I3L1U9	Actin, cytoplasmic 2;Actin, cytoplasmic 2, N-terminally processed	ACTG1	17;11;11;8;8;8;8;3;3	17;11;11;8;8;8;8;3;3	1;1;1;1;1;1;1;0;0	sp|P63261|ACTG_HUMAN Actin, cytoplasmic 2 OS=Homo sapiens OX=9606 GN=ACTG1 PE=1 SV=1;tr|I3L3I0|I3L3I0_HUMAN Actin, cytoplasmic 2 (Fragment) OS=Homo sapiens OX=9606 GN=ACTG1 PE=1 SV=1;tr|I3L1U9|I3L1U9_HUMAN Actin, cytoplasmic 2 (Fragment) OS=Homo sapiens OX	9
22.6206	21.331	21.7534	24.136	22.1614	24.1004			4	4	4	21.7	21.7	21.7	15.807	0	23.582	549090000	30	7.7	7.7	7.7	21.7	7.7	21.7	0.970936	0.352333	1.56426	2.07255	P62266;D6RD47;D6RDJ2;D6RIX0;D6R9I7	P62266;D6RD47	40S ribosomal protein S23	RPS23	4;3;1;1;1	4;3;1;1;1	4;3;1;1;1	sp|P62266|RS23_HUMAN 40S ribosomal protein S23 OS=Homo sapiens OX=9606 GN=RPS23 PE=1 SV=3;tr|D6RD47|D6RD47_HUMAN 40S ribosomal protein S23 OS=Homo sapiens OX=9606 GN=RPS23 PE=1 SV=1	5
21.3205	22.0353	21.6873	23.629	21.935	23.287			4	4	4	26.2	26.2	26.2	21.154	0	30.808	158700000	23	6.2	0	5.6	17.4	0	17.4	1.07139	0.291091	1.26928	2.27941	H0YEN5;P15880;E9PQD7;I3L404;E9PM36;E9PMM9;E9PPT0	H0YEN5;P15880;E9PQD7;I3L404;E9PM36;E9PMM9	40S ribosomal protein S2	RPS2	4;4;3;2;2;2;1	4;4;3;2;2;2;1	4;4;3;2;2;2;1	tr|H0YEN5|H0YEN5_HUMAN 40S ribosomal protein S2 (Fragment) OS=Homo sapiens OX=9606 GN=RPS2 PE=1 SV=1;sp|P15880|RS2_HUMAN 40S ribosomal protein S2 OS=Homo sapiens OX=9606 GN=RPS2 PE=1 SV=2;tr|E9PQD7|E9PQD7_HUMAN 40S ribosomal protein S2 OS=Homo sapiens OX=9	7
24.7605	22.2869	22.1333	24.6344	23.8381	24.3765			5	5	5	16.7	16.7	16.7	50.118	0	91.878	590570000	41	8.2	3	3	8.2	5.9	5.3	0.622783	0.645143	1.22275	1.38478	P26641	P26641	Elongation factor 1-gamma	EEF1G	5	5	5	sp|P26641|EF1G_HUMAN Elongation factor 1-gamma OS=Homo sapiens OX=9606 GN=EEF1G PE=1 SV=3	1
21.8503	21.998	22.4413	23.5397	22.3591	24.0008			4	4	4	26.9	26.9	26.9	16.06	0	78.923	262580000	28	0	10.3	0	26.9	0	20.7	1.08776	0.318947	1.20335	2.31366	P39019;M0R2L9;M0QXK4;M0QYF7;M0R140;A0A075B6E2	P39019;M0R2L9;M0QXK4;M0QYF7;M0R140	40S ribosomal protein S19	RPS19	4;3;3;3;3;1	4;3;3;3;3;1	4;3;3;3;3;1	sp|P39019|RS19_HUMAN 40S ribosomal protein S19 OS=Homo sapiens OX=9606 GN=RPS19 PE=1 SV=2;tr|M0R2L9|M0R2L9_HUMAN 40S ribosomal protein S19 (Fragment) OS=Homo sapiens OX=9606 GN=RPS19 PE=1 SV=1;tr|M0QXK4|M0QXK4_HUMAN 40S ribosomal protein S19 (Fragment) OS=	6
21.9458	22.5815	22.2981	23.6502	23.1489	23.5032			6	6	6	30.7	30.7	30.7	28.024	0	41.866	296000000	36	4.3	4.3	0	8.9	8.9	8.9	2.09451	0.0636364	1.15898	4.89993	P62917;E9PKZ0;E9PKU4;E9PP36;G3V1A1	P62917;E9PKZ0;E9PKU4;E9PP36;G3V1A1	60S ribosomal protein L8	RPL8	6;5;5;3;3	6;5;5;3;3	6;5;5;3;3	sp|P62917|RL8_HUMAN 60S ribosomal protein L8 OS=Homo sapiens OX=9606 GN=RPL8 PE=1 SV=2;tr|E9PKZ0|E9PKZ0_HUMAN 60S ribosomal protein L8 (Fragment) OS=Homo sapiens OX=9606 GN=RPL8 PE=1 SV=1;tr|E9PKU4|E9PKU4_HUMAN 60S ribosomal protein L8 (Fragment) OS=Homo s	5
24.981	22.7017	24.6384	25.2976	25.1355	25.1353			8	8	8	34.1	34.1	34.1	28.68	0	85.613	973070000	60	15.7	8	13.7	16.9	8.8	26.1	0.692727	0.629733	1.08245	1.52103	P62753;A2A3R5;A2A3R7	P62753;A2A3R5	40S ribosomal protein S6	RPS6	8;5;3	8;5;3	8;5;3	sp|P62753|RS6_HUMAN 40S ribosomal protein S6 OS=Homo sapiens OX=9606 GN=RPS6 PE=1 SV=1;tr|A2A3R5|A2A3R5_HUMAN 40S ribosomal protein S6 OS=Homo sapiens OX=9606 GN=RPS6 PE=1 SV=1	3
21.7708	22.8153	21.7181	23.9931	21.3294	23.9574			6	6	6	46.5	46.5	46.5	14.894	0	102.21	343260000	33	7	7.8	0	16.3	0	15.5	0.448398	0.8081	0.991876	1.0423	J3KRB3;A0A087WWH0;J3QS96;A0A087WXM6;J3QQT2;J3KRX5;A0A0A6YYL6;P18621;A0A087WY81;J3QLC8;A0A0A0MRF8;J3KSJ0	J3KRB3;A0A087WWH0;J3QS96;A0A087WXM6;J3QQT2;J3KRX5;A0A0A6YYL6;P18621;A0A087WY81;J3QLC8;A0A0A0MRF8;J3KSJ0	60S ribosomal protein L17	RPL17;RPL17-C18orf32	6;6;6;6;6;6;6;6;4;4;4;3	6;6;6;6;6;6;6;6;4;4;4;3	6;6;6;6;6;6;6;6;4;4;4;3	tr|J3KRB3|J3KRB3_HUMAN 60S ribosomal protein L17 (Fragment) OS=Homo sapiens OX=9606 GN=RPL17 PE=3 SV=3;tr|A0A087WWH0|A0A087WWH0_HUMAN 60S ribosomal protein L17 (Fragment) OS=Homo sapiens OX=9606 GN=RPL17 PE=3 SV=6;tr|J3QS96|J3QS96_HUMAN 60S ribosomal prote	12
24.832	22.7663	24.8033	25.2268	24.892	25.2024			15	15	15	36.8	36.8	36.8	47.697	0	258.9	909350000	85	13.8	5.4	14.1	18.5	9.8	21.8	0.633564	0.665333	0.973197	1.40578	P36578;H3BM89;H3BU31;H3BTP7	P36578;H3BM89	60S ribosomal protein L4	RPL4	15;10;7;6	15;10;7;6	15;10;7;6	sp|P36578|RL4_HUMAN 60S ribosomal protein L4 OS=Homo sapiens OX=9606 GN=RPL4 PE=1 SV=5;tr|H3BM89|H3BM89_HUMAN 60S ribosomal protein L4 OS=Homo sapiens OX=9606 GN=RPL4 PE=1 SV=1	4
23.6156	22.6489	21.6226	23.7263	23.2677	23.8045			4	4	4	43	43	43	12.63	0	29.786	321290000	36	16.8	0	13.1	43	0	29.9	0.743081	0.578286	0.970471	1.61936	J3QRI7;J3QQQ9;J3QQV1;E5RIT6;Q9UNX3;P61254;J3QRC4;J3KS10;E5RHH1;J3KSS0	J3QRI7;J3QQQ9;J3QQV1;E5RIT6;Q9UNX3;P61254;J3QRC4;J3KS10	60S ribosomal protein L26-like 1;60S ribosomal protein L26	RPL26;RPL26L1	4;4;4;4;4;4;3;2;1;1	4;4;4;4;4;4;3;2;1;1	4;4;4;4;4;4;3;2;1;1	tr|J3QRI7|J3QRI7_HUMAN 60S ribosomal protein L26 (Fragment) OS=Homo sapiens OX=9606 GN=RPL26 PE=4 SV=1;tr|J3QQQ9|J3QQQ9_HUMAN Uncharacterized protein OS=Homo sapiens OX=9606 PE=4 SV=1;tr|J3QQV1|J3QQV1_HUMAN 60S ribosomal protein L26 OS=Homo sapiens OX=9606	10
22.4696	22.3429	22.515	23.7436	22.6827	23.7825			7	7	7	21	21	21	50.195	0	91.979	136420000	19	0	0	0	11.2	3.5	12	1.23921	0.237867	0.96043	2.63886	Q9Y697;F2Z2E7;F8WER8;A2A2M1;H7C0I5;F8WB23;H0YGN5;Q8WV90	Q9Y697	Cysteine desulfurase, mitochondrial	NFS1	7;3;2;2;2;2;2;2	7;3;2;2;2;2;2;2	7;3;2;2;2;2;2;2	sp|Q9Y697|NFS1_HUMAN Cysteine desulfurase, mitochondrial OS=Homo sapiens OX=9606 GN=NFS1 PE=1 SV=3	8
21.3628	22.4976	22.628	23.3798	21.9975	23.7421			6	6	6	38.7	38.7	38.7	24.146	0	40.523	194330000	26	4.4	0	0	19.1	3.4	19.1	0.587616	0.658778	0.877002	1.31623	P61313;A0A2R8YEM3;E7EQV9;E7ENU7;E7EX53;A0A2R8Y738;E7ERA2	P61313;A0A2R8YEM3;E7EQV9;E7ENU7;E7EX53;A0A2R8Y738	60S ribosomal protein L15;Ribosomal protein L15	RPL15	6;5;5;4;3;3;1	6;5;5;4;3;3;1	6;5;5;4;3;3;1	sp|P61313|RL15_HUMAN 60S ribosomal protein L15 OS=Homo sapiens OX=9606 GN=RPL15 PE=1 SV=2;tr|A0A2R8YEM3|A0A2R8YEM3_HUMAN Ribosomal protein L15 (Fragment) OS=Homo sapiens OX=9606 GN=RPL15 PE=1 SV=1;tr|E7EQV9|E7EQV9_HUMAN Ribosomal protein L15 (Fragment) OS=	7
25.1597	22.8588	25.2686	25.2668	25.5057	25.0592			8	8	8	40.5	40.5	40.5	21.728	0	82.932	914150000	42	12.6	5.8	12.6	22.6	20	26.3	0.45992	0.844	0.848192	1.06523	J3QQ67;Q07020;G3V203;H0YHA7;F8VYV2;F8VUA6;A0A075B7A0;F8VXR6	J3QQ67;Q07020;G3V203;H0YHA7;F8VYV2;F8VUA6;A0A075B7A0	60S ribosomal protein L18	RPL18	8;8;7;7;6;5;5;1	8;8;7;7;6;5;5;1	8;8;7;7;6;5;5;1	tr|J3QQ67|J3QQ67_HUMAN 60S ribosomal protein L18 (Fragment) OS=Homo sapiens OX=9606 GN=RPL18 PE=1 SV=1;sp|Q07020|RL18_HUMAN 60S ribosomal protein L18 OS=Homo sapiens OX=9606 GN=RPL18 PE=1 SV=2;tr|G3V203|G3V203_HUMAN 60S ribosomal protein L18 OS=Homo sapien	8
22.8429	22.7249	21.8103	23.4328	22.7234	23.5829			2	2	2	9.1	9.1	9.1	32.996	0	23.704	252030000	23	4	0	0	9.1	4	9.1	0.871237	0.451692	0.786993	1.87204	P36542	P36542	ATP synthase subunit gamma, mitochondrial	ATP5C1	2	2	2	sp|P36542|ATPG_HUMAN ATP synthase subunit gamma, mitochondrial OS=Homo sapiens OX=9606 GN=ATP5F1C PE=1 SV=1	1
22.7883	22.603	22.1679	23.4919	22.817	23.5186			4	4	4	19	19	19	27.187	0	33.643	135430000	13	0	0	0	9.7	0	8.9	1.20821	0.242118	0.756106	2.57099	F8VU65;Q8NHW5;P05388;F8VPE8;G3V210;F8VWS0;F8VS58;F8VQY6;F8VRK7;F8VW21;F8VZS0;F8VWV4	F8VU65;Q8NHW5;P05388;F8VPE8;G3V210;F8VWS0;F8VS58;F8VQY6;F8VRK7;F8VW21;F8VZS0	60S acidic ribosomal protein P0-like;60S acidic ribosomal protein P0	RPLP0;RPLP0P6	4;4;4;3;3;3;2;2;2;2;2;1	4;4;4;3;3;3;2;2;2;2;2;1	4;4;4;3;3;3;2;2;2;2;2;1	tr|F8VU65|F8VU65_HUMAN 60S acidic ribosomal protein P0 (Fragment) OS=Homo sapiens OX=9606 GN=RPLP0 PE=1 SV=1;sp|Q8NHW5|RLA0L_HUMAN 60S acidic ribosomal protein P0-like OS=Homo sapiens OX=9606 GN=RPLP0P6 PE=5 SV=1;sp|P05388|RLA0_HUMAN 60S acidic ribosomal p	12
24.9759	22.2362	24.6984	25.2729	23.8002	24.989			12	12	12	31.5	31.5	31.5	46.108	0	107.22	878810000	55	4	2.2	6.9	9.9	2.2	12.4	0.296655	1	0.717218	0.731424	P39023;G5E9G0;B5MCW2;H7C422;H7C3M2;F8WCR1;Q92901	P39023;G5E9G0;B5MCW2;H7C422;H7C3M2	60S ribosomal protein L3	RPL3	12;10;8;8;6;4;2	12;10;8;8;6;4;2	12;10;8;8;6;4;2	sp|P39023|RL3_HUMAN 60S ribosomal protein L3 OS=Homo sapiens OX=9606 GN=RPL3 PE=1 SV=2;tr|G5E9G0|G5E9G0_HUMAN 60S ribosomal protein L3 OS=Homo sapiens OX=9606 GN=RPL3 PE=1 SV=1;tr|B5MCW2|B5MCW2_HUMAN 60S ribosomal protein L3 (Fragment) OS=Homo sapiens OX=9	7
23.953	22.5658	22.3919	24.7285	22.1632	24.0331			4	4	4	33.3	33.3	33.3	17.818	0	89.432	442500000	34	23.6	9.1	9.1	18.2	0	18.8	0.299088	1	0.671335	0.736583	P30050	P30050	60S ribosomal protein L12	RPL12	4	4	4	sp|P30050|RL12_HUMAN 60S ribosomal protein L12 OS=Homo sapiens OX=9606 GN=RPL12 PE=1 SV=1	1
22.3593	22.5985	22.475	23.4024	21.9536	24.0154			11	11	11	26.1	26.1	26.1	45.528	0	110.28	241860000	25	0	0	0	7	0	12.1	0.452496	0.825538	0.646195	1.05046	A0A286YFL2;A0A286YFA2;A0A286YF22;A0A2C9F2M7;O43175;A0A286YFM8;A0A286YER3;A0A286YFC8;A0A286YFB2;A0A286YF78;A0A286YFF3;A0A286YF34;A0A286YFE1;A0A286YFK5	A0A286YFL2;A0A286YFA2;A0A286YF22;A0A2C9F2M7;O43175;A0A286YFM8;A0A286YER3;A0A286YFC8;A0A286YFB2	D-3-phosphoglycerate dehydrogenase	PHGDH	11;11;11;11;11;10;6;6;6;5;3;3;3;3	11;11;11;11;11;10;6;6;6;5;3;3;3;3	11;11;11;11;11;10;6;6;6;5;3;3;3;3	tr|A0A286YFL2|A0A286YFL2_HUMAN D-3-phosphoglycerate dehydrogenase OS=Homo sapiens OX=9606 GN=PHGDH PE=1 SV=1;tr|A0A286YFA2|A0A286YFA2_HUMAN D-3-phosphoglycerate dehydrogenase OS=Homo sapiens OX=9606 GN=PHGDH PE=1 SV=1;tr|A0A286YF22|A0A286YF22_HUMAN D-3-pho	14
21.6044	23.0338	22.2487	23.5795	21.3993	23.8147			2	2	2	2	2	2	163.29	0	75.434	128130000	9	0	0	0	2	0.5	2	0.295033	1	0.63551	0.727981	P01023;P20742	P01023;P20742	Alpha-2-macroglobulin;Pregnancy zone protein	A2M;PZP	2;1	2;1	2;1	sp|P01023|A2MG_HUMAN Alpha-2-macroglobulin OS=Homo sapiens OX=9606 GN=A2M PE=1 SV=3;sp|P20742|PZP_HUMAN Pregnancy zone protein OS=Homo sapiens OX=9606 GN=PZP PE=1 SV=4	2
22.525	21.7104	21.9304	24.4106	22.7517	20.4661			3	3	3	24.1	24.1	24.1	12.201	0	23.346	309000000	23	12	0	12	22.2	12	12	0.156102	1	0.487524	0.417025	E9PLL6;P46776;E9PJD9;E9PLX7	E9PLL6;P46776;E9PJD9;E9PLX7	60S ribosomal protein L27a	RPL27A	3;3;2;2	3;3;2;2	3;3;2;2	tr|E9PLL6|E9PLL6_HUMAN 60S ribosomal protein L27a OS=Homo sapiens OX=9606 GN=RPL27A PE=1 SV=1;sp|P46776|RL27A_HUMAN 60S ribosomal protein L27a OS=Homo sapiens OX=9606 GN=RPL27A PE=1 SV=2;tr|E9PJD9|E9PJD9_HUMAN 60S ribosomal protein L27a OS=Homo sapiens OX=	4
21.939	22.7405	21.7799	22.9175	21.6943	23.2912			5	5	0	11.7	11.7	0	64.243	0	49.236	182620000	27	0	0	0	5.6	2.6	4.4	0.35309	0.971907	0.481187	0.84938	H0Y2W2;Q5T2N8;Q5SV16	H0Y2W2		ATAD3A	5;2;1	5;2;1	0;0;0	tr|H0Y2W2|H0Y2W2_HUMAN ATPase family AAA domain-containing protein 3A (Fragment) OS=Homo sapiens OX=9606 GN=ATAD3A PE=1 SV=1	3
24.9666	24.8006	24.9491	25.6725	25.1478	25.241			8	8	8	36.3	36.3	36.3	29.225	0	112.8	1030400000	68	14.9	17.7	22.6	17.7	22.6	17.7	1.23855	0.223	0.448309	2.63741	P18124;A8MUD9;C9JIJ5;C9JZ88	P18124;A8MUD9	60S ribosomal protein L7	RPL7	8;7;2;1	8;7;2;1	8;7;2;1	sp|P18124|RL7_HUMAN 60S ribosomal protein L7 OS=Homo sapiens OX=9606 GN=RPL7 PE=1 SV=1;tr|A8MUD9|A8MUD9_HUMAN 60S ribosomal protein L7 OS=Homo sapiens OX=9606 GN=RPL7 PE=1 SV=1	4
21.9421	23.6488	21.9015	23.1506	22.0159	23.5387			5	5	5	44.2	44.2	44.2	14.419	0	32.278	263910000	29	7.8	0	7.8	24.8	7.8	18.6	0.213528	1	0.404242	0.549968	M0R210;P62249;M0R3H0;M0QX76;M0R1M5;Q6IPX4	M0R210;P62249;M0R3H0;M0QX76;M0R1M5	40S ribosomal protein S16	RPS16	5;5;4;3;3;2	5;5;4;3;3;2	5;5;4;3;3;2	tr|M0R210|M0R210_HUMAN 40S ribosomal protein S16 OS=Homo sapiens OX=9606 GN=RPS16 PE=1 SV=1;sp|P62249|RS16_HUMAN 40S ribosomal protein S16 OS=Homo sapiens OX=9606 GN=RPS16 PE=1 SV=2;tr|M0R3H0|M0R3H0_HUMAN 40S ribosomal protein S16 OS=Homo sapiens OX=9606 G	6
24.2288	24.4834	21.1457	23.5744	23.9705	23.4413			1	1	1	13.7	13.7	13.7	12.815	0	53.645	386390000	28	13.7	13.7	13.7	13.7	13.7	13.7	0.127151	1	0.376094	0.34684	B0YIW2;P02656	B0YIW2;P02656	Apolipoprotein C-III	APOC3	1;1	1;1	1;1	tr|B0YIW2|B0YIW2_HUMAN Apolipoprotein C-III variant 1 OS=Homo sapiens OX=9606 GN=APOC3 PE=1 SV=1;sp|P02656|APOC3_HUMAN Apolipoprotein C-III OS=Homo sapiens OX=9606 GN=APOC3 PE=1 SV=1	2
23.3878	23.1708	21.4646	23.5533	24.0356	21.5314			2	2	2	15.2	15.2	15.2	13.742	0	11.85	230840000	26	15.2	0	7.2	15.2	7.2	7.2	0.138054	1	0.36569	0.373557	P62851	P62851	40S ribosomal protein S25	RPS25	2	2	2	sp|P62851|RS25_HUMAN 40S ribosomal protein S25 OS=Homo sapiens OX=9606 GN=RPS25 PE=1 SV=1	1
21.1996	23.1674	23.5599	23.359	22.0812	23.5241			3	3	3	5.6	5.6	5.6	90.954	0	50.905	84225000	12	2.2	0	2.2	4.5	0	5.6	0.149687	1	0.345793	0.40168	Q93034;H0YCA0	Q93034	Cullin-5	CUL5	3;1	3;1	3;1	sp|Q93034|CUL5_HUMAN Cullin-5 OS=Homo sapiens OX=9606 GN=CUL5 PE=1 SV=4	2
22.0368	22.6445	22.6268	21.2492	22.0639	24.9939			9	9	7	57.2	57.2	50.6	18.502	0	115.69	693390000	39	6.6	0	6.6	6.6	6.6	27.1	0.103825	0.97763	0.332952	0.288407	P23528;E9PP50;G3V1A4;E9PK25;E9PQB7;Q9Y281;E9PS23;E9PLJ3	P23528;E9PP50;G3V1A4;E9PK25	Cofilin-1	CFL1	9;8;6;6;4;4;3;1	9;8;6;6;4;4;3;1	7;6;4;4;2;2;3;1	sp|P23528|COF1_HUMAN Cofilin-1 OS=Homo sapiens OX=9606 GN=CFL1 PE=1 SV=3;tr|E9PP50|E9PP50_HUMAN Cofilin-1 (Fragment) OS=Homo sapiens OX=9606 GN=CFL1 PE=1 SV=8;tr|G3V1A4|G3V1A4_HUMAN Cofilin 1 (Non-muscle), isoform CRA_a OS=Homo sapiens OX=9606 GN=CFL1 PE=1	8
23.55	21.785	23.2075	23.1287	23.1989	23.1179			11	11	11	17.9	17.9	17.9	77.569	0	76.465	275250000	44	3.4	0	3.4	6.6	1.4	7.5	0.216366	1	0.300974	0.556354	A0A087X0X3;P52272;M0QZM1;M0R2I7;M0QY96;M0QYL3;M0R019;M0R2T0	A0A087X0X3;P52272;M0QZM1;M0R2I7	Heterogeneous nuclear ribonucleoprotein M	HNRNPM	11;11;8;6;4;2;2;1	11;11;8;6;4;2;2;1	11;11;8;6;4;2;2;1	tr|A0A087X0X3|A0A087X0X3_HUMAN Heterogeneous nuclear ribonucleoprotein M OS=Homo sapiens OX=9606 GN=HNRNPM PE=1 SV=1;sp|P52272|HNRPM_HUMAN Heterogeneous nuclear ribonucleoprotein M OS=Homo sapiens OX=9606 GN=HNRNPM PE=1 SV=3;tr|M0QZM1|M0QZM1_HUMAN Heteroge	8
23.7538	22.5577	23.9732	23.9684	23.5236	23.654			5	5	5	28.6	28.6	28.6	24.831	0	49.652	388170000	47	13.4	6	21.2	15.2	13.4	18.9	0.247413	1	0.287133	0.625261	P62906	P62906	60S ribosomal protein L10a	RPL10A	5	5	5	sp|P62906|RL10A_HUMAN 60S ribosomal protein L10a OS=Homo sapiens OX=9606 GN=RPL10A PE=1 SV=2	1
22.2464	22.8535	21.7713	23.3857	20.7898	23.439			6	6	6	52.3	52.3	52.3	14.515	0	162.68	292010000	25	0	0	0	35.6	0	16.7	0.0953833	0.981707	0.247775	0.266794	P25398	P25398	40S ribosomal protein S12	RPS12	6	6	6	sp|P25398|RS12_HUMAN 40S ribosomal protein S12 OS=Homo sapiens OX=9606 GN=RPS12 PE=1 SV=3	1
24.9595	23.9199	24.6336	24.8458	24.2787	25.1055			8	8	8	30.6	30.6	30.6	32.728	0	133.69	900470000	88	13.9	5.9	14.2	27.1	7.6	30.6	0.240141	1	0.238976	0.609272	Q02878;F8VZ45;U3KQR5;F8VR69;F8VZA3;F8VWR1;F8VU16	Q02878	60S ribosomal protein L6	RPL6	8;3;3;2;1;1;1	8;3;3;2;1;1;1	8;3;3;2;1;1;1	sp|Q02878|RL6_HUMAN 60S ribosomal protein L6 OS=Homo sapiens OX=9606 GN=RPL6 PE=1 SV=3	7
26.0056	25.2049	25.8232	25.8712	25.6862	26.1433			23	23	23	34.5	34.5	34.5	76.613	0	323.31	1909600000	110	10.6	8.3	11.7	12.7	11.1	15.2	0.331675	0.987911	0.222408	0.805019	P19338;H7BY16	P19338;H7BY16	Nucleolin	NCL	23;15	23;15	23;15	sp|P19338|NUCL_HUMAN Nucleolin OS=Homo sapiens OX=9606 GN=NCL PE=1 SV=3;tr|H7BY16|H7BY16_HUMAN Nucleolin (Fragment) OS=Homo sapiens OX=9606 GN=NCL PE=1 SV=8	2
27.4828	25.9211	27.017	27.3208	26.2803	27.469			20	20	20	52.4	52.4	52.4	50.184	0	323.31	4671700000	160	29.7	4.5	18.2	26.6	10.8	26	0.133978	1	0.216382	0.363611	Q5VTE0;P68104;A0A087WVQ9;A0A087WV01;A0A2U3TZH3;Q05639;Q5JR01;A0A2R8Y488;A6PW80;A0A2R8Y660;A0A2R8YDN5	Q5VTE0;P68104;A0A087WVQ9;A0A087WV01;A0A2U3TZH3;Q05639	Putative elongation factor 1-alpha-like 3;Elongation factor 1-alpha 1;Elongation factor 1-alpha;Elongation factor 1-alpha 2	EEF1A1P5;EEF1A1;EEF1A2	20;20;18;12;12;12;7;7;6;6;4	20;20;18;12;12;12;7;7;6;6;4	20;20;18;12;12;12;7;7;6;6;4	sp|Q5VTE0|EF1A3_HUMAN Putative elongation factor 1-alpha-like 3 OS=Homo sapiens OX=9606 GN=EEF1A1P5 PE=5 SV=1;sp|P68104|EF1A1_HUMAN Elongation factor 1-alpha 1 OS=Homo sapiens OX=9606 GN=EEF1A1 PE=1 SV=1;tr|A0A087WVQ9|A0A087WVQ9_HUMAN Elongation factor 1-a	11
25.0563	24.7686	24.4546	25.0658	24.9334	24.8881			4	4	4	34.7	34.7	34.7	14.369	0	32.879	853680000	67	16.5	27.3	27.3	34.7	20.7	27.3	0.485025	0.797405	0.20265	1.11499	C9JXB8;C9JNW5;P83731	C9JXB8;C9JNW5;P83731	60S ribosomal protein L24	RPL24	4;4;4	4;4;4	4;4;4	tr|C9JXB8|C9JXB8_HUMAN 60S ribosomal protein L24 OS=Homo sapiens OX=9606 GN=RPL24 PE=1 SV=1;tr|C9JNW5|C9JNW5_HUMAN 60S ribosomal protein L24 OS=Homo sapiens OX=9606 GN=RPL24 PE=1 SV=1;sp|P83731|RL24_HUMAN 60S ribosomal protein L24 OS=Homo sapiens OX=9606 G	3
24.3906	22.4821	22.5854	24.4791	20.8588	24.7004			4	4	4	40.2	40.2	40.2	9.8864	0	62.483	519020000	29	27.6	17.2	17.2	29.9	17.2	29.9	0.0476222	1	0.193387	0.139032	G3V1B3;M0R181;P46778;M0R3I5	G3V1B3;M0R181;P46778	60S ribosomal protein L21	RPL21	4;4;4;1	4;4;4;1	4;4;4;1	tr|G3V1B3|G3V1B3_HUMAN 60S ribosomal protein L21 OS=Homo sapiens OX=9606 GN=RPL21 PE=1 SV=1;tr|M0R181|M0R181_HUMAN 60S ribosomal protein L21 (Fragment) OS=Homo sapiens OX=9606 GN=RPL21 PE=1 SV=1;sp|P46778|RL21_HUMAN 60S ribosomal protein L21 OS=Homo sapien	4
22.715	21.9641	24.4162	23.4003	22.0191	24.246			4	4	4	31	31	31	19.373	0	67.509	263710000	23	9.8	0	9.8	21.3	0	31	0.0681738	1	0.19003	0.195235	A0A0A0MR33;G3V267;G3V5T0;A0A0C4DFM0;O43708;G3V3B9;G3V4T6	A0A0A0MR33;G3V267;G3V5T0;A0A0C4DFM0;O43708;G3V3B9;G3V4T6	Maleylacetoacetate isomerase	GSTZ1	4;4;4;4;4;3;3	4;4;4;4;4;3;3	4;4;4;4;4;3;3	tr|A0A0A0MR33|A0A0A0MR33_HUMAN Maleylacetoacetate isomerase OS=Homo sapiens OX=9606 GN=GSTZ1 PE=1 SV=1;tr|G3V267|G3V267_HUMAN Maleylacetoacetate isomerase OS=Homo sapiens OX=9606 GN=GSTZ1 PE=1 SV=1;tr|G3V5T0|G3V5T0_HUMAN Maleylacetoacetate isomerase OS=Hom	7
22.1087	22.7166	21.3984	23.8481	22.3234	20.614			6	6	6	32	32	32	23.577	0	54.043	247020000	24	0	4.9	4.9	8.9	5.4	10.3	0.0646267	1	0.187308	0.185676	P40429;M0QYS1;Q8J015;M0QZU1;A0A096LPE0;Q6NVV1	P40429;M0QYS1;Q8J015	60S ribosomal protein L13a	RPL13A;RPL13a	6;5;4;1;1;1	6;5;4;1;1;1	6;5;4;1;1;1	sp|P40429|RL13A_HUMAN 60S ribosomal protein L13a OS=Homo sapiens OX=9606 GN=RPL13A PE=1 SV=2;tr|M0QYS1|M0QYS1_HUMAN 60S ribosomal protein L13a (Fragment) OS=Homo sapiens OX=9606 GN=RPL13A PE=1 SV=2;tr|Q8J015|Q8J015_HUMAN 60S ribosomal protein L13a OS=Homo	6
25.1388	24.8902	24.5706	25.4566	24.763	24.8915			7	7	7	37	37	37	24.205	0	275.69	990280000	83	23.1	13.5	23.1	37	19.7	22.1	0.251182	1	0.170493	0.633513	P62241;Q5JR95	P62241;Q5JR95	40S ribosomal protein S8	RPS8	7;6	7;6	7;6	sp|P62241|RS8_HUMAN 40S ribosomal protein S8 OS=Homo sapiens OX=9606 GN=RPS8 PE=1 SV=2;tr|Q5JR95|Q5JR95_HUMAN 40S ribosomal protein S8 OS=Homo sapiens OX=9606 GN=RPS8 PE=1 SV=1	2
22.0603	23.3528	22.3187	22.4759	22.6283	23.1117			3	3	3	13.5	13.5	13.5	30.348	0	42.361	91556000	14	7.1	0	0	10.6	0	10.6	0.135603	1	0.161338	0.367583	A0A0A0MR02;P45880;Q5JSD2;Q5JSD1	A0A0A0MR02;P45880	Voltage-dependent anion-selective channel protein 2	VDAC2	3;3;1;1	3;3;1;1	3;3;1;1	tr|A0A0A0MR02|A0A0A0MR02_HUMAN Voltage-dependent anion-selective channel protein 2 (Fragment) OS=Homo sapiens OX=9606 GN=VDAC2 PE=1 SV=1;sp|P45880|VDAC2_HUMAN Voltage-dependent anion-selective channel protein 2 OS=Homo sapiens OX=9606 GN=VDAC2 PE=1 SV=2	4
25.7085	24.6422	25.5148	25.4941	24.9906	25.8643			17	4	3	50.9	16.2	12.7	47.766	0	114.21	1347100000	59	34.3	25.8	31.5	33.6	28.2	42.7	0.144411	1	0.161156	0.388973	Q5JP53;P07437;Q5ST81;G3V5W4;G3V2R8;G3V3R4;G3V2N6	Q5JP53;P07437;Q5ST81	Tubulin beta chain	TUBB	17;17;14;1;1;1;1	4;4;1;1;1;1;1	3;3;1;0;0;0;0	tr|Q5JP53|Q5JP53_HUMAN Tubulin beta chain OS=Homo sapiens OX=9606 GN=TUBB PE=1 SV=1;sp|P07437|TBB5_HUMAN Tubulin beta chain OS=Homo sapiens OX=9606 GN=TUBB PE=1 SV=2;tr|Q5ST81|Q5ST81_HUMAN Tubulin beta chain OS=Homo sapiens OX=9606 GN=TUBB PE=1 SV=1	7
23.5495	22.7799	23.4992	24.134	21.2911	24.788			14	14	14	39.3	39.3	39.3	56.559	0	292.27	637990000	43	6.6	3.6	6.6	6.6	0	13.6	0.0395213	1	0.128139	0.116304	P06576;H0YH81;F8W079;F8W0P7;H0YI37	P06576;H0YH81;F8W079	ATP synthase subunit beta, mitochondrial;ATP synthase subunit beta	ATP5B	14;11;8;4;2	14;11;8;4;2	14;11;8;4;2	sp|P06576|ATPB_HUMAN ATP synthase subunit beta, mitochondrial OS=Homo sapiens OX=9606 GN=ATP5F1B PE=1 SV=3;tr|H0YH81|H0YH81_HUMAN ATP synthase subunit beta (Fragment) OS=Homo sapiens OX=9606 GN=ATP5F1B PE=1 SV=1;tr|F8W079|F8W079_HUMAN ATP synthase subunit	5
22.8973	22.3947	22.3557	22.8469	22.9034	22.2664			29	29	29	15.2	15.2	15.2	299.61	0	323.31	3139300000	163	1.6	0.5	0.5	1.8	0	1.1	0.173808	1	0.122997	0.458831	Q9UQ35;I3L4D8;I3L182;I3L1I8;I3L1C0;I3L0N7;I3L3Q8;A0A087X1W1;I3L4U6	Q9UQ35	Serine/arginine repetitive matrix protein 2	SRRM2	29;6;4;3;2;2;2;2;1	29;6;4;3;2;2;2;2;1	29;6;4;3;2;2;2;2;1	sp|Q9UQ35|SRRM2_HUMAN Serine/arginine repetitive matrix protein 2 OS=Homo sapiens OX=9606 GN=SRRM2 PE=1 SV=2	9
23.7143	23.9441	23.8899	24.1713	23.756	23.7984			10	10	10	17.9	17.9	17.9	88.317	0	102.02	577620000	58	3.9	3.9	5.6	5	7.5	7.8	0.147632	1	0.0591323	0.396738	A0A1W2PPS1;Q00839;A0A1X7SBS1;A0A1W2PP35;Q5RI18;A0A1W2PRZ7;A0A1W2PQ74;A0A1W2PQL0;A0A1W2PP34;A0A1W2PPL4;A0A1W2PPH7;A0A1W2PQD4;A0A1W2PPE9;A0A1W2PRI6;A0A1W2PP22	A0A1W2PPS1;Q00839;A0A1X7SBS1;A0A1W2PP35;Q5RI18;A0A1W2PRZ7;A0A1W2PQ74;A0A1W2PQL0;A0A1W2PP34;A0A1W2PPL4;A0A1W2PPH7;A0A1W2PQD4	Heterogeneous nuclear ribonucleoprotein U	HNRNPU	10;10;9;8;7;6;6;6;6;6;6;5;2;1;1	10;10;9;8;7;6;6;6;6;6;6;5;2;1;1	10;10;9;8;7;6;6;6;6;6;6;5;2;1;1	tr|A0A1W2PPS1|A0A1W2PPS1_HUMAN Heterogeneous nuclear ribonucleoprotein U OS=Homo sapiens OX=9606 GN=HNRNPU PE=1 SV=1;sp|Q00839|HNRPU_HUMAN Heterogeneous nuclear ribonucleoprotein U OS=Homo sapiens OX=9606 GN=HNRNPU PE=1 SV=6;tr|A0A1X7SBS1|A0A1X7SBS1_HUMAN	15
23.4013	25.2873	24.9867	24.0001	25.3461	24.4045			6	6	6	33.3	33.3	33.3	19.311	0	45.907	542260000	43	14.3	14.3	14.3	14.3	14.3	23.2	0.0117208	1	0.0251427	0.0355123	E7EQ69;Q9GZZ1;A0A087WWJ2;C9J5D1;B0AZT5;C9J5J3;A0A0D9SF32;F8WCK0;C9JZU6	E7EQ69;Q9GZZ1;A0A087WWJ2;C9J5D1;B0AZT5;C9J5J3;A0A0D9SF32	N-alpha-acetyltransferase 50	NAA50	6;6;5;5;4;3;3;1;1	6;6;5;5;4;3;3;1;1	6;6;5;5;4;3;3;1;1	tr|E7EQ69|E7EQ69_HUMAN N-alpha-acetyltransferase 50 OS=Homo sapiens OX=9606 GN=NAA50 PE=1 SV=1;sp|Q9GZZ1|NAA50_HUMAN N-alpha-acetyltransferase 50 OS=Homo sapiens OX=9606 GN=NAA50 PE=1 SV=1;tr|A0A087WWJ2|A0A087WWJ2_HUMAN N-alpha-acetyltransferase 50 OS=Homo	9
24.1479	22.3035	23.4804	24.3763	21.8041	23.8089			9	9	9	58.2	58.2	58.2	18.431	0	61.699	400590000	54	18.4	0	11.4	22.8	18.4	31.6	0.00664513	1	0.0192026	0.0202478	P62280;M0QZC5;M0R1H5;M0R1H6	P62280;M0QZC5	40S ribosomal protein S11	RPS11	9;8;4;2	9;8;4;2	9;8;4;2	sp|P62280|RS11_HUMAN 40S ribosomal protein S11 OS=Homo sapiens OX=9606 GN=RPS11 PE=1 SV=3;tr|M0QZC5|M0QZC5_HUMAN 40S ribosomal protein S11 OS=Homo sapiens OX=9606 GN=RPS11 PE=1 SV=1	4
24.5096	22.2185	24.5948	24.1265	22.591	24.6091			8	8	8	37.8	37.8	37.8	29.723	0	77.091	495590000	50	15	4.9	21.7	16.1	6	16.9	0.000404555	0.996449	0.00122643	0.00124145	F5GY37;J3KPX7;Q99623;F5H3X6;F5GWA7;F5H2D2;F5H0C5	F5GY37;J3KPX7;Q99623;F5H3X6;F5GWA7	Prohibitin-2	PHB2	8;8;8;5;4;3;3	8;8;8;5;4;3;3	8;8;8;5;4;3;3	tr|F5GY37|F5GY37_HUMAN Prohibitin-2 OS=Homo sapiens OX=9606 GN=PHB2 PE=1 SV=1;tr|J3KPX7|J3KPX7_HUMAN Prohibitin-2 OS=Homo sapiens OX=9606 GN=PHB2 PE=1 SV=2;sp|Q99623|PHB2_HUMAN Prohibitin-2 OS=Homo sapiens OX=9606 GN=PHB2 PE=1 SV=2;tr|F5H3X6|F5H3X6_HUMAN P	7
21.8312	21.9575	22.3312	21.7776	22.3608	21.8814			4	4	4	16.2	16.2	16.2	32.139	0	25.695	90420000	20	4.9	0	4.9	4.9	0	4.9	NaN	1	0	NaN	H0YAR2;A0A087WTT1;E7EQV3;E7ERJ7;P11940;H0YB86;H0YAP2;Q4VXU2;Q9H361	H0YAR2;A0A087WTT1;E7EQV3;E7ERJ7;P11940;H0YB86;H0YAP2	Polyadenylate-binding protein;Polyadenylate-binding protein 1	PABPC1	4;4;4;4;4;3;2;1;1	4;4;4;4;4;3;2;1;1	4;4;4;4;4;3;2;1;1	tr|H0YAR2|H0YAR2_HUMAN Polyadenylate-binding protein 1 (Fragment) OS=Homo sapiens OX=9606 GN=PABPC1 PE=1 SV=1;tr|A0A087WTT1|A0A087WTT1_HUMAN Polyadenylate-binding protein OS=Homo sapiens OX=9606 GN=PABPC1 PE=1 SV=1;tr|E7EQV3|E7EQV3_HUMAN Polyadenylate-bind	9
21.4294	21.8851	21.1351	19.7314	22.0517	22.3431			4	4	4	12.5	12.5	12.5	31.983	0	29.076	929750000	26	0	4.1	4.1	3.4	4.1	0	NaN	1	0	NaN	A0A0A0MS07;A0A0A0MS08;P01857;A0A286YES1;P01860;A0A286YEY4;A0A286YFJ8;P01859;P01861	A0A0A0MS07;A0A0A0MS08;P01857;A0A286YES1;P01860;A0A286YEY4;A0A286YFJ8;P01859;P01861	Ig gamma-1 chain C region;Ig gamma-3 chain C region;Ig gamma-2 chain C region;Ig gamma-4 chain C region	IGHG1;IGHG3;IGHG2;IGHG4	4;4;4;3;3;2;2;2;2	4;4;4;3;3;2;2;2;2	4;4;4;3;3;2;2;2;2	tr|A0A0A0MS07|A0A0A0MS07_HUMAN Immunoglobulin heavy constant gamma 1 (Fragment) OS=Homo sapiens OX=9606 GN=IGHG1 PE=1 SV=1;tr|A0A0A0MS08|A0A0A0MS08_HUMAN Immunoglobulin heavy constant gamma 1 (Fragment) OS=Homo sapiens OX=9606 GN=IGHG1 PE=1 SV=1;sp|P01857|	9
22.064	22.4453	22.3287	22.2167	21.3446	21.9347			12	12	12	20.5	20.5	20.5	104.11	0	323.31	1490500000	53	0	0	0	0	0	0	NaN	1	0	NaN	A0A0U1RQQ9;Q6P3W7;F8VSC5;F8VPW3;H0YIK6	A0A0U1RQQ9;Q6P3W7;F8VSC5	SCY1-like protein 2	SCYL2	12;12;10;1;1	12;12;10;1;1	12;12;10;1;1	tr|A0A0U1RQQ9|A0A0U1RQQ9_HUMAN SCY1-like protein 2 OS=Homo sapiens OX=9606 GN=SCYL2 PE=1 SV=1;sp|Q6P3W7|SCYL2_HUMAN SCY1-like protein 2 OS=Homo sapiens OX=9606 GN=SCYL2 PE=1 SV=1;tr|F8VSC5|F8VSC5_HUMAN SCY1-like protein 2 (Fragment) OS=Homo sapiens OX=9606	5
21.9395	22.7941	22.1517	21.2191	22.5619	20.5859			4	4	4	5.6	5.6	5.6	99.132	0	49.682	158740000	12	0	0	0	0.9	0	0	NaN	1	0	NaN	A0A2R8Y3X5;A0A2R8YE78;A0A2R8YDM2;C9JMB8;E5KLJ9;O60313;A0A2R8YFD1;A0A2R8Y4Q3;A0A2R8YD53;A0A2R8YGE5;A0A2R8Y4G4;A0A2R8YE54	A0A2R8Y3X5;A0A2R8YE78;A0A2R8YDM2;C9JMB8;E5KLJ9;O60313;A0A2R8YFD1;A0A2R8Y4Q3;A0A2R8YD53;A0A2R8YGE5	Dynamin-like 120 kDa protein, mitochondrial;Dynamin-like 120 kDa protein, form S1	OPA1	4;4;4;4;4;4;3;2;2;2;1;1	4;4;4;4;4;4;3;2;2;2;1;1	4;4;4;4;4;4;3;2;2;2;1;1	tr|A0A2R8Y3X5|A0A2R8Y3X5_HUMAN Dynamin-like 120 kDa protein, mitochondrial OS=Homo sapiens OX=9606 GN=OPA1 PE=1 SV=1;tr|A0A2R8YE78|A0A2R8YE78_HUMAN Dynamin-like 120 kDa protein, mitochondrial OS=Homo sapiens OX=9606 GN=OPA1 PE=1 SV=1;tr|A0A2R8YDM2|A0A2R8YD	12
21.9136	22.0604	21.4804	21.7437	21.5427	22.3061			13	13	13	22.6	22.6	22.6	66.077	0	128.25	289660000	36	0	0	0	0	0	0	NaN	1	0	NaN	B5MCF9;O00541;B3KXD6;H7C267	B5MCF9;O00541;B3KXD6	Pescadillo homolog	PES1	13;13;7;2	13;13;7;2	13;13;7;2	tr|B5MCF9|B5MCF9_HUMAN Pescadillo homolog OS=Homo sapiens OX=9606 GN=PES1 PE=1 SV=1;sp|O00541|PESC_HUMAN Pescadillo homolog OS=Homo sapiens OX=9606 GN=PES1 PE=1 SV=1;tr|B3KXD6|B3KXD6_HUMAN Pescadillo homolog 1, containing BRCT domain (Zebrafish), isoform C	4
21.8608	22.4529	21.3527	20.7408	21.8748	20.7516			4	4	4	9.8	9.8	9.8	48.338	0	28.887	121460000	15	0	0	0	0	0	0	NaN	1	0	NaN	B7Z503;Q9BSF8;E9PKU9	B7Z503;Q9BSF8;E9PKU9	BTB/POZ domain-containing protein 10	BTBD10	4;4;2	4;4;2	4;4;2	tr|B7Z503|B7Z503_HUMAN BTB (POZ) domain containing 10, isoform CRA_c OS=Homo sapiens OX=9606 GN=BTBD10 PE=1 SV=1;sp|Q9BSF8|BTBDA_HUMAN BTB/POZ domain-containing protein 10 OS=Homo sapiens OX=9606 GN=BTBD10 PE=1 SV=2;tr|E9PKU9|E9PKU9_HUMAN BTB/POZ domain-co	3
21.6915	23.5033	22.8256	20.3092	22.1236	20.2293			16	16	15	33.5	33.5	31.9	76.034	0	323.31	2803400000	135	0	0	0	0	0	0	NaN	1	0	NaN	C9JR56;Q9UPW6;F8WCV6	C9JR56;Q9UPW6	DNA-binding protein SATB;DNA-binding protein SATB2	SATB2	16;16;1	16;16;1	15;15;1	tr|C9JR56|C9JR56_HUMAN DNA-binding protein SATB OS=Homo sapiens OX=9606 GN=SATB2 PE=1 SV=1;sp|Q9UPW6|SATB2_HUMAN DNA-binding protein SATB2 OS=Homo sapiens OX=9606 GN=SATB2 PE=1 SV=2	3
22.1968	22.0908	22.0817	20.9791	22.3968	21.9443			21	18	18	50.9	47.3	47.3	38.62	0	323.31	2960500000	99	0	0	0	0	0	0	NaN	1	0	NaN	F5GX09;Q5HYJ3;F5H5F4	F5GX09;Q5HYJ3	Protein FAM76B	FAM76B	21;21;1	18;18;1	18;18;1	tr|F5GX09|F5GX09_HUMAN Protein FAM76B OS=Homo sapiens OX=9606 GN=FAM76B PE=1 SV=1;sp|Q5HYJ3|FA76B_HUMAN Protein FAM76B OS=Homo sapiens OX=9606 GN=FAM76B PE=1 SV=3	3
21.9011	23.1155	22.0813	21.389	22.1996	21.4167			7	7	3	34.3	34.3	7.2	18.804	0	44.404	1112500000	29	5.4	0	5.4	5.4	5.4	5.4	NaN	1	0	NaN	U3KQK0;Q99880;Q99879;Q99877;Q93079;Q5QNW6;P62807;P58876;P57053;O60814;Q8N257;Q96A08;A0A2R8Y619	U3KQK0;Q99880;Q99879;Q99877;Q93079;Q5QNW6;P62807;P58876;P57053;O60814	Histone H2B;Histone H2B type 1-L;Histone H2B type 1-M;Histone H2B type 1-N;Histone H2B type 1-H;Histone H2B type 2-F;Histone H2B type 1-C/E/F/G/I;Histone H2B type 1-D;Histone H2B type F-S;Histone H2B type 1-K	HIST1H2BN;HIST1H2BL;HIST1H2BM;HIST1H2BH;HIST2H2BF;HIST1H2BC;HIST1H2BD;H2BFS;HIST1H2BK	7;7;7;7;7;7;7;7;7;7;3;3;1	7;7;7;7;7;7;7;7;7;7;3;3;1	3;3;3;3;3;3;3;3;3;3;0;0;0	tr|U3KQK0|U3KQK0_HUMAN Histone H2B OS=Homo sapiens OX=9606 GN=HIST1H2BN PE=1 SV=1;sp|Q99880|H2B1L_HUMAN Histone H2B type 1-L OS=Homo sapiens OX=9606 GN=HIST1H2BL PE=1 SV=3;sp|Q99879|H2B1M_HUMAN Histone H2B type 1-M OS=Homo sapiens OX=9606 GN=HIST1H2BM PE=1	13
21.8313	22.5511	23.0197	21.4012	21.5778	22.0655			11	11	11	28.3	28.3	28.3	53.651	0	212.87	521130000	56	0	0	0	3	0	3	NaN	1	0	NaN	P08670;B0YJC4;B0YJC5;A0A1B0GTT5;A0A1B0GVG8;H7C5W5;F8W835;P41219	P08670;B0YJC4	Vimentin	VIM	11;9;4;3;2;1;1;1	11;9;4;3;2;1;1;1	11;9;4;3;2;1;1;1	sp|P08670|VIME_HUMAN Vimentin OS=Homo sapiens OX=9606 GN=VIM PE=1 SV=4;tr|B0YJC4|B0YJC4_HUMAN Vimentin variant 3 OS=Homo sapiens OX=9606 GN=VIM PE=1 SV=1	8
22.1276	22.5254	22.795	20.6495	21.8604	21.5448			17	17	17	27.2	27.2	27.2	95.337	0	171.09	419310000	38	0	0	0	1.6	0	1.6	NaN	1	0	NaN	P13639	P13639	Elongation factor 2	EEF2	17	17	17	sp|P13639|EF2_HUMAN Elongation factor 2 OS=Homo sapiens OX=9606 GN=EEF2 PE=1 SV=4	1
22.0206	22.4203	21.9983	20.7195	21.727	20.4768			8	8	8	11.4	11.4	11.4	107.77	0	81.103	116950000	24	0	0	0	0	0	0	NaN	1	0	NaN	P22102;C9JBJ1;C9JTV6;F8WD69;C9JZG2;C9JKQ7;H7C366;A0A140TA71	P22102;C9JBJ1;C9JTV6;F8WD69	Trifunctional purine biosynthetic protein adenosine-3;Phosphoribosylamine--glycine ligase;Phosphoribosylformylglycinamidine cyclo-ligase;Phosphoribosylglycinamide formyltransferase	GART	8;4;4;4;3;3;1;1	8;4;4;4;3;3;1;1	8;4;4;4;3;3;1;1	sp|P22102|PUR2_HUMAN Trifunctional purine biosynthetic protein adenosine-3 OS=Homo sapiens OX=9606 GN=GART PE=1 SV=1;tr|C9JBJ1|C9JBJ1_HUMAN Trifunctional purine biosynthetic protein adenosine-3 (Fragment) OS=Homo sapiens OX=9606 GN=GART PE=1 SV=8;tr|C9JTV6	8
22.1586	22.4448	21.5434	21.0596	22.5882	20.8373			10	10	10	34.6	34.6	34.6	37.429	0	163.03	226920000	19	0	0	0	4.2	0	0	NaN	1	0	NaN	P22626;A0A087WUI2	P22626;A0A087WUI2	Heterogeneous nuclear ribonucleoproteins A2/B1	HNRNPA2B1	10;5	10;5	10;5	sp|P22626|ROA2_HUMAN Heterogeneous nuclear ribonucleoproteins A2/B1 OS=Homo sapiens OX=9606 GN=HNRNPA2B1 PE=1 SV=2;tr|A0A087WUI2|A0A087WUI2_HUMAN Heterogeneous nuclear ribonucleoproteins A2/B1 OS=Homo sapiens OX=9606 GN=HNRNPA2B1 PE=1 SV=1	2
22.3961	22.8037	22.0878	21.0025	23.0917	20.0682			7	6	6	14.1	13	13	76.149	0	93.283	179020000	23	0	2	2	2	0	0	NaN	1	0	NaN	P23246;H0Y9K7	P23246	Splicing factor, proline- and glutamine-rich	SFPQ	7;1	6;1	6;1	sp|P23246|SFPQ_HUMAN Splicing factor, proline- and glutamine-rich OS=Homo sapiens OX=9606 GN=SFPQ PE=1 SV=2	2
21.8207	23.2307	22.7716	20.8368	21.2762	20.0421			26	26	26	40.9	40.9	40.9	87.798	0	323.31	1782100000	98	0	0	0	0	0	0	NaN	1	0	NaN	P47897;A0A1B0GVU9;B4DDN1;H7C0R3;A0A0U1RQX5;A0A1B0GTT3;A0A0U1RQQ5;C9J165;A0A0U1RRC8;A0A0U1RR66;A0A0U1RQT0;A0A0U1RQX9;A0A0U1RQM8;A0A0U1RRI9;A0A0U1RQE9;A0A0U1RQU2;A0A0U1RQC3;A0A0U1RR79;A0A0U1RQJ6;F2Z2V6;A0A0U1RQL2	P47897;A0A1B0GVU9;B4DDN1;H7C0R3	Glutamine--tRNA ligase	QARS	26;24;23;13;7;6;6;6;5;5;5;4;3;3;3;2;1;1;1;1;1	26;24;23;13;7;6;6;6;5;5;5;4;3;3;3;2;1;1;1;1;1	26;24;23;13;7;6;6;6;5;5;5;4;3;3;3;2;1;1;1;1;1	sp|P47897|SYQ_HUMAN Glutamine--tRNA ligase OS=Homo sapiens OX=9606 GN=QARS PE=1 SV=1;tr|A0A1B0GVU9|A0A1B0GVU9_HUMAN Glutamine--tRNA ligase (Fragment) OS=Homo sapiens OX=9606 GN=QARS PE=1 SV=1;tr|B4DDN1|B4DDN1_HUMAN Glutamine--tRNA ligase OS=Homo sapiens OX	21
22.2358	22.3482	21.5766	20.4622	22.1543	19.7063			4	4	4	23.3	23.3	23.3	17.752	0	29.802	129080000	11	0	0	0	0	0	0	NaN	1	0	NaN	P47914	P47914	60S ribosomal protein L29	RPL29	4	4	4	sp|P47914|RL29_HUMAN 60S ribosomal protein L29 OS=Homo sapiens OX=9606 GN=RPL29 PE=1 SV=2	1
22.1098	22.6408	21.304	22.134	21.1084	21.9366			4	4	4	28.2	28.2	28.2	13.293	0	21.943	73413000	5	0	0	0	0	0	7.7	NaN	1	0	NaN	P49207	P49207	60S ribosomal protein L34	RPL34	4	4	4	sp|P49207|RL34_HUMAN 60S ribosomal protein L34 OS=Homo sapiens OX=9606 GN=RPL34 PE=1 SV=3	1
22.1726	23.0673	22.0154	21.5174	22.0443	22.0175			73	73	73	74.2	74.2	74.2	75.378	0	323.31	99082000000	733	0	0	0	0	0	0	NaN	1	0	NaN	P54136;E5RJM9;E5RH09;E5RI24	P54136	Arginine--tRNA ligase, cytoplasmic	RARS	73;15;14;1	73;15;14;1	73;15;14;1	sp|P54136|SYRC_HUMAN Arginine--tRNA ligase, cytoplasmic OS=Homo sapiens OX=9606 GN=RARS PE=1 SV=2	4
22.2733	23.592	22.2306	19.8413	21.2805	21.7661			5	5	4	19.2	19.2	15.3	46.153	0	39.511	177820000	15	0	0	0	0	0	3.9	NaN	1	0	NaN	P60842;J3QLN6;J3QR64;J3KTB5;J3QL43;J3QS69;J3KT12;E7EQG2;Q14240;J3QKZ9;J3KS25;J3KSZ0;J3KT04;J3KS93;J3QQP0;E9PBH4;F8WE11;E7EMV8;J3KSN7;J3KTN0	P60842;J3QLN6;J3QR64;J3KTB5;J3QL43;J3QS69;J3KT12;E7EQG2;Q14240	Eukaryotic initiation factor 4A-I;Eukaryotic initiation factor 4A-II;Eukaryotic initiation factor 4A-II, N-terminally processed	EIF4A1;EIF4A2	5;3;3;3;3;3;3;3;3;2;2;2;1;1;1;1;1;1;1;1	5;3;3;3;3;3;3;3;3;2;2;2;1;1;1;1;1;1;1;1	4;2;2;2;2;2;2;2;2;1;1;2;0;0;0;0;0;0;0;1	sp|P60842|IF4A1_HUMAN Eukaryotic initiation factor 4A-I OS=Homo sapiens OX=9606 GN=EIF4A1 PE=1 SV=1;tr|J3QLN6|J3QLN6_HUMAN Eukaryotic initiation factor 4A-I (Fragment) OS=Homo sapiens OX=9606 GN=EIF4A1 PE=1 SV=1;tr|J3QR64|J3QR64_HUMAN Eukaryotic initiation	20
22.4056	23.3037	22.3166	20.9434	21.5706	21.2664			20	20	20	37.9	37.9	37.9	78.806	0	323.31	1504200000	84	0	0	0	0	0	0	NaN	1	0	NaN	Q06210;O94808;E5RJP4	Q06210	Glutamine--fructose-6-phosphate aminotransferase [isomerizing] 1	GFPT1	20;3;1	20;3;1	20;3;1	sp|Q06210|GFPT1_HUMAN Glutamine--fructose-6-phosphate aminotransferase [isomerizing] 1 OS=Homo sapiens OX=9606 GN=GFPT1 PE=1 SV=3	3
21.4961	22.0668	21.5481	20.2538	21.8814	20.8625			4	4	4	5.6	5.6	5.6	83.629	0	26.586	137810000	15	0	0	0	0	0	0	NaN	1	0	NaN	Q14137;A0A075B729	Q14137;A0A075B729	Ribosome biogenesis protein BOP1	BOP1	4;3	4;3	4;3	sp|Q14137|BOP1_HUMAN Ribosome biogenesis protein BOP1 OS=Homo sapiens OX=9606 GN=BOP1 PE=1 SV=2;tr|A0A075B729|A0A075B729_HUMAN Ribosome biogenesis protein BOP1 (Fragment) OS=Homo sapiens OX=9606 GN=BOP1 PE=1 SV=1	2
21.8867	23.0624	21.9384	20.6254	20.6014	21.028			4	4	4	26.8	26.8	26.8	26.888	0	51.054	118830000	19	4.3	0	4.3	4.3	4.3	0	NaN	1	0	NaN	Q86V81;E9PB61	Q86V81;E9PB61	THO complex subunit 4	ALYREF	4;3	4;3	4;3	sp|Q86V81|THOC4_HUMAN THO complex subunit 4 OS=Homo sapiens OX=9606 GN=ALYREF PE=1 SV=3;tr|E9PB61|E9PB61_HUMAN THO complex subunit 4 OS=Homo sapiens OX=9606 GN=ALYREF PE=1 SV=1	2
22.4879	23.0027	22.8524	20.862	23.0593	21.7664			23	23	23	23.2	23.2	23.2	102.9	0	323.31	1991900000	79	0	0	0	0	0	0	NaN	1	0	NaN	Q8N163;H0YB24;G3V119;E5RHJ4;E5RGU7;E5RFJ3;H0YC69;H0YC58;A0A087X2B6;E5RHH8	Q8N163;H0YB24;G3V119	Cell cycle and apoptosis regulator protein 2	CCAR2	23;16;14;6;3;3;2;2;2;1	23;16;14;6;3;3;2;2;2;1	23;16;14;6;3;3;2;2;2;1	sp|Q8N163|CCAR2_HUMAN Cell cycle and apoptosis regulator protein 2 OS=Homo sapiens OX=9606 GN=CCAR2 PE=1 SV=2;tr|H0YB24|H0YB24_HUMAN Cell cycle and apoptosis regulator protein 2 (Fragment) OS=Homo sapiens OX=9606 GN=CCAR2 PE=1 SV=1;tr|G3V119|G3V119_HUMAN C	10
21.5116	22.6946	23.0457	21.3166	22.2243	22.3977			23	23	20	42.7	42.7	38.8	35.049	0	323.31	10719000000	228	0	0	0	0	0	0	NaN	1	0	NaN	Q8TAV0;E9PQL1;B1AJQ5	Q8TAV0;E9PQL1	Protein FAM76A	FAM76A	23;18;8	23;18;8	20;15;8	sp|Q8TAV0|FA76A_HUMAN Protein FAM76A OS=Homo sapiens OX=9606 GN=FAM76A PE=2 SV=1;tr|E9PQL1|E9PQL1_HUMAN Protein FAM76A OS=Homo sapiens OX=9606 GN=FAM76A PE=1 SV=1	3
21.4466	22.5094	22.1969	21.3562	21.6856	20.5809			4	4	4	8.9	8.9	8.9	86.16	0	133.5	295110000	15	0	0	0	0	0	0	NaN	1	0	NaN	Q9Y5V3	Q9Y5V3	Melanoma-associated antigen D1	MAGED1	4	4	4	sp|Q9Y5V3|MAGD1_HUMAN Melanoma-associated antigen D1 OS=Homo sapiens OX=9606 GN=MAGED1 PE=1 SV=3	1
26.7252	27.4033	27.9942	27.0013	27.5325	27.5511			9	9	9	51	51	51	23.356	0	323.31	3690500000	112	21.4	38.1	38.1	38.1	36.2	38.1	0.0101399	1	-0.0125726	-0.030776	P09211;A8MX94;A0A087X2E9;A0A2R8Y5E5;A0A087X243	P09211;A8MX94	Glutathione S-transferase P	GSTP1	9;8;3;2;1	9;8;3;2;1	9;8;3;2;1	sp|P09211|GSTP1_HUMAN Glutathione S-transferase P OS=Homo sapiens OX=9606 GN=GSTP1 PE=1 SV=2;tr|A8MX94|A8MX94_HUMAN Glutathione S-transferase P OS=Homo sapiens OX=9606 GN=GSTP1 PE=1 SV=1	5
21.4428	22.6068	22.9645	23.3229	20.4559	23.1942			6	6	6	28.5	28.5	28.5	17.222	0	39.925	148040000	20	4.6	8.6	0	19.2	0	12.6	0.00430194	1	-0.0136909	-0.0131427	P62277;J3KMX5;E9PS50	P62277;J3KMX5;E9PS50	40S ribosomal protein S13	RPS13	6;5;3	6;5;3	6;5;3	sp|P62277|RS13_HUMAN 40S ribosomal protein S13 OS=Homo sapiens OX=9606 GN=RPS13 PE=1 SV=2;tr|J3KMX5|J3KMX5_HUMAN 40S ribosomal protein S13 OS=Homo sapiens OX=9606 GN=RPS13 PE=1 SV=1;tr|E9PS50|E9PS50_HUMAN 40S ribosomal protein S13 (Fragment) OS=Homo sapien	3
27.3419	26.5825	27.3493	27.1281	26.7327	27.3283			21	21	6	58	58	17.3	49.83	0	323.31	4234400000	254	37.1	18	34.6	35.7	27.2	35.7	0.0307715	1	-0.0282078	-0.0913612	P68371;P04350;M0QY85;K7ESM5;Q3ZCM7;Q9BUF5;M0R0X0;M0QY37;M0QX14;M0R2D3;M0QZL7;M0QYM7;M0R278;A0A075B736;Q5SQY0;A6NNZ2;M0R042;M0R2T4;G3V2A3;CON__ENSEMBL:ENSBTAP00000025008;Q9H4B7;M0R1I1;A0A075B724	P68371;P04350	Tubulin beta-4B chain;Tubulin beta-4A chain	TUBB4B;TUBB4A	21;14;5;5;5;5;4;4;4;4;4;4;4;4;4;4;3;2;2;2;2;1;1	21;14;5;5;5;5;4;4;4;4;4;4;4;4;4;4;3;2;2;2;2;1;1	6;4;4;0;1;0;4;4;4;3;3;3;3;0;0;0;2;2;0;0;0;0;1	sp|P68371|TBB4B_HUMAN Tubulin beta-4B chain OS=Homo sapiens OX=9606 GN=TUBB4B PE=1 SV=1;sp|P04350|TBB4A_HUMAN Tubulin beta-4A chain OS=Homo sapiens OX=9606 GN=TUBB4A PE=1 SV=2	23
27.7385	26.949	27.2575	27.2894	27.0128	27.5407			17	17	1	47.2	47.2	2.9	50.151	0	323.31	4947600000	220	39.7	20.6	32.4	36.4	16.9	42.8	0.0420797	1	-0.0340525	-0.123519	P68363;P68366;F8VVB9;F8VQQ4;F8VRZ4;F8VS66;F8VX09;F8VWV9;F8VRK0;A6NHL2;C9JDS9;F8W0F6;F8VXZ7;C9K0S6;C9JDL2;C9JEV8;C9JQ00;C9JJQ8	P68363;P68366	Tubulin alpha-1B chain;Tubulin alpha-4A chain	TUBA1B;TUBA4A	17;11;8;7;6;6;5;5;4;4;3;2;1;1;1;1;1;1	17;11;8;7;6;6;5;5;4;4;3;2;1;1;1;1;1;1	1;1;0;0;0;0;0;0;0;0;0;0;0;0;0;0;0;0	sp|P68363|TBA1B_HUMAN Tubulin alpha-1B chain OS=Homo sapiens OX=9606 GN=TUBA1B PE=1 SV=1;sp|P68366|TBA4A_HUMAN Tubulin alpha-4A chain OS=Homo sapiens OX=9606 GN=TUBA4A PE=1 SV=1	18
24.3265	22.8536	24.0676	24.2752	22.0321	24.7627			12	12	12	23.1	23.1	23.1	59.75	0	188.32	531600000	55	9.9	6	7.8	9	3.3	11.9	0.0206488	1	-0.0592073	-0.0619601	P25705;K7EK77;K7ERX7;K7EJP1;K7ENJ4;K7EQH4;K7ESA0	P25705;K7EK77;K7ERX7;K7EJP1	ATP synthase subunit alpha, mitochondrial	ATP5A1	12;10;7;6;5;4;1	12;10;7;6;5;4;1	12;10;7;6;5;4;1	sp|P25705|ATPA_HUMAN ATP synthase subunit alpha, mitochondrial OS=Homo sapiens OX=9606 GN=ATP5F1A PE=1 SV=1;tr|K7EK77|K7EK77_HUMAN ATP synthase subunit alpha, mitochondrial (Fragment) OS=Homo sapiens OX=9606 GN=ATP5F1A PE=1 SV=1;tr|K7ERX7|K7ERX7_HUMAN ATP	7
25.7405	22.4848	25.4845	25.5171	22.6416	25.3036			13	13	13	32.5	32.5	32.5	43.955	0	209.84	1003500000	96	18	0	24.6	21.4	4.9	19.7	0.0196811	1	-0.0825113	-0.0591176	Q9H4K7;Q5JXJ0;B4DRC1	Q9H4K7;Q5JXJ0	Mitochondrial ribosome-associated GTPase 2	MTG2	13;11;3	13;11;3	13;11;3	sp|Q9H4K7|MTG2_HUMAN Mitochondrial ribosome-associated GTPase 2 OS=Homo sapiens OX=9606 GN=MTG2 PE=1 SV=1;tr|Q5JXJ0|Q5JXJ0_HUMAN Mitochondrial ribosome-associated GTPase 2 (Fragment) OS=Homo sapiens OX=9606 GN=MTG2 PE=1 SV=1	3
24.6963	24.7601	24.8326	24.9975	24.3206	24.6846			5	5	5	43.4	43.4	43.4	15.798	0	51.811	790590000	63	25.7	14	25.7	31.6	31.6	31.6	0.182204	1	-0.0954437	-0.478386	P61353;K7ELC7;K7EQQ9;K7ERY7	P61353;K7ELC7	60S ribosomal protein L27	RPL27	5;4;1;1	5;4;1;1	5;4;1;1	sp|P61353|RL27_HUMAN 60S ribosomal protein L27 OS=Homo sapiens OX=9606 GN=RPL27 PE=1 SV=2;tr|K7ELC7|K7ELC7_HUMAN 60S ribosomal protein L27 (Fragment) OS=Homo sapiens OX=9606 GN=RPL27 PE=1 SV=1	4
21.8116	23.1372	23.2624	23.3399	21.7888	22.772			5	5	5	34	34	34	16.714	0	42.847	201420000	35	18.4	11.3	19.1	34	9.9	21.3	0.0550425	1	-0.103489	-0.159557	M0R3D6;M0R1A7;M0R117;Q02543;M0R0P7	M0R3D6;M0R1A7;M0R117;Q02543;M0R0P7	60S ribosomal protein L18a	RPL18A	5;5;5;5;4	5;5;5;5;4	5;5;5;5;4	tr|M0R3D6|M0R3D6_HUMAN 60S ribosomal protein L18a (Fragment) OS=Homo sapiens OX=9606 GN=RPL18A PE=1 SV=1;tr|M0R1A7|M0R1A7_HUMAN 60S ribosomal protein L18a OS=Homo sapiens OX=9606 GN=RPL18A PE=1 SV=1;tr|M0R117|M0R117_HUMAN 60S ribosomal protein L18a OS=Homo	5
21.695	23.3729	22.1098	21.5458	21.9272	23.096			3	3	3	23.7	23.7	23.7	17.965	0	46.014	238090000	24	10.3	10.3	10.3	10.3	10.3	11.5	0.106542	0.9867	-0.202901	-0.295309	P62979;J3QSA3;F5GZ39;M0R1V7;J3QS39;Q49A90;J3QTR3;F5H6Q2;F5GYU3;F5H2Z3;F5H265;B4DV12;F5H388;F5H747;F5GXK7;J3QKN0;Q5PY61;Q96C32;P62987;P0CG47;P0CG48;A0A2R8Y422	P62979;J3QSA3;F5GZ39;M0R1V7;J3QS39;Q49A90;J3QTR3;F5H6Q2;F5GYU3;F5H2Z3;F5H265;B4DV12;F5H388;F5H747;F5GXK7;J3QKN0;Q5PY61;Q96C32;P62987;P0CG47;P0CG48	Ubiquitin-40S ribosomal protein S27a;Ubiquitin;40S ribosomal protein S27a;Ubiquitin-60S ribosomal protein L40;Ubiquitin;60S ribosomal protein L40;Polyubiquitin-B;Ubiquitin;Polyubiquitin-C;Ubiquitin	RPS27A;UBB;UBC;UBA52	3;2;2;2;2;2;2;2;2;2;2;2;2;2;2;2;2;2;2;2;2;1	3;2;2;2;2;2;2;2;2;2;2;2;2;2;2;2;2;2;2;2;2;1	3;2;2;2;2;2;2;2;2;2;2;2;2;2;2;2;2;2;2;2;2;1	sp|P62979|RS27A_HUMAN Ubiquitin-40S ribosomal protein S27a OS=Homo sapiens OX=9606 GN=RPS27A PE=1 SV=2;tr|J3QSA3|J3QSA3_HUMAN Polyubiquitin-B (Fragment) OS=Homo sapiens OX=9606 GN=UBB PE=1 SV=1;tr|F5GZ39|F5GZ39_HUMAN Polyubiquitin-C (Fragment) OS=Homo sapi	22
29.5674	28.9934	29.5835	29.1964	28.8786	29.3815			43	43	27	62.1	62.1	43.9	70.108	0	323.31	23497000000	560	33.6	18.4	34.6	34.7	26.3	43	0.398566	0.908195	-0.229303	-0.942232	A0A0G2JIW1;P0DMV9;P0DMV8;V9GZ37	A0A0G2JIW1;P0DMV9;P0DMV8;V9GZ37	Heat shock 70 kDa protein 1B;Heat shock 70 kDa protein 1A	HSPA1B;HSPA1A	43;43;43;27	43;43;43;27	27;27;27;17	tr|A0A0G2JIW1|A0A0G2JIW1_HUMAN Heat shock 70 kDa protein 1B OS=Homo sapiens OX=9606 GN=HSPA1B PE=1 SV=1;sp|P0DMV9|HS71B_HUMAN Heat shock 70 kDa protein 1B OS=Homo sapiens OX=9606 GN=HSPA1B PE=1 SV=1;sp|P0DMV8|HS71A_HUMAN Heat shock 70 kDa protein 1A OS=Hom	4
24.6027	24.971	24.2429	24.0284	24.7367	24.2792			4	4	4	43.8	43.8	43.8	7.5649	0	43.671	637940000	42	43.8	43.8	43.8	43.8	43.8	43.8	0.364024	0.962	-0.257416	-0.871862	J3KT73;J3QL01;P63173;J3KSP2	J3KT73;J3QL01;P63173;J3KSP2	60S ribosomal protein L38	RPL38	4;4;4;2	4;4;4;2	4;4;4;2	tr|J3KT73|J3KT73_HUMAN 60S ribosomal protein L38 OS=Homo sapiens OX=9606 GN=RPL38 PE=1 SV=1;tr|J3QL01|J3QL01_HUMAN 60S ribosomal protein L38 OS=Homo sapiens OX=9606 GN=RPL38 PE=1 SV=1;sp|P63173|RL38_HUMAN 60S ribosomal protein L38 OS=Homo sapiens OX=9606 G	4
23.4956	22.862	23.9023	23.9305	21.5196	24.0153			7	7	7	35.2	35.2	35.2	28.821	0	161.86	214210000	27	19.2	0	19.2	19.2	0	24.1	0.109817	0.993519	-0.264833	-0.303592	E9PK01;A0A087X1X7;E9PRY8;P29692;E9PPR1;E9PL12;E9PQ49;E9PI39;E9PMW7;E9PIZ1;E9PL71;H0YCK7;E9PN91;E9PQZ1;E9PK06;E9PQC9;E9PKK3;E9PK72;H0YE58;H0YE72	E9PK01;A0A087X1X7;E9PRY8;P29692;E9PPR1;E9PL12;E9PQ49;E9PI39;E9PMW7;E9PIZ1;E9PL71;H0YCK7;E9PN91	Elongation factor 1-delta	EEF1D	7;7;7;7;6;6;6;6;5;5;5;5;4;3;2;1;1;1;1;1	7;7;7;7;6;6;6;6;5;5;5;5;4;3;2;1;1;1;1;1	7;7;7;7;6;6;6;6;5;5;5;5;4;3;2;1;1;1;1;1	tr|E9PK01|E9PK01_HUMAN Elongation factor 1-delta (Fragment) OS=Homo sapiens OX=9606 GN=EEF1D PE=1 SV=1;tr|A0A087X1X7|A0A087X1X7_HUMAN Elongation factor 1-delta OS=Homo sapiens OX=9606 GN=EEF1D PE=1 SV=1;tr|E9PRY8|E9PRY8_HUMAN Elongation factor 1-delta OS=H	20
24.9257	23.0839	24.9453	25.0045	21.4247	25.7192			26	26	26	43.3	43.3	43.3	61.054	0	323.31	1794400000	105	14	2.1	7.7	7.9	2.1	20.8	0.0638321	1	-0.268846	-0.183527	P10809;E7ESH4;E7EXB4;C9JL25;C9JL19;C9JCQ4;C9J0S9	P10809;E7ESH4;E7EXB4	60 kDa heat shock protein, mitochondrial	HSPD1	26;14;13;7;5;5;1	26;14;13;7;5;5;1	26;14;13;7;5;5;1	sp|P10809|CH60_HUMAN 60 kDa heat shock protein, mitochondrial OS=Homo sapiens OX=9606 GN=HSPD1 PE=1 SV=2;tr|E7ESH4|E7ESH4_HUMAN 60 kDa heat shock protein, mitochondrial (Fragment) OS=Homo sapiens OX=9606 GN=HSPD1 PE=1 SV=1;tr|E7EXB4|E7EXB4_HUMAN 60 kDa hea	7
22.4688	22.6125	22.9703	22.6524	23.4928	21.0172			4	4	4	25	25	25	15.919	0	25.302	84305000	18	8.8	0	0	16.2	0	16.2	0.148794	1	-0.296441	-0.399535	H0YN88;A0A075B716;H3BNC9;P08708;H0YN73;A0A0J9YYC4	H0YN88;A0A075B716;H3BNC9;P08708;H0YN73	40S ribosomal protein S17	RPS17	4;4;4;4;2;1	4;4;4;4;2;1	4;4;4;4;2;1	tr|H0YN88|H0YN88_HUMAN 40S ribosomal protein S17 OS=Homo sapiens OX=9606 GN=RPS17 PE=1 SV=1;tr|A0A075B716|A0A075B716_HUMAN 40S ribosomal protein S17 OS=Homo sapiens OX=9606 GN=RPS17 PE=1 SV=1;tr|H3BNC9|H3BNC9_HUMAN Uncharacterized protein OS=Homo sapiens O	6
28.1209	27.8972	28.244	27.7784	27.8486	27.6664			28	27	27	51.5	51.5	51.5	72.332	0	323.31	6810400000	310	35.6	27.7	34.3	28.4	26.8	35.9	1.32017	0.207143	-0.322884	-2.81966	P11021	P11021	78 kDa glucose-regulated protein	HSPA5	28	27	27	sp|P11021|BIP_HUMAN Endoplasmic reticulum chaperone BiP OS=Homo sapiens OX=9606 GN=HSPA5 PE=1 SV=2	1
29.0744	27.862	28.9804	28.6407	27.5537	28.6688			31	31	31	48.5	48.5	48.5	73.68	0	323.31	10668000000	387	38.9	21.5	31.5	37.7	21.2	35.6	0.261585	1	-0.351188	-0.656176	P38646;D6RJI2;D6RA73;H0Y8S0;H0YBG6	P38646	Stress-70 protein, mitochondrial	HSPA9	31;9;7;4;3	31;9;7;4;3	31;9;7;4;3	sp|P38646|GRP75_HUMAN Stress-70 protein, mitochondrial OS=Homo sapiens OX=9606 GN=HSPA9 PE=1 SV=2	5
23.7544	23.1223	21.4946	21.7326	21.3206	24.2469			19	19	10	27.9	27.9	14.5	83.263	0	310.61	801870000	50	5.7	0	2.1	3.3	1.9	6.2	0.114133	1	-0.357082	-0.314454	P08238;Q58FF7	P08238	Heat shock protein HSP 90-beta	HSP90AB1	19;5	19;5	10;3	sp|P08238|HS90B_HUMAN Heat shock protein HSP 90-beta OS=Homo sapiens OX=9606 GN=HSP90AB1 PE=1 SV=4	2
22.0614	24.9667	24.8395	21.1725	25.2724	24.3462			6	6	2	27.2	27.2	10.7	18.481	0	118.66	825420000	37	5.3	16	16	5.3	16	16	0.0811456	1	-0.358821	-0.229728	A0A0U1RR32;A0A0U1RRH7;Q99878;Q96KK5;Q9BTM1;Q16777;Q6FI13;P20671;P0C0S8;H0YFX9;Q96QV6;P16104;Q8IUE6	A0A0U1RR32;A0A0U1RRH7;Q99878;Q96KK5;Q9BTM1;Q16777;Q6FI13;P20671;P0C0S8;H0YFX9;Q96QV6;P16104	Histone H2A type 1-J;Histone H2A type 1-H;Histone H2A.J;Histone H2A type 2-C;Histone H2A type 2-A;Histone H2A type 1-D;Histone H2A type 1;Histone H2A;Histone H2A type 1-A;Histone H2AX	HIST1H2AJ;HIST1H2AH;H2AFJ;HIST2H2AC;HIST2H2AA3;HIST1H2AD;HIST1H2AG;HIST1H2AA;H2AFX	6;6;6;6;6;6;6;6;6;5;3;3;1	6;6;6;6;6;6;6;6;6;5;3;3;1	2;2;2;2;2;2;2;2;2;2;0;0;0	tr|A0A0U1RR32|A0A0U1RR32_HUMAN Histone H2A OS=Homo sapiens OX=9606 GN=hCG_2039566 PE=3 SV=1;tr|A0A0U1RRH7|A0A0U1RRH7_HUMAN Histone H2A OS=Homo sapiens OX=9606 PE=3 SV=1;sp|Q99878|H2A1J_HUMAN Histone H2A type 1-J OS=Homo sapiens OX=9606 GN=HIST1H2AJ PE=1 SV	13
24.5629	24.6536	24.6142	25.3031	22.2671	25.1497			14	14	14	56.9	56.9	56.9	24.261	0	157.11	917410000	109	24.6	22.7	25.6	35.1	3.8	26.5	0.138581	1	-0.370258	-0.37484	P26373;J3QSB4;H3BUK8;H3BTH3;J3KS98	P26373;J3QSB4	60S ribosomal protein L13	RPL13	14;8;3;3;3	14;8;3;3;3	14;8;3;3;3	sp|P26373|RL13_HUMAN 60S ribosomal protein L13 OS=Homo sapiens OX=9606 GN=RPL13 PE=1 SV=4;tr|J3QSB4|J3QSB4_HUMAN 60S ribosomal protein L13 (Fragment) OS=Homo sapiens OX=9606 GN=RPL13 PE=1 SV=1	5
30.3023	30.1074	30.4069	29.9109	29.7946	29.9801			35	32	29	46.3	41.8	39.8	70.897	0	323.31	29551000000	748	43.2	36.5	43	39.2	36.5	41.2	1.66466	0.123667	-0.376997	-3.65664	P11142;E9PKE3;E9PN89;E9PNE6;E9PLF4;E9PQQ4;E9PQK7;E9PK54;A8K7Q2;E9PPY6;E9PI65;E9PN25;P54652;E9PS65;E9PM13	P11142;E9PKE3;E9PN89;E9PNE6;E9PLF4	Heat shock cognate 71 kDa protein	HSPA8	35;33;24;23;18;17;17;17;15;14;13;12;11;4;3	32;30;24;20;16;15;15;15;14;12;11;10;8;3;2	29;27;21;18;15;15;15;15;12;12;10;10;5;3;2	sp|P11142|HSP7C_HUMAN Heat shock cognate 71 kDa protein OS=Homo sapiens OX=9606 GN=HSPA8 PE=1 SV=1;tr|E9PKE3|E9PKE3_HUMAN Heat shock cognate 71 kDa protein OS=Homo sapiens OX=9606 GN=HSPA8 PE=1 SV=1;tr|E9PN89|E9PN89_HUMAN Heat shock cognate 71 kDa protein	15
24.4778	23.9917	22.0088	23.9149	21.3497	23.9583			9	9	8	25.9	25.9	24.2	54.231	0	123.71	442140000	44	7.2	7.6	4.7	7.6	3	10.2	0.13458	1	-0.418495	-0.365084	Q15233;H7C367;C9JYS8;C9IZL7	Q15233;H7C367	Non-POU domain-containing octamer-binding protein	NONO	9;5;3;2	9;5;3;2	8;4;3;1	sp|Q15233|NONO_HUMAN Non-POU domain-containing octamer-binding protein OS=Homo sapiens OX=9606 GN=NONO PE=1 SV=4;tr|H7C367|H7C367_HUMAN Non-POU domain-containing octamer-binding protein (Fragment) OS=Homo sapiens OX=9606 GN=NONO PE=1 SV=8	4
24.9456	23.7491	23.3406	24.7842	21.0617	24.808			6	6	6	36	36	36	20.252	0	106.29	721210000	50	22.5	7.9	7.9	22.5	0	22.5	0.126402	1	-0.460468	-0.344992	P62913;Q5VVC8	P62913;Q5VVC8	60S ribosomal protein L11	RPL11	6;5	6;5	6;5	sp|P62913|RL11_HUMAN 60S ribosomal protein L11 OS=Homo sapiens OX=9606 GN=RPL11 PE=1 SV=2;tr|Q5VVC8|Q5VVC8_HUMAN 60S ribosomal protein L11 OS=Homo sapiens OX=9606 GN=RPL11 PE=1 SV=2	2
22.4632	22.6328	22.8152	22.5764	21.6272	22.2835			2	2	2	44.1	44.1	44.1	7.624	0	33.681	111090000	15	0	0	26.5	17.6	17.6	17.6	0.728291	0.586345	-0.474701	-1.59044	C9J4Z3;P61513;M0R0A1;Q6P4E4;E9PEL3;M0R2L6	C9J4Z3;P61513;M0R0A1;Q6P4E4;E9PEL3;M0R2L6	60S ribosomal protein L37a	RPL37A	2;2;1;1;1;1	2;2;1;1;1;1	2;2;1;1;1;1	tr|C9J4Z3|C9J4Z3_HUMAN 60S ribosomal protein L37a OS=Homo sapiens OX=9606 GN=RPL37A PE=1 SV=1;sp|P61513|RL37A_HUMAN 60S ribosomal protein L37a OS=Homo sapiens OX=9606 GN=RPL37A PE=1 SV=2;tr|M0R0A1|M0R0A1_HUMAN 60S ribosomal protein L37a OS=Homo sapiens OX=	6
25.0123	22.9441	24.9875	25.1961	24.9125	21.3207			9	9	9	33.5	33.5	33.5	29.995	0	90.674	876180000	77	19.5	7.9	14.3	27.1	7.5	12	0.130373	1	-0.504883	-0.354774	P62424;Q5T8U3;Q5T8U2	P62424;Q5T8U3	60S ribosomal protein L7a	RPL7A	9;7;4	9;7;4	9;7;4	sp|P62424|RL7A_HUMAN 60S ribosomal protein L7a OS=Homo sapiens OX=9606 GN=RPL7A PE=1 SV=2;tr|Q5T8U3|Q5T8U3_HUMAN 60S ribosomal protein L7a (Fragment) OS=Homo sapiens OX=9606 GN=RPL7A PE=1 SV=1	3
24.7035	23.4186	22.0729	25.0848	23.4983	20.0662			5	5	5	41.9	41.9	41.9	14.558	0	58.93	676030000	30	19.4	9.7	9.7	19.4	9.7	9.7	0.112182	0.999231	-0.515223	-0.309552	E7EPB3;P50914	E7EPB3;P50914	60S ribosomal protein L14	RPL14	5;5	5;5	5;5	tr|E7EPB3|E7EPB3_HUMAN 60S ribosomal protein L14 OS=Homo sapiens OX=9606 GN=RPL14 PE=1 SV=1;sp|P50914|RL14_HUMAN 60S ribosomal protein L14 OS=Homo sapiens OX=9606 GN=RPL14 PE=1 SV=4	2
23.0275	23.5461	23.0725	23.0046	22.7613	22.239			3	3	3	30.1	30.1	30.1	15.616	0	34.358	182680000	32	9.8	9.8	9.8	17.3	0	0	0.911368	0.40256	-0.547063	-1.95225	D3YTB1;F8W727;P62910	D3YTB1;F8W727;P62910	60S ribosomal protein L32	RPL32	3;3;3	3;3;3	3;3;3	tr|D3YTB1|D3YTB1_HUMAN 60S ribosomal protein L32 (Fragment) OS=Homo sapiens OX=9606 GN=RPL32 PE=1 SV=1;tr|F8W727|F8W727_HUMAN 60S ribosomal protein L32 OS=Homo sapiens OX=9606 GN=RPL32 PE=1 SV=1;sp|P62910|RL32_HUMAN 60S ribosomal protein L32 OS=Homo sapien	3
25.8297	22.5688	25.1353	25.3559	20.9369	25.5638			11	11	7	30.5	30.5	21.5	32.852	0	114.42	1186700000	83	30.5	4.4	10.1	10.7	5.4	16.1	0.112208	1	-0.559038	-0.309618	P05141;Q9H0C2	P05141	ADP/ATP translocase 2;ADP/ATP translocase 2, N-terminally processed	SLC25A5	11;1	11;1	7;0	sp|P05141|ADT2_HUMAN ADP/ATP translocase 2 OS=Homo sapiens OX=9606 GN=SLC25A5 PE=1 SV=7	2
24.8764	22.8326	25.5374	24.8635	22.2396	24.2763			8	8	8	32.4	32.4	32.4	30.269	0	81.915	588670000	40	17.6	0	15.6	10.7	0	17.9	0.212169	1	-0.62233	-0.546905	A0A0G2JM70;Q9NV79;V9GYG6;V9GZ41;F8W9F3	A0A0G2JM70;Q9NV79;V9GYG6;V9GZ41	Protein-L-isoaspartate O-methyltransferase domain-containing protein 2	PCMTD2	8;8;5;5;3	8;8;5;5;3	8;8;5;5;3	tr|A0A0G2JM70|A0A0G2JM70_HUMAN Protein-L-isoaspartate O-methyltransferase domain-containing protein 2 OS=Homo sapiens OX=9606 GN=PCMTD2 PE=1 SV=1;sp|Q9NV79|PCMD2_HUMAN Protein-L-isoaspartate O-methyltransferase domain-containing protein 2 OS=Homo sapiens O	5
28.8947	28.0616	29.2905	28.2428	27.5363	28.5225			11	11	11	50	50	50	30.358	0	323.31	11609000000	303	44.1	28	50	41.6	28	47.6	0.626007	0.660471	-0.648404	-1.39106	H7BY58;A0A0A0MRJ6;P22061;F6S8N6;F8WDT3;F8WAV5;F8WAX2;H7C4X2;C9J0F2	H7BY58;A0A0A0MRJ6;P22061;F6S8N6	Protein-L-isoaspartate O-methyltransferase;Protein-L-isoaspartate(D-aspartate) O-methyltransferase	PCMT1	11;10;10;9;5;5;5;1;1	11;10;10;9;5;5;5;1;1	11;10;10;9;5;5;5;1;1	tr|H7BY58|H7BY58_HUMAN Protein-L-isoaspartate O-methyltransferase OS=Homo sapiens OX=9606 GN=PCMT1 PE=1 SV=1;tr|A0A0A0MRJ6|A0A0A0MRJ6_HUMAN Protein-L-isoaspartate O-methyltransferase OS=Homo sapiens OX=9606 GN=PCMT1 PE=1 SV=1;sp|P22061|PIMT_HUMAN Protein-L	9
24.1352	23.0811	22.4177	24.1579	22.772	20.7465			9	9	9	40.2	40.2	40.2	29.945	0	64.288	293490000	33	15.2	0	5.3	12.9	0	5.3	0.230569	1	-0.65256	-0.58809	P61247;D6RG13;D6RAT0;D6RB09;E9PFI5;H0Y9Y4;D6R9B6;H0Y8L7;D6RED7;D6RAS7;D6RGE0;D6RI02	P61247;D6RG13;D6RAT0;D6RB09;E9PFI5;H0Y9Y4;D6R9B6;H0Y8L7	40S ribosomal protein S3a	RPS3A	9;8;8;7;6;6;5;5;3;3;2;2	9;8;8;7;6;6;5;5;3;3;2;2	9;8;8;7;6;6;5;5;3;3;2;2	sp|P61247|RS3A_HUMAN 40S ribosomal protein S3a OS=Homo sapiens OX=9606 GN=RPS3A PE=1 SV=2;tr|D6RG13|D6RG13_HUMAN 40S ribosomal protein S3a (Fragment) OS=Homo sapiens OX=9606 GN=RPS3A PE=1 SV=1;tr|D6RAT0|D6RAT0_HUMAN 40S ribosomal protein S3a OS=Homo sapien	12
25.8823	25.2754	25.8897	25.3614	24.5327	24.9919			5	5	5	10.8	10.8	10.8	63.544	0	78.784	994860000	59	9.1	4.2	7.1	4.2	4.4	6.2	1.07708	0.3154	-0.72047	-2.29129	P28799;K7EKL3;K7EQ05;K7EMR1;K7EQI0	P28799;K7EKL3;K7EQ05	Granulins;Acrogranin;Paragranulin;Granulin-1;Granulin-2;Granulin-3;Granulin-4;Granulin-5;Granulin-6;Granulin-7	GRN	5;3;3;2;1	5;3;3;2;1	5;3;3;2;1	sp|P28799|GRN_HUMAN Granulins OS=Homo sapiens OX=9606 GN=GRN PE=1 SV=2;tr|K7EKL3|K7EKL3_HUMAN Granulins (Fragment) OS=Homo sapiens OX=9606 GN=GRN PE=1 SV=1;tr|K7EQ05|K7EQ05_HUMAN Granulins OS=Homo sapiens OX=9606 GN=GRN PE=1 SV=1	5
23.7861	22.9653	24.5894	23.8008	21.0879	24.2513			8	8	2	27.7	27.7	9.9	21.364	0	87.894	605340000	58	13.1	7	23	27.2	7	13.1	0.268342	1	-0.733585	-0.67081	P16403	P16403	Histone H1.2	HIST1H1C	8	8	2	sp|P16403|H12_HUMAN Histone H1.2 OS=Homo sapiens OX=9606 GN=HIST1H1C PE=1 SV=2	1
24.7928	23.2571	25.1511	24.2896	22.1288	24.5439			18	18	18	52.5	52.5	52.5	44.643	0	218.16	625230000	98	15	3.1	11.6	16.3	3.4	14.7	0.31783	1	-0.746212	-0.776091	E9PBF6;P20700;A0A0D9SFE5;A0A0D9SFY5	E9PBF6;P20700;A0A0D9SFE5	Lamin-B1	LMNB1	18;18;17;6	18;18;17;6	18;18;17;6	tr|E9PBF6|E9PBF6_HUMAN Lamin-B1 OS=Homo sapiens OX=9606 GN=LMNB1 PE=1 SV=1;sp|P20700|LMNB1_HUMAN Lamin-B1 OS=Homo sapiens OX=9606 GN=LMNB1 PE=1 SV=2;tr|A0A0D9SFE5|A0A0D9SFE5_HUMAN Lamin B1, isoform CRA_a OS=Homo sapiens OX=9606 GN=LMNB1 PE=1 SV=1	4
22.2329	22.6611	23.5097	23.6948	22.2832	20.1128			6	6	6	35.4	35.4	35.4	26.688	0	73.746	194850000	27	5.3	0	10.3	16	4.9	5.3	0.28019	1	-0.770972	-0.696306	P23396;F2Z2S8;H0YF32;H0YCJ7;E9PPU1;E9PL09;E9PQ96;E9PJH4;E9PK82;H0YEU2;E9PSF4	P23396;F2Z2S8;H0YF32;H0YCJ7;E9PPU1;E9PL09;E9PQ96;E9PJH4;E9PK82;H0YEU2	40S ribosomal protein S3	RPS3	6;5;5;5;4;4;3;3;3;3;1	6;5;5;5;4;4;3;3;3;3;1	6;5;5;5;4;4;3;3;3;3;1	sp|P23396|RS3_HUMAN 40S ribosomal protein S3 OS=Homo sapiens OX=9606 GN=RPS3 PE=1 SV=2;tr|F2Z2S8|F2Z2S8_HUMAN 40S ribosomal protein S3 OS=Homo sapiens OX=9606 GN=RPS3 PE=1 SV=1;tr|H0YF32|H0YF32_HUMAN 40S ribosomal protein S3 (Fragment) OS=Homo sapiens OX=9	11
25.3486	24.2291	25.094	25.2236	22.0542	24.9881			12	12	8	53.8	53.8	38.7	22.11	0	84.724	995630000	88	30.7	18.1	25.6	29.1	0	30.7	0.303747	1	-0.801926	-0.746444	Q06830;A0A0A0MSI0;A0A0A0MRQ5;H7C3T4	Q06830;A0A0A0MSI0;A0A0A0MRQ5	Peroxiredoxin-1	PRDX1	12;11;7;3	12;11;7;3	8;7;3;0	sp|Q06830|PRDX1_HUMAN Peroxiredoxin-1 OS=Homo sapiens OX=9606 GN=PRDX1 PE=1 SV=1;tr|A0A0A0MSI0|A0A0A0MSI0_HUMAN Peroxiredoxin-1 (Fragment) OS=Homo sapiens OX=9606 GN=PRDX1 PE=1 SV=1;tr|A0A0A0MRQ5|A0A0A0MRQ5_HUMAN Peroxiredoxin-1 OS=Homo sapiens OX=9606 GN=	4
22.4914	23.0072	22.1404	20.2977	20.7956	23.748			15	15	15	70.4	70.4	70.4	36.053	0	323.31	1146900000	32	0	0	0	4.5	0	8.1	0.350176	0.957182	-0.932581	-0.843369	P04406;E7EUT5	P04406;E7EUT5	Glyceraldehyde-3-phosphate dehydrogenase	GAPDH	15;12	15;12	15;12	sp|P04406|G3P_HUMAN Glyceraldehyde-3-phosphate dehydrogenase OS=Homo sapiens OX=9606 GN=GAPDH PE=1 SV=3;tr|E7EUT5|E7EUT5_HUMAN Glyceraldehyde-3-phosphate dehydrogenase OS=Homo sapiens OX=9606 GN=GAPDH PE=1 SV=1	2
22.6754	22.0182	21.7945	20.9462	21.5802	20.668			12	12	12	48.3	48.3	48.3	32.575	0	227.55	396330000	28	8.8	3.7	0	3.7	0	5.1	1.35797	0.213538	-1.09796	-2.90593	P06748;E5RGW4	P06748	Nucleophosmin	NPM1	12;1	12;1	12;1	sp|P06748|NPM_HUMAN Nucleophosmin OS=Homo sapiens OX=9606 GN=NPM1 PE=1 SV=2	2
25.2459	25.317	25.1671	24.8274	22.3147	24.8994			4	4	4	19.3	19.3	19.3	47.138	0	127.19	877940000	53	13.3	6.3	6.3	13.3	2.4	13.3	0.653661	0.651375	-1.2295	-1.44492	Q8N5F7;Q5M9Q1	Q8N5F7	NF-kappa-B-activating protein	NKAP	4;1	4;1	4;1	sp|Q8N5F7|NKAP_HUMAN NF-kappa-B-activating protein OS=Homo sapiens OX=9606 GN=NKAP PE=1 SV=1	2
24.6305	25.5416	25.3186	24.8111	24.3064	22.4097			6	6	2	67.9	67.9	16	11.265	0	73.335	697880000	48	28.3	44.3	49.1	30.2	30.2	9.4	0.780238	0.56563	-1.32118	-1.69218	P0DOY3;P0DOY2	P0DOY3;P0DOY2			6;6	6;6	2;2	sp|P0DOY3|IGLC3_HUMAN Immunoglobulin lambda constant 3 OS=Homo sapiens OX=9606 GN=IGLC3 PE=1 SV=1;sp|P0DOY2|IGLC2_HUMAN Immunoglobulin lambda constant 2 OS=Homo sapiens OX=9606 GN=IGLC2 PE=1 SV=1	2
24.2265	22.5736	21.8106	21.0405	21.4513	20.9911			3	3	3	11.1	11.1	11.1	36.161	0	23.408	242260000	22	11.1	0	4.9	3.7	0	3.7	1.10439	0.318222	-1.70924	-2.34861	F8VVM2;Q00325;F8VZL5;F8VWR4;F8VWQ0	F8VVM2;Q00325	Phosphate carrier protein, mitochondrial	SLC25A3	3;3;1;1;1	3;3;1;1;1	3;3;1;1;1	tr|F8VVM2|F8VVM2_HUMAN Phosphate carrier protein, mitochondrial OS=Homo sapiens OX=9606 GN=SLC25A3 PE=1 SV=1;sp|Q00325|MPCP_HUMAN Phosphate carrier protein, mitochondrial OS=Homo sapiens OX=9606 GN=SLC25A3 PE=1 SV=2	5
24.5666	22.5817	23.7641	23.9241	21.1141	20.6279			5	5	5	26.1	26.1	26.1	24.591	0	44.265	441840000	43	18.8	6.9	14.7	13.8	0	7.8	0.673973	0.642323	-1.74875	-1.48448	A0A0C4DG62;F8WCT1;Q66PJ3;F5GYV5;H7BZV4;F8WEP2;A0A0C4DH18;F5H7X4	A0A0C4DG62;F8WCT1;Q66PJ3;F5GYV5;H7BZV4;F8WEP2;A0A0C4DH18	ADP-ribosylation factor-like protein 6-interacting protein 4	ARL6IP4	5;5;5;4;4;3;3;2	5;5;5;4;4;3;3;2	5;5;5;4;4;3;3;2	tr|A0A0C4DG62|A0A0C4DG62_HUMAN ADP-ribosylation factor-like protein 6-interacting protein 4 OS=Homo sapiens OX=9606 GN=ARL6IP4 PE=1 SV=1;tr|F8WCT1|F8WCT1_HUMAN ADP-ribosylation factor-like protein 6-interacting protein 4 OS=Homo sapiens OX=9606 GN=ARL6IP4	8

## Sheet: S4_ribosome_profiling_stats
sample	genotype	raw reads	after trimming	mapped to hg19 (without rRNAs)
S1	wildtype	32156402	31387198	4321139
S2	delta LZ	51491369	50361915	8370888
S3	delta LZ + LZ_mCerulean	43440694	42429253	6222553
S4	wildtype	45099448	43880348	8989525
S5	delta LZ	39038322	38398734	4767282
S6	delta LZ + LZ_mCerulean	41974653	40929148	7539637
S7	wildtype	37208942	36749940	5511753
S8	delta LZ	35192808	34592896	3865996
S9	delta LZ + LZ_mCerulean	23773969	23645963	2699417

## Sheet: S5_diff_footprint-dLZ
	entrez	baseMean	log2FoldChange	lfcSE	stat	pvalue	padj
HEY1	23462	204.657	-2.64571	0.16902	-15.1681	5.75536e-52	7.92858e-48
RARS	5917	1548.8	-1.69281	0.146816	-11.5364	8.64644e-31	5.95567e-27
CCND1	595	62.3224	-3.1153	0.223297	-11.3884	4.77418e-30	2.1923e-26
RBPJ	3516	58.2039	-2.43982	0.208874	-10.626	2.25536e-26	7.76744e-23
SNAI2	6591	55.9141	-2.5191	0.216797	-10.4289	1.82934e-25	5.04021e-22
NEFM	4741	204.144	-1.69498	0.184975	-9.00062	2.24453e-19	5.15344e-16
CDK6	1021	170.38	-1.4407	0.166171	-8.64021	5.61079e-18	1.06859e-14
ZCCHC12	170261	432.687	-1.61118	0.18395	-8.6287	6.2055e-18	1.06859e-14
ENO2	2026	257.941	1.41491	0.169253	8.35882	6.33493e-17	9.69666e-14
RPL22L1	200916	1545.89	-1.58319	0.18881	-8.27752	1.25763e-16	1.73252e-13
ATR	545	307.148	-1.18479	0.144262	-8.18132	2.80759e-16	3.51613e-13
HSPH1	10808	1877.56	-1.22095	0.150627	-8.08521	6.20559e-16	7.12402e-13
GPC3	2719	264.086	-1.11296	0.13875	-7.97058	1.57934e-15	1.67362e-12
SPINT2	10653	25.5383	-2.24341	0.231264	-7.84329	4.38882e-15	4.3186e-12
EMILIN2	84034	76.0776	-1.91271	0.232094	-7.80601	5.90248e-15	5.42084e-12
SLC6A15	55117	590.708	-0.928413	0.122253	-7.58297	3.3774e-14	2.90794e-11
MSH3	4437	215.549	-1.17885	0.155121	-7.54591	4.49142e-14	3.63963e-11
ZNF426	79088	24.2081	-2.20676	0.231743	-7.48293	7.26833e-14	5.56269e-11
NELL2	4753	54.9481	-1.44419	0.210839	-6.7792	1.20841e-11	8.7616e-09
CCND2	894	504.659	-0.935591	0.138096	-6.76531	1.33028e-11	9.16295e-09
HDAC2	3066	1862.77	-0.816616	0.121632	-6.70875	1.96296e-11	1.2877e-08
H1F0	3005	1772.76	1.0258	0.156719	6.55512	5.55973e-11	3.4814e-08
SEC31A	22872	418.672	-0.901183	0.136231	-6.54519	5.94194e-11	3.55896e-08
FAM208B	54906	769.485	-0.717017	0.109973	-6.51376	7.32936e-11	4.20705e-08
FOXO4	4303	84.0293	1.26809	0.199169	6.37802	1.79389e-10	9.88505e-08
LIMA1	51474	189.496	-1.0696	0.169584	-6.27154	3.57501e-10	1.89421e-07
SAMD11	148398	154.075	1.03256	0.164593	6.26104	3.82423e-10	1.95121e-07
KIF1A	547	554.984	0.881114	0.142681	6.18058	6.38679e-10	3.03394e-07
FAM84B	157638	429.433	1.02108	0.165448	6.18393	6.25239e-10	3.03394e-07
MAP1A	4130	136.695	1.08451	0.175522	6.1598	7.28385e-10	3.34475e-07
HOXC10	3226	133.846	1.02105	0.167024	6.12368	9.14358e-10	4.06329e-07
SMCHD1	23347	453.091	-0.869603	0.141942	-6.11202	9.83781e-10	4.23518e-07
SLC16A7	9194	51.0797	-1.30619	0.207435	-6.0198	1.74637e-09	7.14646e-07
ZIC2	7546	624.472	0.854098	0.142161	6.01819	1.76379e-09	7.14646e-07
MAF	4094	117.975	1.19419	0.204025	5.92346	3.15241e-09	1.24079e-06
COL12A1	1303	20.931	-1.54208	0.232001	-5.89981	3.63926e-09	1.39262e-06
TMEM59L	25789	92.2742	1.10213	0.189489	5.79739	6.73545e-09	2.50777e-06
MYC	4609	491.304	-0.812783	0.142818	-5.67538	1.38383e-08	5.01676e-06
FOXA1	3169	66.2895	1.21128	0.217325	5.67077	1.42158e-08	5.02147e-06
CA2	760	1587.03	0.862788	0.152852	5.65543	1.55455e-08	5.35386e-06
ELP2	55250	947.624	-0.666867	0.119072	-5.59614	2.19181e-08	7.36449e-06
ITM2B	9445	998.719	-0.587269	0.105276	-5.576	2.46118e-08	8.07266e-06
EIF2S2	8894	374.504	-1.04477	0.186609	-5.54392	2.95782e-08	9.47603e-06
RBP7	116362	12.9967	-1.59204	0.224811	-5.52591	3.27787e-08	1.02627e-05
LRPPRC	10128	2364.8	-0.578889	0.105158	-5.50311	3.73156e-08	1.14236e-05
EDA2R	60401	25.728	1.28118	0.231757	5.47594	4.35205e-08	1.30334e-05
UTS2R	2837	45.4495	1.20666	0.222984	5.4712	4.4701e-08	1.31022e-05
CXorf57	55086	776.658	-0.719319	0.131667	-5.45838	4.80489e-08	1.379e-05
SV2A	9900	127.468	0.972707	0.179581	5.42254	5.87572e-08	1.61888e-05
CELF2	10659	85.3957	1.06197	0.197806	5.42573	5.77169e-08	1.61888e-05
FAT3	120114	95.1825	1.03914	0.194465	5.36878	7.92713e-08	2.14126e-05
SNRPD1	6632	1772.49	-0.988573	0.185422	-5.34154	9.21604e-08	2.44154e-05
PRKG1	5592	59.3334	-1.08636	0.201982	-5.26022	1.43885e-07	3.67066e-05
VAMP8	8673	30.2867	-1.2731	0.22807	-5.263	1.41726e-07	3.67066e-05
OSTM1	28962	113.72	0.939049	0.178366	5.25627	1.47008e-07	3.68216e-05
MIS18BP1	55320	153.88	-0.861068	0.16433	-5.21516	1.83663e-07	4.51812e-05
MBD4	8930	136.204	-0.837062	0.160673	-5.19306	2.06865e-07	4.9996e-05
SLC13A3	64849	11.9503	-1.3952	0.221814	-5.18666	2.14098e-07	5.0852e-05
RPS23	6228	4033.51	-0.717999	0.138326	-5.18295	2.18407e-07	5.09962e-05
TSC22D3	1831	77.11	-1.08402	0.206491	-5.11478	3.14101e-07	7.21176e-05
RPF1	80135	690.092	-0.677196	0.132525	-5.10496	3.30869e-07	7.47221e-05
CEP164	22897	65.8596	1.04964	0.208062	5.09512	3.48523e-07	7.74395e-05
XRCC5	7520	4187.97	-0.544614	0.106939	-5.09163	3.55007e-07	7.76283e-05
FOXC1	2296	644.386	0.695612	0.137154	5.07456	3.88402e-07	8.23172e-05
GPR50	9248	30.6485	-1.23153	0.226049	-5.07685	3.83737e-07	8.23172e-05
SEMA3C	10512	209.136	0.928956	0.185403	5.06739	4.03317e-07	8.41833e-05
CHSY3	337876	12.8764	-1.33762	0.227381	-5.05452	4.31464e-07	8.87141e-05
HEATR1	55127	1590.98	-0.542808	0.108513	-5.0004	5.72101e-07	0.000115901
COL14A1	7373	422.826	-0.873816	0.174172	-4.98934	6.05867e-07	0.000120963
HTT	3064	648.393	0.64969	0.130451	4.98344	6.24634e-07	0.000122928
CDKN1A	1026	128.581	0.879697	0.176582	4.97842	6.41059e-07	0.000124384
IQGAP1	8826	466.753	-0.659776	0.132945	-4.95595	7.19793e-07	0.000135834
WDR7	23335	149.419	0.845947	0.171092	4.95609	7.19274e-07	0.000135834
HOXD13	3239	373.024	0.656972	0.133971	4.9098	9.11686e-07	0.000169721
P4HA1	5033	279.256	-0.851042	0.172977	-4.89641	9.76055e-07	0.000175937
RND2	8153	129.388	0.967129	0.197566	4.89804	9.67972e-07	0.000175937
ATP2C1	27032	359.989	-0.662294	0.13508	-4.89493	9.83385e-07	0.000175937
BZW1	9689	1841.69	-0.860152	0.176189	-4.86671	1.13471e-06	0.000200408
GFRA3	2676	277.784	0.873265	0.179744	4.86412	1.14966e-06	0.000200478
APAF1	317	160.152	-0.845129	0.173082	-4.85687	1.19259e-06	0.000205364
FLT1	2321	90.7877	-0.948912	0.192324	-4.84278	1.28038e-06	0.000217759
PLXNA3	55558	118.737	0.868132	0.180158	4.8214	1.42552e-06	0.000239488
NPY1R	4886	11.9934	-1.22508	0.225667	-4.80863	1.51965e-06	0.000252225
CTD-3193O13.9	80164	48.0344	1.08044	0.227804	4.80517	1.54618e-06	0.000253574
LTN1	26046	280.844	-0.724673	0.151204	-4.78276	1.72903e-06	0.000280226
PCDH20	64881	72.1683	-0.941258	0.198671	-4.71504	2.41666e-06	0.000387115
GDI1	2664	1007.48	0.595843	0.126561	4.71153	2.45868e-06	0.00038932
PVRL3	25945	170.182	-0.76662	0.162214	-4.69626	2.64972e-06	0.000411087
LMBRD1	55788	159.287	-0.722204	0.153275	-4.6935	2.68567e-06	0.000411087
SULF1	23213	18.2937	-1.18412	0.231985	-4.69466	2.67051e-06	0.000411087
PLXNA2	5362	30.7336	1.07963	0.228475	4.69039	2.7268e-06	0.000412796
LXN	56925	5.91695	-0.960834	0.186142	-4.67455	2.94599e-06	0.000441129
METTL7A	25840	86.2257	0.909484	0.195209	4.65224	3.28342e-06	0.000486369
SDK2	54549	65.7191	-1.0488	0.221301	-4.63062	3.64581e-06	0.000534305
BCHE	590	53.6478	-1.0586	0.2212	-4.61525	3.9263e-06	0.000569355
NAE1	8883	1018.48	-0.550294	0.119368	-4.6081	4.06357e-06	0.000583123
TBX3	6926	402.534	0.640712	0.139644	4.59405	4.34735e-06	0.000611685
PPWD1	23398	266.372	-0.706785	0.153582	-4.59385	4.35142e-06	0.000611685
ST8SIA4	7903	14.6494	-1.09822	0.229928	-4.56583	4.9753e-06	0.00069232
TUBB4B	10383	4508.65	0.51327	0.112912	4.54605	5.46617e-06	0.000753019
TUBGCP4	27229	165.328	-0.769919	0.168995	-4.53143	5.85869e-06	0.000799102
ECD	11319	356.206	-0.661717	0.145778	-4.52303	6.09604e-06	0.000823323
RFC3	5983	745.205	-0.593217	0.131188	-4.51855	6.22645e-06	0.000832773
RECQL	5965	335.84	-0.595888	0.132046	-4.50925	6.50563e-06	0.000861745
HOXB6	3216	276.146	0.691768	0.154264	4.4969	6.89519e-06	0.000896115
PMAIP1	5366	370.504	0.7743	0.172575	4.49809	6.85676e-06	0.000896115
ZNF804A	91752	5.15576	-0.890943	0.18171	-4.48592	7.25999e-06	0.000929171
MAP7D3	79649	448.578	-0.668681	0.148841	-4.4852	7.28444e-06	0.000929171
HOXD11	3237	232.345	0.743627	0.166688	4.47341	7.69832e-06	0.000966885
CREB5	9586	37.0835	-1.03437	0.223751	-4.47279	7.72048e-06	0.000966885
PDCD4	27250	629.778	-0.62911	0.140924	-4.46262	8.09653e-06	0.00100484
SAMD9	54809	26.2716	-1.01859	0.231076	-4.45544	8.37204e-06	0.00102976
NUP54	53371	619.381	-0.521645	0.117232	-4.44866	8.64091e-06	0.00105343
TIMP1	7076	1002.71	0.692768	0.155865	4.44493	8.79209e-06	0.00106245
NKRF	55922	563.512	-0.582434	0.131021	-4.44122	8.94501e-06	0.00107153
EIF3E	3646	2596.08	-0.493447	0.111247	-4.4347	9.21997e-06	0.00109495
NUMA1	4926	820.593	0.533074	0.12131	4.3952	1.10672e-05	0.00129205
ZNF681	148213	5.58065	-0.784762	0.182645	-4.39551	1.10513e-05	0.00129205
DIAPH2	1730	161.642	-0.764875	0.173384	-4.38291	1.17105e-05	0.00135566
VCAN	1462	604.825	-0.548737	0.125237	-4.37473	1.21582e-05	0.00138685
RP11-453F18__B.1	286467	12.1891	-1.07395	0.224178	-4.37432	1.21812e-05	0.00138685
HOXA10	3206	282.666	0.651551	0.148931	4.37155	1.2337e-05	0.00139307
SYNGR2	9144	600.905	0.546019	0.125318	4.35815	1.31166e-05	0.00145784
MYRIP	25924	14.9267	0.930211	0.228593	4.35806	1.31223e-05	0.00145784
RMND5A	64795	357.375	-0.623778	0.144	-4.32404	1.53194e-05	0.00168833
CYFIP2	26999	381.232	0.667895	0.154738	4.31953	1.56359e-05	0.00170953
HTRA1	5654	47.9866	-0.993891	0.221028	-4.31482	1.59734e-05	0.00173267
CTA-221G9.10	50861	46.183	-0.997576	0.224729	-4.29901	1.71563e-05	0.00184644
STMN3	50861	46.183	-0.997576	0.224729	-4.29901	1.71563e-05	0.00184644
MKL2	57496	160.901	0.69204	0.161552	4.28731	1.8085e-05	0.00193131
SBF1	6305	173.32	0.746956	0.174665	4.2744	1.91656e-05	0.00203096
MCU	90550	95.1756	-0.776285	0.180724	-4.26994	1.95526e-05	0.00205615
NEO1	4756	274.164	0.575351	0.135836	4.23981	2.23705e-05	0.00233466
AGPS	8540	689.385	-0.490877	0.116348	-4.21621	2.4844e-05	0.00257332
UTF1	8433	17.6946	0.951569	0.230633	4.21325	2.51726e-05	0.00258789
CITED1	4435	64.6315	-0.882581	0.206946	-4.19911	2.67968e-05	0.00273446
AGL	178	725.899	-0.524561	0.125439	-4.18181	2.89199e-05	0.00292941
DBF4	10926	107.748	-0.761674	0.181145	-4.17491	2.98109e-05	0.00299762
SKA3	221150	224.976	-0.622852	0.149707	-4.15992	3.18358e-05	0.00317805
EFR3A	23167	244.045	-0.647225	0.156222	-4.13455	3.55648e-05	0.00352475
TMX1	81542	653.461	-0.488975	0.118263	-4.13064	3.61762e-05	0.00355974
GNPNAT1	64841	261.109	-0.770155	0.18605	-4.12652	3.68298e-05	0.00359835
ASTN1	460	10.5621	0.863566	0.215207	4.10735	4.00225e-05	0.00388275
TM7SF2	7108	59.5077	0.891039	0.218502	4.09754	4.1757e-05	0.00402269
PDCD6IP	10015	1013.12	-0.592121	0.144496	-4.09317	4.25519e-05	0.0040708
GABRB1	2560	7.08733	-1.05404	0.196895	-4.08772	4.35638e-05	0.00413886
MID1	4281	347.012	-0.583727	0.142648	-4.08425	4.42188e-05	0.00417232
U47924.31	100147744	1307.94	-0.825596	0.201144	-4.07538	4.59391e-05	0.00427606
RNU7-1	100147744	1307.94	-0.825596	0.201144	-4.07538	4.59391e-05	0.00427606
FAM127A	8933	224.276	0.655818	0.160885	4.07672	4.56757e-05	0.00427606
LYN	4067	128.002	-0.740418	0.180752	-4.06948	4.71174e-05	0.0043563
ZNF503	84858	1314.94	0.61988	0.152685	4.06641	4.77425e-05	0.00438467
PIK3R3	8503	139.375	-0.662958	0.162759	-4.04241	5.29055e-05	0.00479491
HEXIM1	10614	403.889	0.571508	0.141504	4.04303	5.27642e-05	0.00479491
EIF3L	51386	1611.09	-0.435953	0.108077	-4.03278	5.51219e-05	0.00496314
XPOT	11260	645.057	-0.76618	0.189489	-4.03066	5.56194e-05	0.00497541
HOXA9	3205	260.653	0.657822	0.164738	4.01373	5.97675e-05	0.00527793
TRIB1	10221	118.009	-0.759493	0.188096	-4.01434	5.96113e-05	0.00527793
MYH14	79784	291.669	0.615327	0.153672	4.00008	6.332e-05	0.0055369
HIPK1	204851	538.54	0.473787	0.118753	3.9901	6.60452e-05	0.00572225
MAP1B	4131	1096.1	0.418394	0.105004	3.98481	6.75333e-05	0.00581462
RHOB	388	529.628	0.772473	0.196879	3.97518	7.03268e-05	0.00597284
KIAA1244	57221	129.088	0.729412	0.184006	3.97401	7.06717e-05	0.00597284
TDRKH	11022	115.401	0.751155	0.18979	3.97136	7.14625e-05	0.00599645
PNPLA2	57104	281.313	0.604624	0.15234	3.97017	7.18216e-05	0.00599645
DAP3	7818	449.444	-0.527825	0.13304	-3.9629	7.40437e-05	0.00611528
SELM	140606	117.941	0.776242	0.196242	3.96262	7.41327e-05	0.00611528
RPGRIP1L	23322	141.359	-0.651566	0.163694	-3.96033	7.48458e-05	0.00613736
G6PD	2539	574.223	0.51411	0.129901	3.95762	7.57005e-05	0.00617071
SPTAN1	6709	1309.13	0.474849	0.120555	3.94099	8.11466e-05	0.00657574
LAMA4	3910	99.9962	-0.72283	0.181773	-3.93768	8.22737e-05	0.00662809
STXBP6	29091	3.7701	-0.676887	0.164482	-3.93572	8.29462e-05	0.00664341
GPX3	2878	114.079	0.765521	0.194873	3.92833	8.55384e-05	0.00681142
DPYSL3	1809	8.93796	-0.932405	0.221077	-3.92688	8.6055e-05	0.00681318
MPP6	51678	226.688	-0.645194	0.163905	-3.92114	8.81297e-05	0.00693757
PSMC2	5701	1269.14	-0.500009	0.12792	-3.9097	9.24096e-05	0.00723315
GGH	8836	737.262	-0.486526	0.124521	-3.90392	9.46486e-05	0.00736655
C12orf29	91298	375.913	-0.561457	0.143906	-3.89907	9.65621e-05	0.00747325
USP54	159195	114.19	-0.658782	0.169319	-3.87909	0.000104848	0.00806922
SH3GL2	6456	23.6941	0.888055	0.23128	3.87238	0.000107776	0.00824846
FAM208A	23272	490.987	-0.531528	0.137313	-3.8696	0.000109012	0.00829698
DSCR8	84677	7.38586	0.764832	0.210605	3.86603	0.00011062	0.00832733
FAIM	55179	359.757	-0.616168	0.159002	-3.86704	0.000110163	0.00832733
RAC3	5881	200.323	0.644426	0.166585	3.86464	0.000111254	0.00832956
KHSRP	8570	1694.19	-0.413114	0.107109	-3.85527	0.000115601	0.00860823
LLGL1	3996	307.557	0.539277	0.139929	3.85298	0.00011669	0.00864262
WDR76	79968	188.948	-0.719253	0.185594	-3.85134	0.000117473	0.00865405
NPTX2	4885	36.9597	-0.879059	0.222724	-3.84796	0.000119105	0.00872762
SLC5A5	6528	9.36044	-0.862833	0.214707	-3.84309	0.000121494	0.00885556
EIF3F	8665	622.636	-0.805844	0.208229	-3.82832	0.000129022	0.00930583
CUL9	23113	43.8667	0.846443	0.220732	3.82929	0.000128515	0.00930583
THNSL1	79896	144.27	-0.644544	0.168077	-3.82564	0.000130431	0.00930996
MIR7-1	407043	32.1613	-0.93254	0.220194	-3.82656	0.000129946	0.00930996
CNTNAP1	8506	48.721	0.834236	0.219077	3.82214	0.000132297	0.00939445
CDC123	8872	1284.61	-0.397725	0.104327	-3.81181	0.00013795	0.00969593
CAMSAP3	57662	102.168	0.707761	0.186425	3.81221	0.000137728	0.00969593
HLX	3142	80.1947	0.739341	0.196787	3.8029	0.000143013	0.00995023
LDHA	3939	5812.67	-0.668346	0.175911	-3.8037	0.000142551	0.00995023
WDR75	84128	991.012	-0.406447	0.107108	-3.79415	0.000148148	0.0102557
KPNA1	3836	586.369	-0.481718	0.126923	-3.79245	0.000149171	0.0102749
KIAA0141	9812	122.629	0.646077	0.170703	3.78903	0.000151239	0.0103655
ZNF568	374900	16.4927	-0.952432	0.231587	-3.78653	0.000152765	0.0104086
PCDHGC5	5098	5.96066	-0.917117	0.202565	-3.78553	0.000153379	0.0104086
PCDHGC3	5098	5.96066	-0.917117	0.202565	-3.78553	0.000153379	0.0104086
CDKN1B	1027	137.242	0.644919	0.170818	3.77492	0.000160057	0.0108086
RRAGA	10670	672.459	0.515583	0.137019	3.7645	0.000166885	0.0112147
TFCP2	7024	266.393	-0.566929	0.150414	-3.76017	0.000169796	0.0113549
HDAC6	10013	125.196	0.618498	0.164632	3.75636	0.000172402	0.0114735
OSBP2	23762	53.6298	0.818384	0.218763	3.74685	0.000179071	0.01186
ZC3H15	55854	624.816	-0.571038	0.152402	-3.74213	0.000182466	0.0120271
LRRC40	55631	508.116	-0.485782	0.130017	-3.73504	0.000187682	0.012312
USMG5	84833	945.915	-0.684205	0.183637	-3.72788	0.000193099	0.0125259
SSR3	6747	1573.74	-0.491273	0.131696	-3.7287	0.000192474	0.0125259
ACOT13	55856	204.957	-0.620955	0.166254	-3.72713	0.000193671	0.0125259
PERP	64065	644.717	0.653667	0.175644	3.72416	0.00019597	0.0126154
IQCB1	9657	249.616	-0.58252	0.15644	-3.71681	0.000201751	0.0128673
SESN2	83667	305.012	0.547377	0.147305	3.71429	0.000203774	0.0129343
SUGP2	10147	349.429	0.503385	0.135688	3.71303	0.000204791	0.0129343
SBDS	51119	669.767	-0.628083	0.16936	-3.71201	0.000205619	0.0129343
GPRASP2	114928	610.918	0.47603	0.128176	3.70969	0.000207514	0.0129942
NUCB2	4925	394.486	-0.630288	0.169305	-3.7085	0.000208493	0.0129964
ADPRHL2	54936	140.41	0.661112	0.178666	3.70235	0.00021361	0.0131959
SAMD4A	23034	20.7667	-0.864386	0.231642	-3.70283	0.000213212	0.0131959
DSC3	1825	781.63	-0.481637	0.130445	-3.69115	0.000223246	0.0137296
CADPS2	93664	113.719	-0.645928	0.174412	-3.68463	0.000229037	0.0140231
CEP120	153241	87.3862	-0.688468	0.187349	-3.67787	0.000235191	0.0143362
LIMK2	3985	65.5282	0.783652	0.215419	3.66278	0.000249492	0.0150746
AGA	175	54.4578	-0.821145	0.218683	-3.66387	0.000248429	0.0150746
PLA2G4A	5321	96.0448	-0.786874	0.211566	-3.65473	0.000257449	0.015307
COL2A1	1280	142.962	0.673044	0.1835	3.65764	0.000254549	0.015307
SERTAD2	9792	103.597	0.642264	0.17553	3.6544	0.000257784	0.015307
GPAA1	8733	375.505	0.603497	0.164863	3.65554	0.000256645	0.015307
JUP	3728	492.722	0.595057	0.163418	3.6414	0.000271161	0.0160322
RIF1	55183	1192.55	-0.449706	0.123477	-3.63974	0.000272913	0.0160669
LYPD1	116372	21.6687	0.803572	0.232395	3.63489	0.0002781	0.0163026
RDH11	51109	470.806	-0.499338	0.137494	-3.6255	0.000288405	0.0168351
UVRAG	7405	78.4952	0.70556	0.195417	3.61701	0.000298032	0.0173236
ADSS	159	380.909	-0.457326	0.126574	-3.60785	0.000308742	0.0177959
PHC2	1912	178.565	0.599838	0.166582	3.60261	0.000315036	0.0179942
CHPT1	56994	216.11	-0.586658	0.162248	-3.60066	0.000317406	0.0179942
SCAF1	58506	351.036	0.486786	0.134982	3.60353	0.000313927	0.0179942
SLC1A3	6507	317.296	-0.590212	0.163464	-3.60086	0.000317165	0.0179942
ZNF518A	9849	273.622	-0.52965	0.146814	-3.59839	0.000320188	0.0180775
ZNF462	58499	80.4826	-0.694152	0.191498	-3.5966	0.000322407	0.0181285
SPCS3	60559	830.529	-0.494673	0.137631	-3.59216	0.000327951	0.0183653
CNKSR2	22866	31.0443	0.797448	0.22677	3.58815	0.000333038	0.0185746
TP53I13	90313	86.7344	0.670823	0.187021	3.58534	0.000336638	0.0186246
RAB3C	115827	41.8609	-0.804467	0.219587	-3.58369	0.000338771	0.0186676
GTPBP3	84705	470.563	0.453714	0.127049	3.57189	0.000354415	0.0194029
LAMB2	3913	286.822	0.636117	0.177703	3.57151	0.000354932	0.0194029
MRPS16	51021	480.099	-0.485641	0.135918	-3.56545	0.000363228	0.0197001
PSMD3	5709	1372.4	0.501672	0.140752	3.56578	0.000362775	0.0197001
MTOR	2475	634.14	0.43894	0.123318	3.56075	0.000369799	0.0199779
DLX2	1746	337.841	0.510836	0.143835	3.55564	0.000377056	0.0202903
NFRKB	4798	304.682	-0.501213	0.14082	-3.55335	0.000380351	0.0202963
HAGH	3029	121.685	0.675757	0.190731	3.55418	0.000379154	0.0202963
HOXB9	3219	695.76	0.470353	0.13259	3.5525	0.000381587	0.0202963
MFSD11	79157	135.029	0.59625	0.168402	3.54943	0.000386066	0.0204555
COQ6	51004	148.357	0.563866	0.159166	3.54693	0.000389752	0.0205473
CDC26	246184	36.4314	-0.662654	0.187275	-3.54623	0.00039078	0.0205473
ORC2	4999	457.624	-0.42127	0.119199	-3.53245	0.000411721	0.0214843
MOXD1	26002	191.555	-0.605909	0.171029	-3.52327	0.000426258	0.022159
MOCOS	55034	128.875	-0.650993	0.183605	-3.51649	0.00043729	0.022647
FOXD2	2306	43.0833	0.768735	0.218393	3.51274	0.000443513	0.0228833
COL4A5	1287	229.146	0.647343	0.184682	3.5089	0.000449969	0.0231298
PSMG1	8624	920.116	-0.398516	0.113762	-3.50194	0.000461892	0.0236544
THADA	63892	441.018	-0.474812	0.13572	-3.49626	0.000471826	0.0240736
EEF1E1	9521	678.995	-0.43219	0.123792	-3.48839	0.000485938	0.0247021
LIPA	3988	910.298	-0.399291	0.114469	-3.4863	0.000489753	0.0248045
TNFSF9	8744	64.472	0.719744	0.206177	3.47703	0.000506995	0.0255153
SLC26A6	65010	122.132	0.633097	0.181874	3.47677	0.00050749	0.0255153
CYP7B1	9420	2.83651	-0.529456	0.156054	-3.47531	0.00051026	0.0255612
TUBB6	84617	482.505	0.707786	0.203354	3.47232	0.000515976	0.0257539
RPRD1A	55197	512.406	-0.46751	0.13472	-3.46953	0.000521369	0.0259292
PIM3	415116	174.537	0.539174	0.156025	3.45651	0.000547226	0.0271172
IGFBPL1	347252	12.117	-0.924249	0.227661	-3.4547	0.000550903	0.0272016
DPP4	1803	6.84236	-0.746296	0.205467	-3.45132	0.000557858	0.0274466
ANXA7	310	568.484	-0.405626	0.1175	-3.44836	0.000564004	0.0276503
LMNA	4000	528.592	0.457284	0.132696	3.44674	0.000567391	0.0277176
GLS2	27165	7.15194	-0.823744	0.195846	-3.44182	0.000577813	0.028049
PPID	5481	619.388	-0.437567	0.127038	-3.44162	0.000578246	0.028049
GPHN	10243	177.105	-0.535012	0.155103	-3.43924	0.00058335	0.0280987
EDNRA	1909	38.4373	-0.783953	0.226464	-3.44018	0.000581331	0.0280987
SHROOM2	357	25.5894	0.786353	0.228369	3.43688	0.000588464	0.0282463
KCTD8	386617	7.67653	-0.857871	0.203031	-3.4336	0.00059562	0.0284905
EMP1	2012	10.0405	0.600154	0.212906	3.42964	0.000604372	0.0288091
CSRP2	1466	178.043	-0.595517	0.174112	-3.41204	0.000644783	0.0305242
POU3F3	5455	32.0426	0.770465	0.226021	3.41272	0.000643179	0.0305242
DNAJC6	9829	163.65	0.550908	0.161448	3.41008	0.000649446	0.0306396
ESRRG	2104	2.7816	-0.505321	0.153789	-3.40788	0.000654702	0.0307822
KLHDC4	54758	162.909	0.555932	0.163351	3.40479	0.000662147	0.0310263
ETS1	2113	14.962	0.682907	0.226025	3.39848	0.000677605	0.0315577
SAP130	79595	545.916	0.483558	0.142427	3.3983	0.00067807	0.0315577
NAPRT1	93100	74.8621	0.738413	0.217917	3.39731	0.000680517	0.031565
FSCN1	6624	175.147	-0.758081	0.216762	-3.39426	0.000688141	0.0318115
TBC1D10B	26000	310.166	0.432267	0.127964	3.37825	0.000729482	0.0336099
LRCH2	57631	346.011	0.575113	0.170861	3.37454	0.000739392	0.0339529
ITPR3	3710	143.615	-0.760191	0.220933	-3.37244	0.000745044	0.0340988
ITGAV	3685	293.628	0.471957	0.140087	3.36976	0.000752329	0.0343182
NANOS1	340719	11.244	-0.827846	0.219271	-3.36807	0.000756964	0.0343719
CANX	821	6642.1	-0.44199	0.131199	-3.36751	0.000758497	0.0343719
WDR36	134430	962.094	-0.372027	0.110584	-3.36325	0.000770309	0.0347927
ZNF287	57336	39.0485	-0.737592	0.216265	-3.35317	0.000798905	0.0359664
NACAD	23148	23.8377	0.780873	0.230881	3.35194	0.000802471	0.0360093
ATN1	1822	222.391	0.534368	0.159475	3.3507	0.000806067	0.0360532
TIMM10	26519	536.004	0.463439	0.138433	3.3468	0.000817508	0.0364466
SNORD12C	26765	340.386	0.683842	0.205277	3.34578	0.000820507	0.0364623
UCP2	7351	111.654	0.60269	0.180456	3.34266	0.000829804	0.0367568
PGR	5241	3.58786	-0.670301	0.168259	-3.33859	0.000842038	0.0371792
PTPRG	5793	219.753	0.475219	0.142656	3.32995	0.000868605	0.0382297
FEZ1	9638	23.5458	-0.788529	0.228432	-3.32704	0.000877727	0.0385082
PTPRZ1	5803	2.67191	-0.487798	0.144338	-3.32232	0.00089273	0.039042
HOXA11-AS	221883	35.1281	0.752942	0.228378	3.32108	0.000896711	0.0390921
HES1	3280	87.6884	-0.707578	0.209865	-3.31927	0.000902531	0.0392216
AGRN	375790	158.067	0.629038	0.189249	3.31265	0.000924172	0.0397376
TMED5	50999	711.031	-0.446267	0.134596	-3.31273	0.000923891	0.0397376
SLITRK3	22865	25.3445	-0.775606	0.230395	-3.31211	0.00092594	0.0397376
SPC25	57405	446.804	-0.475413	0.143742	-3.30713	0.000942582	0.0402873
AGTPBP1	23287	243.738	-0.50205	0.151633	-3.30653	0.0009446	0.0402873
BRINP3	339479	6.36958	-0.730849	0.193918	-3.30061	0.000964737	0.040942
MRPS17	51373	427.446	-0.540408	0.162876	-3.30028	0.000965893	0.040942
TMEM126B	55863	369.024	-0.503637	0.152543	-3.29743	0.000975737	0.040981
SCN2A	6326	3.73087	-0.621197	0.176999	-3.29779	0.000974481	0.040981
SNORA84	100124534	34.4232	0.788577	0.232408	3.29851	0.000972006	0.040981
KHK	3795	87.9104	0.654393	0.199576	3.29177	0.000995579	0.0416872
IRF7	3665	15.8423	0.710629	0.231446	3.29009	0.00100155	0.04181
MYEF2	50804	189.571	0.56652	0.173762	3.28022	0.00103725	0.0430997
FOXB1	27023	34.8681	0.709193	0.226263	3.27916	0.00104116	0.0430997
RAB1A	5861	855.691	-0.407193	0.124149	-3.27898	0.00104183	0.0430997
NLN	57486	376.419	-0.453067	0.139036	-3.2541	0.00113752	0.0469178
FASTKD5	60493	457.512	-0.395415	0.121546	-3.25314	0.00114138	0.0469362
TEX10	54881	665.063	-0.360764	0.110949	-3.25169	0.00114723	0.0470364
B3GNT1	11041	612.3	0.458156	0.141132	3.24686	0.00116686	0.047558
THUMPD2	80745	146.817	-0.530541	0.162769	-3.24723	0.00116533	0.047558
IFI6	2537	72.4099	0.733058	0.230336	3.24208	0.00118659	0.0477968
NR2F2	7026	416.721	0.467663	0.144355	3.2423	0.00118569	0.0477968
RSL1D1	26156	2625.7	-0.446775	0.137719	-3.24269	0.00118408	0.0477968
HOXA-AS3	100133311	60.4971	0.681246	0.211045	3.2444	0.00117697	0.0477968
CPEB4	80315	65.7015	0.663685	0.20728	3.23632	0.00121083	0.0484894
KLF10	7071	148.432	-0.679394	0.20732	-3.2367	0.0012092	0.0484894
HGS	9146	334.03	0.45354	0.140295	3.23382	0.00122147	0.048774
TCHP	84260	72.9163	0.633493	0.197718	3.21291	0.00131398	0.052316
FAM83G	644815	75.9122	0.602309	0.188377	3.20224	0.00136364	0.0535912
DTNA	1837	225.986	-0.510564	0.159116	-3.20452	0.00135289	0.0535912
PIK3C3	5289	103.865	-0.62535	0.193977	-3.20162	0.00136655	0.0535912
QTRT1	81890	181.114	0.49875	0.155735	3.20104	0.00136935	0.0535912
SEC63	11231	367.072	0.537009	0.16788	3.20178	0.00136582	0.0535912
CA8	767	162.266	0.591722	0.184105	3.20234	0.00136317	0.0535912
ROCK1P1	727758	7.23483	-0.675048	0.213884	-3.20021	0.00137329	0.0535935
WDR78	79819	15.8065	-0.754107	0.229991	-3.19649	0.00139112	0.0541357
MTERFD1	51001	357.322	-0.43685	0.136829	-3.1934	0.00140608	0.0545636
PDIA6	10130	1847.16	-0.342546	0.107431	-3.18799	0.00143264	0.055261
PLS3	5358	2639.27	-0.423452	0.132841	-3.18649	0.00144009	0.055261
ZNF275	10838	92.6223	0.597567	0.187586	3.1868	0.00143855	0.055261
TMEM41B	440026	378.769	-0.425627	0.133691	-3.18061	0.00146963	0.0560205
FADS1	3992	309.755	-0.533998	0.167204	-3.17859	0.00147993	0.0560205
QRFPR	84109	22.2533	-0.754248	0.231383	-3.1799	0.00147324	0.0560205
ECHDC1	55862	690.847	-0.484763	0.152274	-3.1815	0.00146516	0.0560205
BAIAP2L1	55971	183.331	-0.552901	0.173929	-3.17853	0.00148022	0.0560205
ZNHIT3	9326	229.74	-0.483815	0.152216	-3.17651	0.0014906	0.0562587
PDIA4	9601	2070.98	-0.343397	0.10815	-3.17468	0.00149999	0.0564588
KPNA3	3839	654.265	-0.394566	0.12434	-3.17315	0.00150795	0.0566034
BEX5	340542	86.3383	-0.606931	0.190721	-3.17233	0.00151219	0.0566085
SCARNA11	677780	102.727	0.691092	0.219296	3.17048	0.00152188	0.0567189
STAG3L3	442582	10.3622	-0.605807	0.184221	-3.17019	0.00152337	0.0567189
COL4A6	1288	74.6542	0.6514	0.206124	3.16375	0.00155749	0.0578329
LSR	51599	271.431	0.493736	0.156028	3.16216	0.00156604	0.057994
ZDHHC18	84243	64.6546	0.658661	0.209201	3.15903	0.00158294	0.0584627
SENP6	26054	293.216	-0.500283	0.158324	-3.15752	0.00159117	0.0586094
NBN	4683	479.76	-0.460094	0.145848	-3.15253	0.00161861	0.0594613
OSTN	344901	4.536	-0.618715	0.180507	-3.14989	0.00163329	0.059841
FBXO32	114907	49.1187	-0.649758	0.204217	-3.14669	0.00165129	0.06034
ZNF121	7675	326.884	-0.443967	0.141167	-3.14224	0.00167658	0.0609408
SLC8A1	6546	36.9692	-0.716601	0.224748	-3.1429	0.00167281	0.0609408
CLNS1A	1207	953.836	-0.455272	0.144904	-3.13961	0.00169174	0.0611692
ADAMTS19	171019	12.859	-0.780754	0.230344	-3.13992	0.00168995	0.0611692
DUSP2	1844	2.69436	-0.417897	0.134856	-3.13775	0.00170249	0.0612401
TBCA	6902	453.019	-0.650072	0.205933	-3.13773	0.00170259	0.0612401
PEX11B	8799	84.6234	0.664158	0.213203	3.13216	0.00173524	0.0622517
ACOT7	11332	484.187	0.397959	0.127129	3.12995	0.00174835	0.062559
CITED2	10370	334.801	0.475987	0.15229	3.12787	0.00176078	0.0628407
CPS1	1373	82.8092	0.56593	0.180312	3.12534	0.00177597	0.0632191
OGDH	4967	354.786	0.433802	0.138803	3.1201	0.00180791	0.0641902
PPOX	5498	64.3228	0.651484	0.211305	3.10799	0.00188365	0.0656941
ZNF124	7678	38.5693	-0.709377	0.22647	-3.10891	0.00187781	0.0656941
NDUFS8	4728	774.606	0.415252	0.133547	3.1098	0.00187212	0.0656941
NAB2	4665	74.4269	0.596404	0.191893	3.10854	0.00188016	0.0656941
DCXR	51181	458.412	0.512443	0.164579	3.11227	0.00185656	0.0656941
KRCC1	51315	75.8669	0.662958	0.214595	3.1108	0.00186583	0.0656941
HSPA4	3308	4382.57	-0.375729	0.120815	-3.10974	0.00187254	0.0656941
QTRTD1	79691	318.304	-0.42012	0.135486	-3.10094	0.00192907	0.0670311
PRDX4	10549	2176.91	-0.35061	0.113056	-3.10053	0.00193172	0.0670311
AUTS2	26053	179.927	0.490215	0.158922	3.09581	0.00196279	0.0679383
TWIST2	117581	10.3985	0.622204	0.220586	3.0923	0.00198611	0.0685729
SEPHS2	22928	423.969	-0.378086	0.122224	-3.09042	0.00199874	0.0687394
MEGF8	1954	179.442	0.553568	0.179262	3.0901	0.00200091	0.0687394
TPRA1	131601	121.195	0.59705	0.193301	3.08834	0.00201278	0.0689753
OSGIN2	734	99.585	-0.56195	0.180832	-3.08731	0.00201978	0.0690433
C2orf15	51263	497.21	-0.460974	0.149426	-3.08098	0.00206324	0.0701807
MRPL30	51263	497.21	-0.460974	0.149426	-3.08098	0.00206324	0.0701807
APOL2	23780	103.481	0.553024	0.180097	3.08127	0.00206121	0.0701807
ZBTB11	27107	391.306	-0.422891	0.137229	-3.07917	0.00207575	0.0704323
TCEB2	6923	755.323	0.528609	0.171786	3.07813	0.00208303	0.070476
GAMT	2593	118.064	0.567606	0.184136	3.07753	0.00208727	0.070476
MTHFD1L	25902	552.17	-0.386328	0.125556	-3.07349	0.0021157	0.0712613
NRXN3	9369	41.8992	0.671782	0.222328	3.07234	0.0021239	0.0713631
ZNF703	80139	1178.96	0.419675	0.136727	3.07111	0.00213266	0.0714831
MAN1A1	4121	233.656	-0.503713	0.163887	-3.06913	0.00214683	0.0717833
KLHL22	84861	109.95	0.597791	0.195019	3.0679	0.00215568	0.0719047
DOPEY2	9980	143.34	0.556202	0.182218	3.06717	0.00216097	0.0719072
LIN37	55957	42.2141	0.654032	0.212634	3.06408	0.00218338	0.0724777
KCNQ5	56479	43.5189	-0.6465	0.207381	-3.06236	0.002196	0.0727214
MRPS18A	55168	322.571	-0.424916	0.138723	-3.06133	0.00220359	0.0727978
UFM1	51569	138.331	-0.564253	0.184076	-3.05484	0.00225184	0.0736967
MVB12A	93343	199.535	0.437912	0.143187	3.0569	0.00223636	0.0736967
ATF5	22809	46.6663	0.670426	0.219598	3.0557	0.00224533	0.0736967
ITGA4	3676	150.832	-0.579035	0.187762	-3.05408	0.00225755	0.0736967
CSE1L	1434	5300.78	-0.277162	0.0907473	-3.0542	0.00225662	0.0736967
SNCA	6622	132.258	-0.613601	0.198519	-3.05289	0.00226647	0.073813
BCAS2	10286	631.441	-0.474578	0.155477	-3.05044	0.00228504	0.0740675
C11orf54	28970	105.083	0.583415	0.192629	3.05086	0.0022819	0.0740675
DLEU1	10301	155.61	-0.568788	0.185907	-3.0467	0.00231371	0.0748207
NAA15	80155	2437.28	-0.377487	0.123952	-3.04471	0.00232904	0.0749645
SNORD48	26801	37.5153	0.705749	0.232393	3.04478	0.00232853	0.0749645
AMMECR1L	83607	132.351	0.534771	0.175966	3.04388	0.00233546	0.074996
PPAT	5471	521.66	-0.353611	0.11618	-3.04216	0.0023489	0.0750775
PPP3CB	5532	172.976	-0.54314	0.178316	-3.04081	0.00235945	0.0752402
NABP1	64859	34.3812	-0.683473	0.231058	-3.0332	0.00241975	0.0769848
GALNT1	2589	389.074	-0.435646	0.143449	-3.0317	0.00243183	0.0771725
RPF2	84154	694.681	-0.456847	0.150575	-3.03107	0.00243685	0.0771725
FPGS	2356	199.839	0.53238	0.175815	3.02613	0.00247703	0.0782652
SPON1	10418	52.6775	-0.711102	0.222282	-3.02423	0.0024927	0.0784373
DAG1	1605	766.737	0.324634	0.107375	3.02369	0.00249712	0.0784373
PHLDA3	23612	48.8955	0.696783	0.227792	3.02131	0.0025168	0.07862
NME5	8382	2.34676	-0.403119	0.132961	-3.02142	0.00251592	0.07862
NOTCH3	4854	126.355	0.60177	0.199973	3.02043	0.00252416	0.0786714
COG8	84342	353.827	0.418201	0.138659	3.01536	0.00256674	0.0796382
NTN1	9423	124.161	0.530009	0.17599	3.01539	0.00256653	0.0796382
QARS	5859	656.025	0.36145	0.119975	3.01311	0.00258581	0.0800497
PLCD1	5333	10.8774	0.650185	0.221364	3.0102	0.00261075	0.0806407
CDIPT	10423	270.336	0.465021	0.154373	3.00847	0.00262567	0.0809201
SOX9	6662	115.426	0.52223	0.173813	3.0072	0.00263668	0.081078
CCDC47	57003	1449.32	-0.354016	0.117804	-3.00407	0.00266396	0.0815528
RIPPLY2	134701	4.92314	-0.637447	0.188336	-3.00457	0.00265961	0.0815528
GRSF1	2926	1117.9	-0.353077	0.117538	-3.00297	0.00267362	0.0816668
SORT1	6272	671.132	0.366878	0.12229	3.0007	0.00269361	0.0819822
RHOT1	55288	145.07	0.537604	0.178553	3.00045	0.00269584	0.0819822
TMEM259	91304	267.703	0.437973	0.146165	2.99656	0.0027304	0.0825257
ZNF502	91392	3.50685	0.471224	0.169653	2.99642	0.00273169	0.0825257
CAMK1	8536	146.329	0.537653	0.17979	2.98862	0.00280244	0.0844779
PAX1	5075	6.90827	0.562109	0.197737	2.98687	0.00281851	0.084592
USO1	8615	987.214	-0.366522	0.1227	-2.98705	0.00281683	0.084592
PINK1	65018	169.352	0.543736	0.182599	2.97908	0.00289111	0.0865824
DHX40	79665	432.696	-0.478889	0.160758	-2.97776	0.00290362	0.0867684
ZMYM4	9202	473.691	-0.38205	0.128325	-2.97514	0.00292856	0.0873243
CUL4B	8450	1164	-0.387412	0.130376	-2.97054	0.00297275	0.0884507
RAB32	10981	66.6025	-0.578583	0.190948	-2.96976	0.0029803	0.088484
CNNM2	54805	111.632	0.522702	0.176857	2.96347	0.00304193	0.0897338
KIAA1009	22832	46.7844	-0.632701	0.211081	-2.96403	0.00303643	0.0897338
GNB2	2783	1161.44	0.388028	0.130986	2.96412	0.00303553	0.0897338
RHOT2	89941	275.25	0.44176	0.14907	2.96235	0.00305297	0.0898668
PNMA2	10687	89.1746	0.564047	0.190789	2.96107	0.00306577	0.0900513
GBE1	2632	222.082	0.45759	0.154491	2.95929	0.00308347	0.0903784
ASUN	55726	529.529	-0.409899	0.138598	-2.95832	0.00309319	0.0904709
SH3GLB2	56904	129.59	0.562804	0.190826	2.95494	0.00312727	0.0912739
PTPLB	201562	493.673	-0.421404	0.142608	-2.95298	0.0031472	0.0916613
PCDH7	5099	387.83	0.390875	0.1326	2.9521	0.00315623	0.0917304
BCL6B	255877	28.4248	-0.678521	0.22932	-2.94821	0.00319618	0.0925779
GMPS	8833	1553.88	-0.391589	0.132853	-2.94731	0.00320555	0.0925779
CYP51A1	1595	550.419	-0.394063	0.133738	-2.9474	0.00320456	0.0925779
DHRS2	10202	40.9613	0.636764	0.227717	2.94516	0.0032279	0.0930285
DCAF15	90379	265.26	0.449279	0.152725	2.94428	0.00323708	0.0930981
TP53INP1	94241	28.9253	0.645681	0.232417	2.94073	0.00327437	0.0939745
YME1L1	10730	1096.99	-0.352803	0.120148	-2.93598	0.003325	0.0951284
MAGEB2	4113	3.53081	-0.613668	0.169498	-2.93566	0.00332839	0.0951284
UTP11L	51118	727.373	-0.400926	0.136713	-2.93167	0.00337148	0.0959681
TCF3	6929	178.862	0.455634	0.15552	2.93165	0.0033717	0.0959681
ZNF326	284695	743.999	-0.392731	0.134021	-2.9294	0.0033962	0.0964662
PTOV1	53635	757.596	0.37203	0.127055	2.92783	0.00341333	0.0967532
SHF	90525	6.69098	0.541634	0.194506	2.92412	0.00345436	0.0973155
HNRNPDL	9987	2449.91	-0.475629	0.162404	-2.92413	0.00345418	0.0973155
RIPK2	8767	154.491	-0.475895	0.162376	-2.92479	0.0034469	0.0973155
SLC39A8	64116	238.014	-0.416874	0.142233	-2.92297	0.00346715	0.0974765
NPY5R	4889	2.8516	-0.509604	0.155968	-2.91739	0.00352975	0.0990342
ZIC5	85416	209.893	0.468833	0.161107	2.91576	0.00354828	0.0993519
ZNF219	51222	22.6049	0.67341	0.230057	2.91376	0.00357108	0.0997875
GALT	2592	48.8489	0.634019	0.216955	2.91246	0.00358594	0.0999997
DMAP1	55929	224.638	0.403426	0.138619	2.9092	0.0036235	0.100247
SMPD1	6609	56.3188	0.607326	0.208621	2.91058	0.00360761	0.100247
RNPS1	10921	640.092	-0.564118	0.193713	-2.90908	0.00362491	0.100247
B3GALT1	8708	4.56314	-0.510702	0.164447	-2.91011	0.00361299	0.100247
TRAF3IP2	10758	43.3608	-0.623614	0.214549	-2.90854	0.0036312	0.100247
GSTP1	2950	1820.22	0.359725	0.123781	2.90506	0.00367181	0.100964
ATP11C	286410	398.292	-0.408547	0.140541	-2.9052	0.00367018	0.100964
ACP2	53	155.478	0.463599	0.159793	2.9002	0.0037292	0.102162
NAT8L	339983	129.694	0.602516	0.20648	2.90012	0.00373021	0.102162
KIF13B	23303	42.2709	0.656666	0.226789	2.8985	0.00374954	0.102487
RMND1	55005	189.025	-0.4422	0.152723	-2.89758	0.00376055	0.102585
UGGT1	56886	743.58	0.331228	0.114385	2.89623	0.00377673	0.102823
GOPC	57120	339.207	-0.452527	0.156381	-2.89308	0.00381487	0.103656
TUG1	55000	85.4417	0.526939	0.182782	2.89244	0.00382261	0.103662
ARMCX4	100131755	3.26459	0.269546	0.148425	2.89078	0.00384291	0.104008
ATG4C	84938	267.712	-0.437694	0.151417	-2.88506	0.00391334	0.105613
SPOCK3	50859	15.7396	-0.721491	0.221051	-2.88473	0.00391754	0.105613
AMPD2	271	500.417	0.382473	0.132736	2.88158	0.00395687	0.106257
TUBB2A	7280	146.759	0.645559	0.215086	2.88176	0.00395459	0.106257
LTBP4	8425	172.843	0.511419	0.177643	2.87841	0.00399685	0.106914
NCL	4691	9292.03	-0.365332	0.126874	-2.87871	0.00399301	0.106914
ERH	2079	2363.93	-0.329231	0.114451	-2.87695	0.00401538	0.107201
SSU72	29101	236.482	-0.444276	0.154062	-2.87605	0.00402684	0.107299
KLF14	136259	2.99949	0.451027	0.16533	2.8735	0.00405956	0.107962
ZNF607	84775	53.9532	-0.595489	0.20705	-2.87243	0.00407326	0.108118
SYPL2	284612	57.5856	0.62057	0.217635	2.8695	0.00411122	0.108498
AKAP5	9495	35.2378	0.67066	0.232123	2.87047	0.00409859	0.108498
CCDC58	131076	278.42	-0.570894	0.197667	-2.86961	0.00410977	0.108498
SQSTM1	8878	629.568	0.410606	0.143342	2.86456	0.00417594	0.109996
GRN	2896	959.65	0.429162	0.149916	2.86333	0.00419213	0.110212
ZNF771	51333	106.381	0.573118	0.200278	2.8615	0.0042164	0.110638
MED16	10025	292.589	0.386451	0.135068	2.86058	0.00422862	0.110748
NUDT2	318	54.2895	0.572597	0.201029	2.85748	0.00427024	0.111626
H1FX	8971	1040.63	0.408908	0.143178	2.85575	0.0042935	0.111948
EPHA7	2045	229.495	-0.428375	0.149977	-2.85495	0.00430441	0.111948
PKIB	5570	23.9199	-0.677417	0.229521	-2.85476	0.00430693	0.111948
AASDH	132949	99.6813	-0.522298	0.181663	-2.85317	0.00432851	0.112297
FEM1A	55527	169.713	0.506489	0.177564	2.85203	0.00434411	0.112389
GATA2	2624	161.773	0.4601	0.161778	2.85112	0.00435653	0.112389
ETF1	2107	1191.9	-0.377355	0.132259	-2.85159	0.00435008	0.112389
DENND4B	9909	51.0621	0.633495	0.221766	2.84617	0.00442487	0.113303
GHDC	84514	134.207	0.528561	0.1855	2.84622	0.00442415	0.113303
KIAA1191	57179	185.866	0.469303	0.164844	2.84694	0.0044141	0.113303
TPD52L1	7164	96.488	-0.536859	0.186594	-2.84787	0.00440135	0.113303
CORO1A	11151	79.9015	0.597285	0.211564	2.8437	0.00445936	0.113974
ATP7B	540	169.156	-0.490874	0.173046	-2.84267	0.00447368	0.114129
GSTO1	9446	956.527	-0.30918	0.108808	-2.84089	0.0044988	0.114557
MTMR1	8776	384.816	-0.403202	0.141876	-2.83804	0.00453914	0.115371
SALL2	6297	257.219	0.392391	0.138277	2.83679	0.004557	0.115435
ROCK1	6093	591.397	-0.440373	0.155247	-2.83561	0.00457389	0.115435
LPHN3	23284	48.3711	-0.598149	0.207525	-2.83665	0.00455893	0.115435
TMEM144	55314	40.1531	-0.662717	0.230802	-2.83552	0.00457515	0.115435
TPRKB	51002	482.546	-0.467027	0.164739	-2.83467	0.00458732	0.11553
GCAT	23464	202.983	0.445893	0.1576	2.82971	0.00465899	0.117121
GTPBP4	23560	1189.09	-0.339872	0.120373	-2.82256	0.00476415	0.118682
STAT2	6773	148.202	0.486066	0.17265	2.82332	0.00475285	0.118682
EXOSC7	23016	232.168	-0.420724	0.14868	-2.82282	0.0047603	0.118682
NREP	9315	12.1018	-0.684361	0.226893	-2.82383	0.00474542	0.118682
PRR16	51334	3.58287	-0.40477	0.161845	-2.82365	0.004748	0.118682
PCK2	5106	106.053	0.570334	0.201609	2.82141	0.00478135	0.118895
SUCLA2	8803	302.481	-0.411973	0.145882	-2.82024	0.00479883	0.119115
ITGA3	3675	34.1488	0.618805	0.221208	2.81564	0.00486803	0.120615
C2CD2L	9854	47.1682	0.588003	0.210226	2.81331	0.00490341	0.12084
XBP1	7494	288.14	-0.451667	0.160167	-2.81345	0.00490132	0.12084
CENPI	2491	416.434	0.418644	0.1491	2.81368	0.00489787	0.12084
OGFOD1	55239	501.588	-0.34239	0.121776	-2.81172	0.00492767	0.121221
BRPF3	27154	104.038	0.495431	0.17639	2.81098	0.00493909	0.121285
SUSD4	55061	11.1989	0.609778	0.225991	2.80928	0.00496523	0.12171
ARL8B	55207	171.968	-0.515446	0.182327	-2.80848	0.00497759	0.121796
PPA1	5464	1742.41	-0.377743	0.134575	-2.80648	0.00500862	0.122165
HOXC9	3225	127.729	0.553219	0.197959	2.80636	0.00501042	0.122165
FMR1	2332	515.137	-0.371867	0.132442	-2.80574	0.00502009	0.122185
WNT11	7481	14.6144	-0.67879	0.230771	-2.80505	0.00503084	0.122231
HEATR3	55027	481.873	-0.355489	0.126725	-2.80418	0.00504448	0.122347
CHRM3	1131	2.46499	-0.302255	0.131613	-2.80222	0.00507527	0.122877
NDUFAF4	29078	407.219	-0.451605	0.161333	-2.79856	0.00513308	0.123919
HOXA13	3209	96.7472	0.587702	0.210467	2.79836	0.00513629	0.123919
GPRIN3	285513	53.6707	-0.578903	0.204342	-2.79663	0.0051638	0.124365
PIK3R2	5296	105.752	0.511062	0.182516	2.79557	0.00518078	0.124556
SMU1	55234	701.514	-0.375053	0.134209	-2.79397	0.00520657	0.124958
VEGFC	7424	10.0944	-0.573529	0.212304	-2.78971	0.00527555	0.125303
BTF3	689	3132.05	-0.498845	0.178154	-2.79208	0.00523711	0.125303
BZW2	28969	750.824	-0.345694	0.123629	-2.79075	0.00525859	0.125303
STEAP1	26872	42.799	-0.595548	0.213015	-2.79142	0.00524765	0.125303
FAM206A	54942	122.416	-0.556847	0.199338	-2.79017	0.00526799	0.125303
CDON	50937	118.075	0.503192	0.180487	2.78835	0.00529774	0.125614
POMGNT1	55624	76.9931	0.558878	0.200435	2.78591	0.0053377	0.126093
MRPS14	63931	313.934	-0.378637	0.13598	-2.78533	0.00534734	0.126093
CCAR1	55749	920.974	-0.333567	0.119768	-2.78434	0.00536369	0.126093
KATNBL1	79768	29.9584	0.65387	0.227097	2.78644	0.00532908	0.126093
CHAC2	494143	234.528	-0.414117	0.148724	-2.7845	0.00536099	0.126093
NT5DC1	221294	337.199	-0.425344	0.15293	-2.78121	0.00541565	0.127097
TLE4	7091	723.964	0.329633	0.118792	2.77683	0.00548921	0.128604
SKIV2L2	23517	1128.41	-0.317742	0.114468	-2.77584	0.00550591	0.128777
ACADL	33	4.02987	-0.47935	0.169058	-2.77474	0.00552461	0.128995
IGFBP5	3488	59.1322	-0.624448	0.216566	-2.77405	0.00553636	0.12905
BCORL1	63035	371.426	0.390793	0.141071	2.77225	0.0055671	0.129548
ERP44	23071	874.892	-0.342169	0.123615	-2.76706	0.00565647	0.131406
SEH1L	81929	385.624	-0.421454	0.152398	-2.76238	0.00573812	0.132854
COL6A3	1293	2.30222	0.291657	0.128922	2.76274	0.0057318	0.132854
C12orf45	121053	218.702	-0.445149	0.160878	-2.76176	0.00574899	0.132883
USP21	27005	42.2055	0.579868	0.212082	2.7584	0.00580858	0.134035
RAE1	8480	844.947	-0.340243	0.123379	-2.75758	0.00582306	0.134145
ZNF114	163071	18.173	-0.658634	0.232418	-2.75689	0.00583542	0.134205
PSMC3	5702	1144.36	0.329949	0.119804	2.7543	0.00588179	0.134353
PPP1CC	5501	1859.25	-0.320116	0.116241	-2.75381	0.00589062	0.134353
MMP17	4326	4.96548	-0.566852	0.198288	-2.75447	0.00587882	0.134353
BCKDK	10295	274.262	0.377906	0.13713	2.75536	0.00586279	0.134353
AFF3	3899	43.326	0.608691	0.232216	2.75389	0.00588909	0.134353
C17orf104	284071	4.44959	-0.444019	0.150591	-2.75125	0.00593679	0.134882
FHOD3	80206	55.8804	0.58414	0.212878	2.7509	0.00594319	0.134882
FAM3A	60343	122.241	0.475792	0.172871	2.7518	0.00592679	0.134882
SMOC1	64093	268.418	0.397007	0.144362	2.75024	0.00595524	0.134933
ID4	3400	134.81	-0.444935	0.161173	-2.74863	0.00598457	0.135375
S100PBP	64766	109.173	0.491561	0.179859	2.74401	0.00606945	0.135735
CHRNA5	1138	215.608	-0.441949	0.160766	-2.74539	0.0060439	0.135735
CNOT3	4849	472.517	0.344538	0.125547	2.74542	0.00604342	0.135735
ORC5	5001	518.904	-0.350892	0.127823	-2.74581	0.00603619	0.135735
SNTB1	6641	51.9572	0.567979	0.208342	2.74493	0.00605242	0.135735
DNASE1L1	1774	21.5985	0.632941	0.232077	2.74447	0.0060608	0.135735
PXMP2	5827	77.0089	0.52009	0.189737	2.74339	0.00608076	0.135767
PDIA3P1	171423	208.352	-0.416117	0.151739	-2.73878	0.00616684	0.136583
ERLIN1	10613	275.008	-0.411048	0.150066	-2.73913	0.00616025	0.136583
RP11-438N16.1	100506465	17.3371	-0.610069	0.224478	-2.7396	0.00615142	0.136583
SUPT16H	11198	2209.21	-0.410195	0.149549	-2.74011	0.0061419	0.136583
NEK1	4750	152.173	-0.467308	0.17014	-2.73978	0.00614805	0.136583
LMF2	91289	262.542	0.469931	0.171513	2.73805	0.00618049	0.136665
RNFT2	84900	103.149	0.511185	0.187381	2.73465	0.00624471	0.137045
N6AMT2	221143	56.7208	-0.585743	0.212417	-2.73329	0.00627046	0.137045
CLN5	1203	424.876	-0.400761	0.146585	-2.73241	0.00628719	0.137045
VTI1B	10490	55.3548	-0.595004	0.214363	-2.73339	0.00626855	0.137045
RRN3	54700	258.834	-0.553337	0.202566	-2.73374	0.00626203	0.137045
FUZ	80199	96.6543	0.521971	0.190059	2.73624	0.00621462	0.137045
MBOAT7	79143	288.946	0.438503	0.160318	2.73548	0.00622897	0.137045
SLC39A10	57181	691.162	-0.384911	0.140886	-2.73251	0.00628532	0.137045
CSRNP1	64651	33.1557	0.635953	0.230287	2.73419	0.00625341	0.137045
PRKCI	5584	262.517	-0.429799	0.157284	-2.73167	0.0063014	0.137138
FAM168A	23201	128.806	0.501955	0.184043	2.72996	0.00633411	0.137415
SLC25A10	1468	481.774	0.376139	0.137878	2.72999	0.00633368	0.137415
SUB1	10923	1011.57	-0.375499	0.137589	-2.72722	0.00638711	0.138347
UBA5	79876	347.783	-0.415176	0.15233	-2.72607	0.00640942	0.138612
INPP4A	3631	137.101	0.434533	0.159495	2.72526	0.00642512	0.138734
MDM2	4193	522.955	0.426056	0.156521	2.72438	0.00644224	0.138886
ADC	113451	11.6436	0.611996	0.225083	2.7234	0.00646132	0.13908
ANO4	121601	4.95396	-0.510576	0.193454	-2.72196	0.00648952	0.139469
MICAL2	9645	37.4736	0.59879	0.220652	2.72114	0.00650563	0.139598
ROPN1L	83853	2.67472	0.264396	0.154802	2.72022	0.00652394	0.139773
ZNF696	79943	57.6944	0.543671	0.200213	2.71744	0.00657893	0.140662
DOCK11	139818	136.809	-0.468476	0.172117	-2.71709	0.00658586	0.140662
ZFP36	7538	14.1327	0.629237	0.231388	2.7157	0.00661367	0.141037
CKLF	51192	126.555	-0.502089	0.183621	-2.71503	0.00662688	0.1411
CNPPD1	27013	86.8892	0.531396	0.197157	2.71368	0.00665413	0.141462
MAPK3	5595	292.734	0.456019	0.168333	2.71095	0.00670905	0.141788
AP2A1	160	332.749	0.438899	0.161845	2.71036	0.00672093	0.141788
VDAC3	7419	1679.46	-0.276738	0.102088	-2.71073	0.00671362	0.141788
MED12	9968	437.207	0.335569	0.123769	2.71184	0.00669105	0.141788
IDS	3423	28.8313	0.617788	0.225782	2.71208	0.00668629	0.141788
BDP1	55814	211.053	-0.513581	0.18882	-2.70763	0.00677661	0.142744
NT5C3A	51251	127.275	-0.513251	0.188088	-2.70698	0.00678988	0.142805
ROMO1	140823	430.034	0.413091	0.152917	2.70361	0.006859	0.14382
ATP6V0E2	155066	111.263	0.500137	0.185673	2.69941	0.00694616	0.145426
LONRF2	164832	135.769	0.503351	0.186653	2.69849	0.00696552	0.14561
STAT3	6774	638.475	0.312288	0.115927	2.69448	0.0070498	0.147139
SRPX	8406	32.3642	-0.60414	0.221943	-2.694	0.00706003	0.147139
GSE1	23199	227.566	0.44951	0.167098	2.69243	0.0070934	0.147371
HOXB5	3215	59.77	0.570208	0.22659	2.69196	0.00710327	0.147371
YPEL5	51646	52.4103	0.57616	0.218693	2.69212	0.00709985	0.147371
RPS8	6202	7678.14	-0.544544	0.201563	-2.68665	0.00721735	0.149513
FAM64A	54478	97.6718	0.512175	0.191197	2.68492	0.00725466	0.149541
CNNM3	26505	135.132	0.460818	0.171394	2.68458	0.00726209	0.149541
TOMM70A	9868	1179.07	-0.316447	0.117835	-2.68464	0.00726083	0.149541
REEP2	51308	43.9748	0.587792	0.219522	2.68585	0.00723456	0.149541
CTSL	1514	461.284	-0.360984	0.134555	-2.68129	0.00733385	0.150568
KIF4A	24137	498.487	0.353895	0.132006	2.6817	0.00732495	0.150568
NHS	4810	19.2511	-0.64666	0.232017	-2.67908	0.00738242	0.15134
CDCA7	83879	459.531	-0.36747	0.13729	-2.67581	0.00745496	0.1526
PGAP1	80055	134.218	-0.434403	0.161991	-2.67479	0.00747771	0.152644
ABCB8	11194	94.8542	0.495729	0.186498	2.67471	0.0074793	0.152644
PQLC2	54896	56.3603	0.57363	0.215423	2.67339	0.00750891	0.153022
MANSC1	54682	100.144	0.471537	0.176193	2.67059	0.00757176	0.154024
TUBB4A	10382	119.996	0.564466	0.211798	2.67021	0.00758045	0.154024
UBE2S	27338	407.707	0.461896	0.17286	2.66851	0.00761895	0.154351
DST	667	230.972	-0.414687	0.155405	-2.6689	0.00761008	0.154351
MRPL15	29088	777.318	-0.322588	0.121032	-2.66491	0.00770096	0.155783
TJAP1	93643	165.517	0.42584	0.159906	2.66439	0.00771276	0.155793
MRPL38	64978	600.638	0.32337	0.12148	2.66183	0.00777161	0.156752
ADAMTS1	9510	1315.78	0.466527	0.175727	2.6605	0.00780246	0.157144
ASXL3	80816	22.8492	-0.619246	0.232303	-2.65881	0.00784172	0.157704
MTPAP	55149	367.056	-0.349886	0.131743	-2.65481	0.00793541	0.158418
ATM	472	136.211	-0.511528	0.191949	-2.65545	0.00792031	0.158418
TRIM47	91107	21.9875	-0.63385	0.232273	-2.65337	0.00796918	0.158418
NPNT	255743	19.4101	-0.653466	0.230789	-2.65497	0.00793158	0.158418
C9orf41	138199	199.068	-0.447539	0.168366	-2.65463	0.00793944	0.158418
AMOT	154796	1253.06	0.321671	0.121256	2.65375	0.00796029	0.158418
RPL10	6134	2172.01	0.639359	0.226585	2.65421	0.0079495	0.158418
XRN2	22803	1230.65	0.332605	0.125462	2.65193	0.00800328	0.158866
FAM134C	162427	326.156	0.360325	0.136084	2.6488	0.00807784	0.15977
FDXR	2232	120.522	0.550306	0.207237	2.64812	0.00809397	0.15977
EVI5L	115704	24.9183	0.604984	0.229867	2.64793	0.00809872	0.15977
MN1	4330	22.0194	0.614383	0.232315	2.64877	0.0080785	0.15977
ARL6	84100	80.3773	-0.492485	0.184694	-2.64759	0.00810682	0.15977
CD151	977	822.079	0.356639	0.134632	2.64703	0.0081203	0.159808
SSR1	6745	1023.36	-0.326068	0.12322	-2.64521	0.00816394	0.160209
GALNT3	2591	32.9257	-0.607121	0.22672	-2.64314	0.00821416	0.160965
ZNF587B	100293516	41.9586	-0.570915	0.213235	-2.64124	0.00826033	0.161584
HAUS6	54801	371.194	-0.409277	0.154789	-2.64088	0.0082692	0.161584
PAPSS2	9060	84.0731	-0.568275	0.212701	-2.63784	0.00834367	0.162278
HOXB-AS3	404266	25.608	0.58233	0.229098	2.63735	0.00835566	0.162278
COMMD8	54951	166.423	-0.440702	0.166745	-2.63764	0.00834855	0.162278
SNX14	57231	239.199	-0.384856	0.145868	-2.63774	0.00834606	0.162278
ABCB1	5243	127.815	0.460817	0.175654	2.63703	0.00836364	0.162278
HMGA2	8091	153.325	-0.473117	0.179267	-2.63408	0.00843667	0.163465
MRPL13	28998	793.99	-0.377858	0.143455	-2.63354	0.00844994	0.163492
ZNF622	90441	230.973	-0.412979	0.1568	-2.63297	0.00846412	0.163537
EIF5	1983	1687.1	-0.361841	0.137556	-2.6295	0.00855098	0.164984
DNAJC2	27000	449.265	-0.416992	0.158723	-2.62896	0.00856456	0.165015
CADM4	199731	43.559	0.578664	0.219351	2.62771	0.0085963	0.165395
RINT1	60561	570.942	-0.319887	0.121974	-2.62431	0.00868256	0.166671
FBXL6	26233	49.0615	0.533799	0.203005	2.62414	0.00868684	0.166671
PDIA5	10954	113.973	-0.459567	0.174353	-2.62313	0.00871257	0.166932
ZNF629	23361	265.145	0.371441	0.141595	2.62241	0.00873102	0.166965
RBM10	8241	522.672	0.308731	0.117745	2.62212	0.0087385	0.166965
SEPN1	57190	104.66	0.483513	0.184679	2.61409	0.00894662	0.16802
EBNA1BP2	10969	1075.78	-0.346743	0.132376	-2.61748	0.00885811	0.16802
LYPLAL1	127018	193.827	-0.459279	0.175862	-2.61762	0.00885466	0.16802
SNX6	58533	670.394	-0.378647	0.144728	-2.61626	0.00888982	0.16802
NUDT16L1	84309	156.818	0.467238	0.17867	2.61301	0.0089748	0.16802
EMC10	284361	347.359	0.419312	0.16049	2.61276	0.00898154	0.16802
CRYZL1	9946	182.696	-0.411541	0.157341	-2.617	0.00887052	0.16802
UGDH	7358	111.438	-0.463864	0.177361	-2.61474	0.00892952	0.16802
PRKG2	5593	9.26759	-0.614769	0.222561	-2.61572	0.00890385	0.16802
RAP1GDS1	5910	406.989	-0.368543	0.141047	-2.61248	0.00898886	0.16802
HIST1H2BN	8341	608.507	0.441334	0.168607	2.61812	0.00884156	0.16802
IFNGR1	3459	554.211	-0.364248	0.139178	-2.61606	0.0088952	0.16802
DBNL	28988	359.055	0.42158	0.16064	2.61916	0.0088147	0.16802
PHEX	5251	5.08921	0.431296	0.193924	2.61393	0.00895064	0.16802
LINC00630	100287765	46.9539	0.563014	0.213686	2.61366	0.0089578	0.16802
HPRT1	3251	1458.74	-0.33034	0.126253	-2.61677	0.00887659	0.16802
PQLC1	80148	24.1044	0.607743	0.232028	2.60702	0.0091335	0.170492
EIF3A	8661	3001.16	-0.280543	0.107757	-2.6032	0.00923586	0.171473
SH3BP4	23677	114.966	0.464056	0.178345	2.60326	0.00923408	0.171473
MTMR3	8897	158.815	0.441239	0.16998	2.6045	0.00920079	0.171473
MRPL22	29093	445.973	-0.369374	0.14182	-2.60326	0.00923427	0.171473
MYADM	91663	219.99	0.497138	0.190492	2.60146	0.00928278	0.172113
UTP15	84135	492.677	-0.344479	0.132427	-2.60018	0.00931744	0.172523
ALS2	57679	177.415	0.383891	0.147636	2.59927	0.0093422	0.172749
CENPA	1058	152.972	0.433	0.166785	2.59758	0.00938844	0.173371
LPP	4026	75.2603	0.526069	0.204444	2.5968	0.00940966	0.173531
MESDC2	23184	220.222	-0.387422	0.148947	-2.59633	0.00942265	0.173538
SLC10A3	8273	91.5756	0.502093	0.193707	2.59528	0.00945145	0.173836
ZBTB8A	653121	94.2736	-0.49048	0.189261	-2.59317	0.00950962	0.174673
MAST2	23139	105.451	0.457704	0.176788	2.59172	0.00954962	0.175174
ZMYM5	9205	65.7719	-0.534097	0.205786	-2.59051	0.00958339	0.17556
MAP3K2	10746	148.215	0.431606	0.166807	2.58984	0.00960195	0.175666
HDAC5	10014	39.0048	0.585078	0.228786	2.58627	0.00970198	0.177026
HPS3	84343	184.993	-0.408191	0.157415	-2.5866	0.00969283	0.177026
RBM17	84991	258.647	-0.468905	0.181362	-2.58445	0.00975338	0.177259
IFRD2	7866	203.467	0.388762	0.150315	2.58451	0.00975188	0.177259
SLC25A4	291	346.381	0.333594	0.129011	2.58516	0.0097334	0.177259
ITFG3	83986	164.276	0.441046	0.170882	2.58192	0.00982523	0.177628
ZNF576	79177	66.9872	0.509633	0.197513	2.58267	0.00980384	0.177628
CFI	3426	3.26063	-0.464566	0.170895	-2.58305	0.00979313	0.177628
DCAF13	25879	854.04	-0.325905	0.126193	-2.58221	0.0098171	0.177628
PREP	5550	312.38	-0.358456	0.13884	-2.58039	0.00986902	0.178186
MAGEL2	54551	15.3952	0.579022	0.229496	2.57935	0.00989854	0.178485
UAP1	6675	344.28	-0.406856	0.157696	-2.57863	0.00991916	0.178496
TMEM179B	374395	260.116	0.364549	0.141397	2.57843	0.00992511	0.178496
RPS6KA3	6197	424.359	-0.352161	0.136725	-2.57581	0.0100007	0.179621
FAM60A	58516	161.181	-0.455395	0.177011	-2.57289	0.0100854	0.180907
PCNA	5111	2041.57	-0.34323	0.133429	-2.57222	0.010105	0.181022
CUL7	9820	93.4644	0.495611	0.193738	2.57099	0.0101409	0.181222
USP20	10868	75.6037	0.482595	0.187895	2.57094	0.0101424	0.181222
EIF5A	1984	6149.94	-0.319061	0.124132	-2.56998	0.0101705	0.181254
ZC3H7B	23264	174.25	-0.421415	0.163787	-2.57012	0.0101662	0.181254
BIN1	274	67.5403	-0.484235	0.186756	-2.56948	0.0101851	0.181279
RBM7	10179	165.323	-0.436954	0.169884	-2.56664	0.010269	0.182477
IGSF1	3547	9.5757	0.504758	0.201779	2.56347	0.0103633	0.183738
ALG6	29929	651.603	-0.351875	0.1373	-2.56174	0.0104148	0.184415
POLG2	11232	111.941	-0.481888	0.188204	-2.55871	0.0105062	0.185412
CAB39	51719	481.699	-0.340337	0.132976	-2.55853	0.0105115	0.185412
IWS1	55677	644.762	0.318574	0.124591	2.55734	0.0105476	0.185811
TIGD3	220359	7.1277	0.528894	0.205206	2.55641	0.0105758	0.186068
UTP20	27340	992.276	-0.277803	0.108752	-2.55389	0.0106527	0.186822
ARVCF	421	36.6311	0.564606	0.22216	2.55367	0.0106593	0.186822
PPP1R9A	55607	51.4668	0.546864	0.215143	2.55417	0.0106443	0.186822
PCF11	51585	391.439	-0.340083	0.133269	-2.55062	0.0107533	0.187739
SFXN5	94097	51.0268	0.517215	0.203068	2.55148	0.0107266	0.187739
CDC37L1	55664	45.4686	-0.544672	0.212996	-2.5502	0.0107661	0.187739
BRWD3	254065	145.641	0.411694	0.162039	2.55022	0.0107656	0.187739
TANC1	85461	209.146	0.37216	0.146079	2.5496	0.0107845	0.187822
ACP1	52	374.921	-0.455959	0.178466	-2.54814	0.01083	0.188377
UBC	7316	693.974	0.480238	0.188449	2.54725	0.0108575	0.18838
RIOK2	55781	386.084	-0.422478	0.165726	-2.54739	0.0108533	0.18838
TBXA2R	6915	8.52888	-0.643707	0.218462	-2.54651	0.0108808	0.188545
NDUFA2	4695	533.257	0.343485	0.13514	2.54188	0.0110257	0.190612
TAF11	6882	190.052	-0.433009	0.169726	-2.54182	0.0110277	0.190612
MIF4GD	57409	49.9439	0.551006	0.216641	2.54	0.0110854	0.191369
FHAD1	114827	4.29019	-0.544569	0.183501	-2.53866	0.0111279	0.191714
GPR89A	653519	60.8932	-0.589802	0.2276	-2.53647	0.0111976	0.191714
GPR89B	653519	60.8932	-0.589802	0.2276	-2.53647	0.0111976	0.191714
COMMD1	150684	79.5651	0.536836	0.211986	2.53631	0.0112028	0.191714
TBC1D10A	83874	48.3487	0.56336	0.224298	2.53664	0.0111921	0.191714
SRI	6717	804.008	-0.379809	0.149887	-2.53688	0.0111846	0.191714
FASTK	10922	90.02	0.486371	0.191975	2.53828	0.0111399	0.191714
ATP6AP1	537	1376.84	0.3434	0.135383	2.53704	0.0111794	0.191714
IVNS1ABP	10625	217.562	-0.373134	0.147101	-2.53179	0.0113483	0.193244
SLC22A17	51310	40.2415	0.568546	0.224961	2.53286	0.0113137	0.193244
WDR33	84826	33.6827	0.566979	0.223261	2.5325	0.0113251	0.193244
SFT2D3	84826	33.6827	0.566979	0.223261	2.5325	0.0113251	0.193244
PYGB	5834	335.47	-0.333114	0.131479	-2.53213	0.0113372	0.193244
PCED1A	64773	43.5436	0.577363	0.231962	2.5287	0.0114486	0.194711
RAD54B	25788	224.947	0.387896	0.153527	2.52754	0.0114865	0.195115
RP11-284N8.3	3738	5.42194	-0.509748	0.192176	-2.52663	0.0115163	0.195365
KCNA3	3738	5.42194	-0.509748	0.192176	-2.52663	0.0115163	0.195365
TMEM132E	124842	7.03549	-0.53182	0.194621	-2.52409	0.0115999	0.195365
UNK	85451	142.612	0.459574	0.1821	2.52429	0.0115933	0.195365
WDR43	23160	1301.67	-0.289359	0.114611	-2.52407	0.0116005	0.195365
GPR155	151556	65.0522	-0.501166	0.197927	-2.52476	0.0115776	0.195365
TXLNG	55787	349.856	-0.463836	0.183314	-2.52411	0.011599	0.195365
TAF1	6872	98.6224	-0.455754	0.179201	-2.52454	0.011585	0.195365
RBM47	54502	28.2143	0.574917	0.228073	2.52341	0.0116222	0.195492
TRIT1	54802	124.629	-0.433135	0.171946	-2.51685	0.0118409	0.198444
GDI2	2665	2226.92	-0.31265	0.124161	-2.51751	0.0118186	0.198444
SULT1C4	27233	4.01549	0.465268	0.182734	2.51689	0.0118397	0.198444
CSTF2	1478	670.466	0.36846	0.146536	2.51631	0.0118591	0.198507
PSME1	5720	344.446	0.406887	0.162023	2.51531	0.0118926	0.198826
EGF	1950	4.52341	0.441116	0.176301	2.51457	0.0119179	0.199008
PTGES2	80142	252.684	0.392872	0.15626	2.51397	0.0119379	0.1991
NMNAT2	23057	39.1841	0.571671	0.232241	2.51226	0.0119959	0.199344
DNAJC12	56521	115.394	-0.453743	0.179363	-2.51247	0.0119888	0.199344
CYP39A1	51302	13.6692	-0.580632	0.22911	-2.51246	0.0119894	0.199344
GUF1	60558	305.849	-0.40552	0.161456	-2.50972	0.0120826	0.200543
HECTD4	283450	240.036	0.348195	0.138824	2.50855	0.0121227	0.200724
ADAT1	23536	83.8941	0.478641	0.190792	2.50898	0.0121082	0.200724
FDPS	2224	427.906	0.376158	0.150003	2.506	0.0122105	0.201692
L2HGDH	79944	155.985	-0.386617	0.154371	-2.50637	0.0121978	0.201692
CHST2	9435	29.6361	0.581531	0.230933	2.50508	0.0122423	0.201976
LSM12	124801	86.7195	-0.220378	0.126768	-2.50279	0.012322	0.203047
OPTN	10133	99.3323	0.460139	0.183977	2.49654	0.012541	0.203992
C10orf88	80007	138.257	0.426178	0.170905	2.49748	0.0125078	0.203992
GLT8D2	83468	52.5675	-0.526183	0.209537	-2.49796	0.012491	0.203992
KLHL36	79786	56.3992	0.506701	0.202324	2.49978	0.0124272	0.203992
CYBA	1535	267.073	0.421986	0.169079	2.49807	0.0124873	0.203992
NKIRAS2	28511	201.579	0.384032	0.153783	2.49781	0.0124962	0.203992
ZNF91	7644	7.39382	-0.65146	0.21466	-2.49703	0.012524	0.203992
PNO1	56902	583.873	-0.377771	0.151253	-2.49651	0.0125422	0.203992
DKK2	27123	2.58948	-0.365969	0.149324	-2.49967	0.0124308	0.203992
HSPB1	3315	482.15	0.364888	0.146045	2.49724	0.0125164	0.203992
ZNF711	7552	275.923	-0.390515	0.156125	-2.49957	0.0124344	0.203992
BSDC1	55108	160.888	0.385597	0.154716	2.49558	0.012575	0.204044
RAD51AP1	10635	295.814	0.433548	0.17422	2.49581	0.0125669	0.204044
VPS35	55737	1152.82	-0.326202	0.130745	-2.49462	0.0126091	0.204116
NKX2-5	1482	129.063	0.437949	0.175263	2.49489	0.0125996	0.204116
TIMM17A	10440	575.027	-0.31941	0.128158	-2.49109	0.0127353	0.205917
CYTH2	9266	86.5524	0.522794	0.210588	2.49057	0.0127539	0.205976
CHCHD2	51142	1375.43	-0.597613	0.230208	-2.4896	0.0127886	0.206295
TPP1	1200	456.672	0.416786	0.167946	2.48463	0.0129685	0.208791
MIR148A	406940	6.6562	0.414164	0.156084	2.48408	0.0129888	0.208791
MEPCE	56257	324.257	-0.324934	0.130979	-2.48441	0.0129765	0.208791
XKR8	55113	49.8091	0.528262	0.212282	2.48357	0.0130072	0.208842
RPN1	6184	2402.63	-0.265524	0.106957	-2.48197	0.013066	0.209543
PSMD4	5710	704.306	0.38621	0.155611	2.48098	0.013102	0.209695
LPIN1	23175	99.6249	0.4836	0.194891	2.48075	0.0131107	0.209695
KLF9	687	67.5609	-0.546841	0.218881	-2.48046	0.0131212	0.209695
HS3ST3B1	9953	48.6092	0.521145	0.211939	2.47962	0.0131524	0.209707
CRTC1	23373	95.7865	0.438542	0.176759	2.47991	0.0131417	0.209707
SLC36A4	120103	93.3147	-0.513777	0.207493	-2.4785	0.0131936	0.210121
SLC27A6	28965	23.3833	-0.570332	0.22851	-2.47798	0.0132129	0.210185
EXO5	64789	24.9214	-0.582877	0.227897	-2.47676	0.0132581	0.210661
ZNF431	170959	45.0979	-0.568416	0.227705	-2.47614	0.0132812	0.210785
VPS26A	9559	750.43	-0.433494	0.175008	-2.4747	0.0133348	0.210926
YPEL3	83719	11.4551	0.520007	0.226983	2.47385	0.0133666	0.210926
PLD6	201164	116.008	0.427244	0.172762	2.47491	0.0133269	0.210926
FAM117A	81558	65.0384	0.522986	0.212617	2.47397	0.013362	0.210926
RPL7L1	285855	235.623	-0.532596	0.19692	-2.47418	0.0133544	0.210926
KIAA1468	57614	194.035	0.410006	0.165729	2.4728	0.0134058	0.21108
PKN1	5585	266.158	0.357735	0.144793	2.47203	0.013435	0.21108
EPN1	29924	233.816	0.3637	0.147097	2.47122	0.0134654	0.21108
ZNF446	55663	31.106	0.553689	0.226422	2.47262	0.0134127	0.21108
E2F3	1871	164.695	-0.395488	0.159688	-2.47173	0.0134461	0.21108
DMRTA1	63951	11.3755	-0.586079	0.225375	-2.47114	0.0134683	0.21108
SYDE2	84144	125.406	0.412193	0.167349	2.46954	0.0135285	0.211126
POGK	57645	172.465	0.379533	0.153921	2.4675	0.0136061	0.211126
ARHGEF17	9828	10.7835	-0.523862	0.224801	-2.46954	0.0135286	0.211126
SRSF1	6426	2385.97	-0.28251	0.114357	-2.47037	0.0134974	0.211126
LPIN2	9663	63.0416	0.478286	0.193547	2.46833	0.0135746	0.211126
WDR35	57539	216.121	-0.404385	0.16389	-2.46814	0.0135816	0.211126
HMOX1	3162	63.4722	-0.554337	0.223291	-2.46879	0.0135569	0.211126
NDNF	79625	83.4158	-0.447589	0.181546	-2.46869	0.0135607	0.211126
POLR3G	10622	41.8836	-0.547673	0.219559	-2.46742	0.0136092	0.211126
MDGA2	161357	9.30915	-0.617013	0.225664	-2.4663	0.0136516	0.211546
GNL2	29889	1068.59	-0.327368	0.132757	-2.46461	0.0137162	0.21207
ATP1A3	478	113.799	-0.473078	0.190339	-2.46485	0.013707	0.21207
PDE3B	5140	112.272	-0.443146	0.179499	-2.46287	0.0137831	0.212389
DLGAP1	9229	4.30562	0.43231	0.185238	2.46324	0.0137689	0.212389
KLF2	10365	13.6082	0.542503	0.226343	2.4631	0.0137742	0.212389
USP41	373856	6.16132	0.472446	0.202109	2.46107	0.0138524	0.212877
PRRT3	285368	17.5658	0.57793	0.232424	2.46162	0.0138311	0.212877
ZXDC	79364	238.527	0.357892	0.145507	2.46084	0.0138611	0.212877
ACSL3	2181	769.581	-0.310061	0.126085	-2.45957	0.0139105	0.213397
C19orf48	84798	210.771	0.36849	0.149744	2.45888	0.0139371	0.213446
LBH	81606	7.48359	-0.513051	0.211506	-2.45841	0.0139554	0.213446
NR2F1	7025	401.443	0.426994	0.17423	2.45829	0.0139602	0.213446
TSG101	7251	477.009	0.334437	0.136231	2.45583	0.0140558	0.213959
SPAG9	9043	768.106	0.309295	0.125954	2.45648	0.0140306	0.213959
HTRA2	27429	176.841	0.405063	0.165095	2.45683	0.0140167	0.213959
ORMDL1	94101	176.57	-0.414435	0.168752	-2.45613	0.0140443	0.213959
KIF4B	285643	61.8052	0.501636	0.204011	2.4554	0.0140727	0.21398
RAB11FIP3	9727	50.5196	0.516107	0.211113	2.45264	0.0141814	0.215377
SP9	100131390	46.0642	0.546627	0.227345	2.45031	0.0142733	0.216313
PLD3	23646	488.212	0.375662	0.153508	2.44763	0.0143799	0.217476
MAPRE2	10982	507.374	-0.342818	0.139935	-2.44715	0.014399	0.217501
EED	8726	305.56	-0.3439	0.140601	-2.44572	0.0144565	0.21813
HEMK1	51409	41.7206	0.543876	0.221377	2.44519	0.0144777	0.21821
GNB1	2782	1511.69	0.312115	0.127747	2.44347	0.0145467	0.218915
RFC1	5981	577.876	-0.360334	0.147485	-2.44321	0.0145574	0.218915
MAPK13	5603	25.4145	0.568669	0.231583	2.44284	0.0145721	0.218915
SRP9	6726	92.198	0.521701	0.212143	2.44213	0.0146011	0.219064
NBEAL1	65065	88.7853	-0.499823	0.203648	-2.44142	0.0146297	0.219064
NSMF	26012	54.9238	0.520502	0.213217	2.44143	0.0146294	0.219064
CEP192	55125	113.011	-0.41116	0.168301	-2.44063	0.0146618	0.219069
STOX2	56977	25.7027	-0.560802	0.228397	-2.441	0.0146468	0.219069
UNKL	64718	88.0059	0.44715	0.183582	2.4378	0.0147771	0.220552
RFNG	5986	58.7236	0.493973	0.202758	2.43478	0.0149007	0.22115
TMPPE	643853	42.8792	0.523524	0.21765	2.43462	0.0149073	0.22115
PCBP4	57060	30.2331	0.554316	0.226651	2.43602	0.0148498	0.22115
HSD17B11	51170	243.839	-0.351899	0.144206	-2.43611	0.0148461	0.22115
SLC4A2	6522	415.368	0.29842	0.122586	2.43545	0.0148732	0.22115
DOLPP1	57171	198.224	0.37165	0.152679	2.43437	0.0149176	0.22115
GPC4	2239	344.165	-0.372085	0.152632	-2.43408	0.0149295	0.22115
GFRA1	2674	25.477	0.559071	0.232439	2.43345	0.0149559	0.221302
ITGB3BP	23421	675.019	-0.349337	0.143646	-2.43219	0.0150077	0.22183
ZNF480	147657	93.0514	-0.468009	0.192117	-2.42757	0.0152004	0.224263
C6orf89	221477	88.0637	-0.433762	0.17734	-2.42746	0.0152048	0.224263
HSP90B1	7184	5712.17	-0.345483	0.142245	-2.42705	0.015222	0.224276
CASKIN2	57513	115.137	0.426701	0.176488	2.42407	0.0153475	0.225643
ASL	435	65.5502	0.543133	0.22809	2.42434	0.0153364	0.225643
SEC61G	23480	620.903	-0.278882	0.114936	-2.42303	0.0153918	0.226052
NUDT7	283927	35.4743	-0.524534	0.221693	-2.42226	0.0154243	0.226289
MMP16	4325	49.821	-0.494226	0.201406	-2.42171	0.0154476	0.226389
APOE	348	46.6482	0.529235	0.217074	2.42096	0.0154795	0.226616
DDX21	9188	4071.85	-0.333676	0.137854	-2.41974	0.0155316	0.227137
VASN	114990	11.7058	0.54839	0.226608	2.41916	0.0155564	0.227259
PSRC1	84722	213.038	0.35185	0.145685	2.41662	0.0156654	0.228302
NOL11	25926	2190.84	-0.287285	0.11888	-2.41626	0.0156806	0.228302
UBE2O	63893	523.803	-0.289845	0.119822	-2.41666	0.0156638	0.228302
RHBDD3	25807	52.5402	0.532936	0.219821	2.41587	0.0156977	0.228302
ZNF277	11179	210.743	-0.354994	0.147357	-2.41557	0.0157107	0.228302
EML6	400954	10.7055	-0.577256	0.226261	-2.41295	0.015824	0.229706
RAN	5901	1994.96	-0.354422	0.146865	-2.40986	0.0159588	0.23142
TBC1D30	23329	42.6942	-0.541422	0.220012	-2.4091	0.0159919	0.231655
DOCK7	85440	702.654	-0.293175	0.121677	-2.40837	0.0160238	0.231742
POU2F1	5451	246.587	0.366574	0.152261	2.4082	0.0160315	0.231742
PA2G4P4	647033	121.279	-0.507963	0.210189	-2.406	0.0161283	0.232896
RBM34	23029	497.661	-0.36527	0.151894	-2.40476	0.0161833	0.233446
DDX52	11056	963.727	-0.281248	0.117009	-2.40381	0.0162253	0.233563
GRINA	2907	873.05	0.380911	0.158395	2.40415	0.0162103	0.233563
GLUD1	2746	413.401	-0.412483	0.170817	-2.40125	0.0163392	0.234834
ZCCHC3	85364	137.352	0.399074	0.166061	2.40106	0.0163477	0.234834
DTX3	196403	5.29565	0.461708	0.194808	2.39803	0.0164836	0.23545
POMP	51371	1609.14	-0.318856	0.132884	-2.39962	0.0164119	0.23545
CHURC1	91612	405.713	-0.393337	0.164251	-2.39747	0.0165087	0.23545
PSMB10	5699	69.5468	0.51001	0.211529	2.39744	0.0165102	0.23545
SEC13	6396	529.626	-0.331697	0.138164	-2.39872	0.0164524	0.23545
SRP19	6728	374.776	-0.338974	0.141367	-2.39772	0.0164973	0.23545
ZRSR1	6728	374.776	-0.338974	0.141367	-2.39772	0.0164973	0.23545
LRRC16A	55604	79.4949	-0.469629	0.195166	-2.39793	0.0164879	0.23545
DCUN1D5	84259	476.04	-0.307407	0.128329	-2.3953	0.0166066	0.23658
TRIM62	55223	77.3249	0.493675	0.206636	2.39476	0.0166314	0.236642
ACTN4	81	1603.05	0.292892	0.122354	2.39369	0.0166797	0.236642
PSMD6	9861	1890.68	-0.271442	0.113382	-2.39378	0.0166759	0.236642
FASTKD3	79072	137.598	-0.401949	0.167578	-2.39422	0.0166555	0.236642
CHST14	113189	87.3091	0.483562	0.201986	2.39224	0.0167458	0.237321
TNPO2	30000	504.295	0.297125	0.124229	2.39189	0.016762	0.237321
AIFM2	84883	59.1864	0.474023	0.198764	2.39053	0.0168239	0.237535
PIKFYVE	200576	213.572	0.350956	0.14684	2.39043	0.0168289	0.237535
HSPA5	3309	4783.71	-0.45512	0.189937	-2.39112	0.0167971	0.237535
PKMYT1	9088	242.495	0.436512	0.182707	2.39	0.0168484	0.237568
ALDH16A1	126133	124.473	0.405264	0.169337	2.38862	0.0169118	0.238217
ZNF354A	6940	64.1911	-0.512408	0.214167	-2.38393	0.0171288	0.240783
LRCH4	4034	62.8387	0.500488	0.212386	2.38415	0.0171188	0.240783
USP11	8237	1237.13	0.290039	0.121711	2.38325	0.0171607	0.240984
LMAN1	3998	1022.22	-0.279391	0.117271	-2.38195	0.0172213	0.24159
2020-09-10	151011	189.208	-0.375627	0.157949	-2.38021	0.0173029	0.242487
MTHFD2	10797	842.554	-0.388529	0.163168	-2.3775	0.0174304	0.24372
IDH1	3417	341.766	-0.364658	0.153091	-2.37721	0.017444	0.24372
DNM1L	10059	815.204	-0.301571	0.126962	-2.37479	0.0175591	0.244624
SOS2	6655	52.2032	-0.499172	0.21148	-2.37398	0.0175975	0.244624
TRAF7	84231	155.462	0.410746	0.172957	2.37409	0.0175922	0.244624
STT3B	201595	1028.46	-0.252085	0.106141	-2.37458	0.017569	0.244624
SMC4	10051	2530.15	-0.393551	0.165626	-2.37502	0.0175482	0.244624
AEN	64782	190.6	0.393802	0.165738	2.37325	0.0176325	0.244864
MMP2	4313	28.5949	0.549785	0.232299	2.37282	0.0176527	0.244899
GNPTAB	79158	57.5124	-0.493322	0.205712	-2.37197	0.0176937	0.244973
SCLT1	132320	149.352	-0.398983	0.167454	-2.3722	0.0176826	0.244973
STK10	6793	121.386	-0.424872	0.178512	-2.37116	0.0177325	0.245263
ZNF589	51385	104.302	-0.445797	0.187137	-2.37072	0.0177535	0.245309
CTA-217C2.1	100506714	1.92298	-0.232343	0.12523	-2.36871	0.0178503	0.246399
ZRANB2	9406	703.958	-0.39288	0.165903	-2.36684	0.0179409	0.246922
TRPT1	83707	40.7127	0.5108	0.21757	2.36681	0.017942	0.246922
NAPG	8774	135.625	0.417139	0.176553	2.36717	0.0179246	0.246922
SNAPC2	6618	59.5079	0.519838	0.220021	2.3657	0.017996	0.247171
ATIC	471	1826.25	-0.244442	0.103288	-2.36573	0.0179945	0.247171
ZNF559	84527	41.0481	0.511633	0.219407	2.36513	0.0180238	0.247306
ANK3	288	149.244	-0.369964	0.156422	-2.36456	0.0180514	0.247439
DNAJC3	5611	452.454	-0.381251	0.161204	-2.36343	0.0181069	0.24746
RAP1GAP2	23108	17.6318	-0.552645	0.232221	-2.36373	0.0180922	0.24746
HNRNPH2	3188	1115.39	0.249364	0.105518	2.36368	0.0180942	0.24746
OMA1	115209	228.5	-0.418702	0.177295	-2.36285	0.0181348	0.247547
ANKRD34A	284615	24.2525	-0.546919	0.232113	-2.3622	0.0181671	0.247547
TMEM160	54958	90.0816	0.469649	0.198639	2.3623	0.018162	0.247547
PIGQ	9091	99.823	0.420572	0.177609	2.36044	0.0182534	0.248477
ARID4A	5926	74.8366	-0.497297	0.209761	-2.3595	0.0182998	0.248863
PLEKHM2	23207	96.8255	0.42452	0.179715	2.35888	0.01833	0.249028
KCNH2	3757	11.1605	0.51481	0.225805	2.35739	0.0184039	0.249785
POLR1C	9533	396.09	-0.303995	0.128977	-2.35597	0.0184743	0.250493
FXN	2395	133.393	-0.412993	0.17483	-2.3546	0.0185424	0.25117
TNFAIP1	7126	135.37	0.369214	0.157046	2.35211	0.0186674	0.252615
TXNIP	10628	237.544	0.389456	0.165952	2.34996	0.0187752	0.253824
ZSCAN20	7579	36.9034	0.518643	0.227483	2.34751	0.0188994	0.254589
FBXW9	84261	43.7754	0.505678	0.21632	2.34792	0.0188787	0.254589
SLC4A7	9497	241.324	-0.38347	0.163332	-2.34741	0.0189044	0.254589
DGAT1	8694	91.1897	0.428162	0.182624	2.34739	0.0189057	0.254589
PHTF2	57157	148.608	0.407413	0.174004	2.34645	0.0189531	0.254978
LYRM1	57149	68.5255	-0.516118	0.220675	-2.34326	0.0191159	0.256168
URI1	8725	260.98	-0.355587	0.151375	-2.34416	0.0190699	0.256168
CDC14B	8555	16.4611	-0.524076	0.23236	-2.34391	0.0190828	0.256168
GSN	2934	100.044	0.480285	0.205933	2.34338	0.0191099	0.256168
ADAMTS17	170691	23.994	0.548253	0.231303	2.34241	0.0191594	0.256501
INPPL1	3636	184.998	0.382533	0.163616	2.34159	0.0192018	0.256639
RNF166	115992	49.5236	0.521056	0.22263	2.34113	0.0192256	0.256639
DIMT1	27292	442.842	-0.319576	0.136441	-2.34117	0.0192236	0.256639
SOSTDC1	25928	7.6126	-0.510197	0.213194	-2.34068	0.0192488	0.256701
BAG5	9529	209.389	-0.383509	0.163785	-2.33865	0.0193535	0.257847
TAGLN	6876	9.21608	0.39821	0.191093	2.33814	0.0193798	0.257948
NOP16	51491	496.317	-0.286811	0.122629	-2.33699	0.0194399	0.258498
SCARNA2	677766	1423.41	0.396959	0.169778	2.3341	0.0195907	0.258514
PAOX	196743	32.4202	0.524895	0.225916	2.33433	0.0195782	0.258514
CDK2AP1	8099	137.848	0.411991	0.176285	2.33463	0.0195629	0.258514
CCDC88C	440193	48.8424	0.50903	0.218003	2.33411	0.0195897	0.258514
ILVBL	10994	201.316	0.375721	0.160902	2.33394	0.0195987	0.258514
CKM	1158	1.93571	0.336972	0.13421	2.33487	0.0195502	0.258514
ATG9A	79065	326.343	0.391909	0.168234	2.33347	0.0196234	0.258514
JAG1	182	22.7352	-0.545844	0.232037	-2.33337	0.0196288	0.258514
PATZ1	23598	243.157	0.338223	0.144941	2.33458	0.0195655	0.258514
MGST2	4258	216.533	-0.384941	0.164673	-2.33577	0.019503	0.258514
TMPO	7112	2006.03	-0.26368	0.113022	-2.333	0.0196482	0.258523
CTSD	1509	1111.63	0.379477	0.162839	2.33197	0.0197021	0.258985
SAMM50	25813	583.8	-0.294027	0.126182	-2.33001	0.0198057	0.259603
RFTN1	23180	28.4366	-0.546413	0.228464	-2.33007	0.0198023	0.259603
PTPN23	25930	133.303	0.433058	0.185766	2.33017	0.0197969	0.259603
SEC11A	23478	377.652	-0.289276	0.124182	-2.32726	0.0199516	0.260638
TBCD	6904	604.255	0.268499	0.115366	2.32709	0.0199603	0.260638
CTD-2207O23.3	23370	156.861	0.354678	0.152417	2.32742	0.0199431	0.260638
ARHGEF18	23370	156.861	0.354678	0.152417	2.32742	0.0199431	0.260638
SLC37A1	54020	9.1404	0.492396	0.214411	2.3271	0.0199598	0.260638
UMPS	7372	845.921	-0.317339	0.136394	-2.32544	0.0200486	0.261543
HSPA14	51182	382.991	-0.315038	0.135491	-2.3241	0.0201203	0.26223
ALDH4A1	8659	92.9231	0.509747	0.221828	2.32335	0.0201606	0.262259
TRIM58	25893	13.1374	-0.591979	0.224863	-2.32347	0.020154	0.262259
APBB1	322	225.414	0.401334	0.172916	2.32215	0.0202248	0.262798
ATG3	64422	347.319	-0.34134	0.146917	-2.32187	0.0202402	0.262798
EPHA8	2046	7.76919	-0.523112	0.210466	-2.31996	0.0203431	0.263733
CENPM	79019	244.504	0.371346	0.160128	2.31982	0.0203504	0.263733
MAU2	23383	251.466	0.347803	0.150131	2.31741	0.0204812	0.264184
SERTAD1	29950	31.5251	0.532857	0.230857	2.3188	0.0204061	0.264184
CD40	958	31.2567	-0.535165	0.228736	-2.31742	0.0204809	0.264184
INPP5J	27124	27.6716	0.530908	0.230445	2.31756	0.0204735	0.264184
LOX	4015	47.4543	-0.548793	0.229998	-2.31765	0.0204683	0.264184
PTDSS1	9791	653.936	-0.283083	0.122345	-2.3133	0.0207063	0.266838
PODXL2	50512	170.033	-0.349455	0.150574	-2.31152	0.020804	0.267597
C7orf43	55262	47.6828	0.49904	0.218109	2.31176	0.0207907	0.267597
INPP5K	51763	85.8032	0.440555	0.191147	2.31052	0.0208592	0.268057
AGFG2	3268	59.234	0.473249	0.206728	2.30833	0.0209808	0.269368
GOT1	2805	639.449	0.287343	0.124515	2.30759	0.0210222	0.269397
HPSE	10855	57.6082	0.523186	0.229275	2.3076	0.0210214	0.269397
SLC52A2	79581	420.022	0.342517	0.148464	2.30689	0.0210611	0.269644
EYA1	2138	32.2381	-0.539903	0.229464	-2.30627	0.0210957	0.269836
ZNF213	7760	28.1741	0.516253	0.22371	2.3027	0.0212959	0.272145
ARMCX3	51566	313.077	-0.339745	0.147523	-2.30213	0.021328	0.272303
ASB8	140461	117.614	0.44142	0.191671	2.30133	0.0213728	0.272622
NHP2L1	4809	1024.56	-0.268398	0.116616	-2.30087	0.0213987	0.2727
SHC1	6464	78.5151	0.458928	0.200682	2.29928	0.0214891	0.273205
GALNT6	11226	24.2815	-0.542445	0.231904	-2.29876	0.0215185	0.273205
RAB5B	5869	183.694	0.354234	0.154077	2.29973	0.0214634	0.273205
ZMYM2	7750	274.509	0.329228	0.14342	2.29826	0.0215469	0.273205
TRAPPC5	126003	427.478	0.356388	0.155074	2.29773	0.0215772	0.273205
RNF138P1	379013	136.934	-0.414964	0.180211	-2.29834	0.0215424	0.273205
LIN28B	389421	266.703	-0.382659	0.166691	-2.29804	0.0215598	0.273205
EIF3C	8663	2704.72	-0.531594	0.22725	-2.29647	0.0216489	0.273267
XPO1	7514	3620.81	-0.299672	0.13045	-2.29625	0.0216614	0.273267
USP19	10869	339.228	0.40108	0.174806	2.29629	0.0216594	0.273267
LRIG1	26018	107.106	0.40518	0.176481	2.29688	0.0216256	0.273267
HSPA9	3313	3685.8	-0.317551	0.138265	-2.29561	0.0216984	0.273484
GALC	2581	17.3971	0.526567	0.232466	2.29458	0.0217574	0.27375
HIST1H2BB	3018	14.6996	-0.550168	0.232171	-2.29454	0.0217593	0.27375
EIF2S1	1965	842.938	-0.278219	0.121354	-2.29241	0.0218818	0.275039
RCCD1	91433	45.643	0.502559	0.220646	2.29102	0.0219624	0.275801
UBE2M	9040	1039.67	0.33688	0.147048	2.28965	0.0220416	0.276544
PEX10	5192	62.4454	0.496862	0.21693	2.28864	0.0221004	0.27701
KIAA1522	57648	118.255	0.411012	0.17981	2.28729	0.0221787	0.27701
DEGS1	8560	1625.86	-0.230543	0.100791	-2.2872	0.0221843	0.27701
ZFHX3	463	84.6714	0.443539	0.193476	2.28694	0.0221994	0.27701
ORC4	5000	578.072	-0.327935	0.14327	-2.28771	0.0221544	0.27701
TMEM60	85025	121.007	0.397679	0.174229	2.2878	0.0221494	0.27701
MARVELD2	153562	65.1847	-0.451821	0.196952	-2.28619	0.0222432	0.277306
RP11-551L14.1	144203	2.05089	-0.322574	0.139604	-2.28577	0.022268	0.277363
EMC2	9694	316.55	-0.320484	0.140361	-2.2844	0.0223482	0.278111
TEX9	374618	43.0548	-0.51973	0.226463	-2.28257	0.022456	0.2792
B3GAT3	26229	53.1106	0.493954	0.214115	2.28086	0.0225568	0.280201
COL4A2	1284	284.914	0.37407	0.164204	2.27911	0.0226607	0.28025
PDXDC2P	283970	49.9108	0.560091	0.232314	2.27962	0.0226303	0.28025
TRMT10C	54931	795.885	-0.345652	0.151531	-2.27984	0.0226172	0.28025
SDC2	6383	323.805	-0.317087	0.138965	-2.27908	0.0226625	0.28025
YWHAZ	7534	349.449	-0.545732	0.232492	-2.27946	0.0226396	0.28025
BBS9	27241	66.6383	0.467011	0.204051	2.27846	0.0226994	0.280324
GLIS3	169792	2.00742	-0.332803	0.137267	-2.27829	0.0227091	0.280324
RPA2	6118	1135.04	-0.281612	0.12376	-2.27532	0.0228865	0.281504
IER5	51278	120.323	0.384406	0.168925	2.27626	0.0228304	0.281504
HOOK2	29911	57.4619	0.487934	0.213656	2.27542	0.0228808	0.281504
CAMK2B	816	12.7693	0.518581	0.22845	2.27561	0.0228694	0.281504
MAML1	9794	360.776	0.322141	0.141653	2.27453	0.0229342	0.281839
PHLDA2	7262	28.6357	-0.547513	0.230007	-2.27414	0.0229577	0.281877
HMCN1	83872	10.2571	-0.550925	0.223325	-2.27357	0.0229918	0.281912
CENPC	1060	126.866	-0.469053	0.205791	-2.27341	0.0230015	0.281912
NBR1	4077	549.807	0.27043	0.119084	2.27175	0.0231014	0.282633
SARS2	54938	186.037	0.353062	0.155362	2.27176	0.0231008	0.282633
PUS7	54517	457.882	-0.331669	0.146095	-2.27133	0.0231271	0.282697
VRK1	7443	610.394	-0.358138	0.157765	-2.26874	0.0232839	0.283526
RNF43	54894	25.1519	0.52083	0.229153	2.26963	0.0232302	0.283526
GDF15	9518	6.18195	0.395149	0.201256	2.26917	0.0232581	0.283526
ASXL1	171023	340.382	0.291771	0.128666	2.26818	0.0233184	0.283526
TMEM192	201931	178.657	-0.354065	0.155621	-2.26883	0.0232789	0.283526
MPLKIP	136647	230.034	-0.331888	0.145827	-2.26844	0.0233024	0.283526
VWA8	23078	209.896	0.3416	0.150611	2.2666	0.0234148	0.284196
CEP152	22995	98.5064	-0.447717	0.197664	-2.26689	0.0233971	0.284196
RAB6B	51560	63.6242	0.450412	0.20013	2.26335	0.023614	0.286362
MDM4	4194	61.8994	-0.511503	0.224355	-2.26253	0.0236646	0.286722
PIBF1	10464	403.009	-0.373063	0.164877	-2.26183	0.0237078	0.286742
TK1	7083	734.863	0.360954	0.159831	2.26196	0.0236996	0.286742
CXCR4	7852	41.2668	-0.537314	0.232305	-2.26087	0.0237671	0.287207
TEX15	56154	89.9103	-0.517885	0.226296	-2.25938	0.0238595	0.288071
STIM2	57620	101.986	-0.39188	0.17295	-2.25887	0.0238914	0.288203
ELOVL4	6785	306.606	-0.348707	0.154337	-2.2585	0.0239145	0.288229
ZDHHC22	283576	11.706	-0.578363	0.224995	-2.25772	0.0239629	0.288319
ITGB3	3690	6.33611	0.369265	0.182305	2.25771	0.0239638	0.288319
ALG5	29880	384.218	-0.328567	0.145673	-2.25467	0.0241541	0.288368
AHSA1	10598	1295.49	-0.243586	0.10799	-2.25507	0.0241287	0.288368
PEAK1	79834	99.9174	-0.404566	0.179147	-2.25311	0.0242522	0.288368
MAN2A2	4122	55.8318	0.490059	0.218206	2.25577	0.0240853	0.288368
LPCAT2	54947	187.983	-0.354095	0.156583	-2.2568	0.0240209	0.288368
GNAO1	2775	17.3311	-0.49899	0.232411	-2.25366	0.0242173	0.288368
KATNB1	10300	149.44	0.356948	0.158356	2.2534	0.0242338	0.288368
NLGN2	57555	44.414	0.479181	0.213823	2.25334	0.0242378	0.288368
ZNF57	126295	33.4871	-0.530121	0.231869	-2.25297	0.0242609	0.288368
XRCC1	7515	230.146	0.352444	0.156062	2.25719	0.023996	0.288368
MRPL19	9801	687.959	-0.271448	0.120414	-2.25406	0.0241924	0.288368
ZNF133	7692	39.2161	0.4885	0.215868	2.25387	0.0242042	0.288368
PIGZ	80235	1.8273	0.318125	0.13944	2.25566	0.0240922	0.288368
SLC2A8	29988	89.3654	0.438617	0.194046	2.25518	0.0241219	0.288368
USP28	57646	295.023	-0.320547	0.142378	-2.24958	0.0244755	0.290668
ATP1B3	483	1601.35	-0.304059	0.135175	-2.24886	0.0245212	0.290776
AGPAT9	84803	54.9207	-0.497036	0.22214	-2.24877	0.0245268	0.290776
IRGQ	126298	139.651	0.420101	0.187039	2.24836	0.024553	0.290836
GTSE1	51512	482.391	0.360155	0.160267	2.24703	0.0246381	0.291093
PCDH10	57575	178.494	-0.391091	0.172922	-2.24734	0.0246183	0.291093
CCZ1	51622	157.147	-0.473248	0.206015	-2.24734	0.0246181	0.291093
CCZ1B	51622	157.147	-0.473248	0.206015	-2.24734	0.0246181	0.291093
BCAT1	586	303.869	-0.340383	0.151436	-2.24524	0.0247527	0.291713
SMAD3	4088	58.5696	0.454514	0.201934	2.24518	0.0247565	0.291713
PDE4A	5141	13.0394	-0.531315	0.230344	-2.24515	0.0247587	0.291713
BHLHE40	8553	56.3638	-0.470026	0.207305	-2.24489	0.0247753	0.291713
ITGA7	3679	45.1172	0.487436	0.217232	2.24401	0.024832	0.291849
FURIN	5045	66.5157	0.450883	0.19957	2.24402	0.0248309	0.291849
ACTR3	10096	1200.07	-0.295403	0.131654	-2.24372	0.0248504	0.291849
NCOA7	135112	97.933	0.418845	0.187429	2.24314	0.0248877	0.292038
CEBPZ	10153	706.746	-0.301024	0.134231	-2.24271	0.0249155	0.292116
ATPAF1	64756	397.832	-0.317575	0.141533	-2.24185	0.024971	0.292517
C1orf86	199990	42.5636	0.488895	0.218303	2.23957	0.025119	0.293753
GLTSCR2	29997	289.953	0.426672	0.189838	2.23957	0.0251191	0.293753
NDUFS2	4720	495.608	-0.319272	0.142575	-2.23908	0.0251508	0.293802
WSB2	55884	23.7792	0.510476	0.230996	2.23884	0.025166	0.293802
PCNXL3	399909	113.938	0.392852	0.175199	2.2377	0.0252404	0.294202
MRPS31	10240	453.146	-0.2835	0.126641	-2.23766	0.025243	0.294202
ARHGAP12	94134	93.767	-0.43003	0.192202	-2.23707	0.0252817	0.294404
FANCM	57697	278.462	-0.371024	0.16628	-2.23408	0.0254779	0.295799
QPCTL	54814	100.808	0.410636	0.183854	2.23394	0.0254873	0.295799
IAH1	285148	122.533	0.377439	0.16876	2.23489	0.0254247	0.295799
HOTAIRM1	100506311	35.9661	-0.481349	0.217063	-2.23395	0.0254864	0.295799
ERO1L	30001	501.465	-0.298032	0.133424	-2.23204	0.0256123	0.296999
HRSP12	10247	175.799	-0.380726	0.169919	-2.23129	0.0256617	0.297322
RHOU	58480	43.8463	0.508646	0.228916	2.22986	0.0257568	0.297673
TC2N	123036	81.2943	-0.471534	0.211135	-2.23032	0.0257259	0.297673
PICK1	9463	222.809	0.360297	0.161587	2.23005	0.025744	0.297673
HPS5	11234	136	0.394309	0.177218	2.22876	0.0258301	0.298112
ZNF330	27309	424.856	-0.309098	0.138697	-2.22864	0.0258381	0.298112
HBP1	26959	86.821	0.417934	0.189395	2.2263	0.0259942	0.299662
C11orf96	387763	6.99448	-0.439338	0.203263	-2.22575	0.026031	0.299801
SLC26A11	284129	96.2952	0.425135	0.191203	2.22547	0.0260497	0.299801
C1orf174	339448	161.817	-0.39632	0.178152	-2.2225	0.0262492	0.300435
SERPING1	710	18.5096	0.504067	0.232365	2.22239	0.0262569	0.300435
FAM173A	65990	68.4165	0.436551	0.1969	2.22206	0.0262794	0.300435
CHD9	80205	171.254	-0.352393	0.158135	-2.22333	0.0261934	0.300435
ORMDL3	94103	105.241	0.401916	0.180853	2.22366	0.0261715	0.300435
EIF3B	8662	1695.37	-0.252231	0.11335	-2.22366	0.0261712	0.300435
POMK	84197	321.673	0.313838	0.141247	2.22241	0.0262557	0.300435
PLAG1	5324	37.828	-0.48463	0.217229	-2.22223	0.026268	0.300435
PTCD3	55037	383.01	-0.273022	0.122979	-2.22011	0.0264112	0.301692
FUCA2	2519	650.826	-0.262143	0.118034	-2.21958	0.0264476	0.301858
HOXD10	3236	25.8785	0.504698	0.227487	2.21871	0.0265064	0.302279
CORO1B	57175	307.335	0.404412	0.182421	2.21838	0.026529	0.302286
GNAI2	2771	213.386	0.355077	0.160223	2.21675	0.0266404	0.303305
SUPV3L1	6832	406.854	-0.296999	0.134073	-2.21444	0.0267984	0.304851
EFNA5	1946	93.9083	-0.428268	0.192699	-2.21359	0.0268571	0.305267
TCERG1	10915	823.931	-0.316204	0.142845	-2.21311	0.0268899	0.305388
PTPN2	5771	71.98	-0.4227	0.190183	-2.21226	0.0269488	0.305805
ACP6	51205	142.934	0.378817	0.171215	2.21149	0.0270022	0.306024
ZHX2	22882	114.897	-0.406474	0.183349	-2.21134	0.0270126	0.306024
SNHG16	100507246	333.608	0.291515	0.131829	2.21081	0.027049	0.306184
POLR1B	84172	736.209	-0.243707	0.11029	-2.20989	0.0271128	0.306655
NOL9	79707	936.837	-0.268419	0.121529	-2.20855	0.0272058	0.306982
MSRB2	22921	44.4168	-0.49569	0.222414	-2.20851	0.0272085	0.306982
SKP1	6500	414.719	-0.424468	0.191788	-2.20912	0.0271661	0.306982
NUPR1	26471	3.26117	0.355981	0.16006	2.20815	0.0272341	0.307019
PABPC4L	132430	108.121	0.401752	0.181968	2.20766	0.0272678	0.307148
CCDC122	160857	47.4618	-0.471747	0.212577	-2.20715	0.0273037	0.3073
CRYBG3	131544	177.166	-0.373269	0.168819	-2.20683	0.0273263	0.307304
AIM1L	55057	6.22186	-0.406884	0.192919	-2.20606	0.0273799	0.307655
NGRN	51335	160.809	0.383666	0.174108	2.20546	0.0274219	0.307876
MAVS	57506	229.184	0.352269	0.15994	2.20376	0.0275412	0.308599
CCDC125	202243	65.5085	-0.449	0.202718	-2.20367	0.0275472	0.308599
TCF24	100129654	14.7717	-0.544309	0.231789	-2.20359	0.0275535	0.308599
LRP10	26020	147.724	0.42082	0.190885	2.2029	0.0276021	0.308893
NUFIP1	26747	121.838	-0.452668	0.204876	-2.20215	0.0276548	0.30898
ATP6V1E1	529	758.244	0.306914	0.139365	2.20235	0.0276404	0.30898
UNC5C	8633	56.7183	-0.435243	0.196516	-2.20159	0.027694	0.309168
CUL2	8453	631.885	-0.280687	0.127536	-2.20088	0.0277449	0.309234
FAN1	22909	80.2575	0.433541	0.196842	2.20098	0.0277372	0.309234
NKX2-1	7080	7.09801	0.447327	0.204098	2.20002	0.0278055	0.309659
ZC3H10	84872	42.6986	0.482704	0.221943	2.1991	0.0278709	0.309886
DKC1	1736	1202.96	-0.31519	0.143234	-2.19933	0.0278545	0.309886
NAGK	55577	103.314	0.397611	0.181271	2.19858	0.0279076	0.310044
MEF2C	4208	81.9564	-0.422759	0.192227	-2.19824	0.0279318	0.310063
NUP210	23225	671.866	0.410737	0.186744	2.19769	0.0279709	0.310248
ZNF362	149076	39.7879	0.476639	0.219022	2.19471	0.0281843	0.310573
ZNF48	197407	129.576	0.389039	0.177247	2.19578	0.0281078	0.310573
EDC4	23644	813.42	0.302337	0.137675	2.19632	0.0280693	0.310573
AP2S1	1175	637.605	-0.342637	0.155955	-2.19602	0.0280906	0.310573
RASGRP3	25780	3.35765	0.312158	0.173157	2.19487	0.0281732	0.310573
SNORD94	692225	26.3535	0.4958	0.220219	2.19626	0.0280733	0.310573
PEX3	8504	332.426	-0.305302	0.13902	-2.19482	0.0281766	0.310573
FAM214B	80256	4.07988	0.428279	0.1863	2.19445	0.0282031	0.310573
KDM5C	8242	926.896	0.291376	0.132752	2.19536	0.0281381	0.310573
GCOM1	145781	1.94063	0.293133	0.141926	2.19397	0.0282374	0.310702
POLR2M	145781	1.94063	0.293133	0.141926	2.19397	0.0282374	0.310702
KIFAP3	22920	346.021	-0.330847	0.15088	-2.19313	0.0282983	0.310923
SYK	6850	61.9546	0.437423	0.199626	2.19307	0.0283027	0.310923
FLYWCH1	84256	99.2619	0.414912	0.189107	2.19206	0.0283753	0.311225
NPTXR	23467	28.5732	-0.533742	0.23215	-2.19237	0.0283532	0.311225
NCAM1	4684	257.703	-0.317593	0.144694	-2.19142	0.0284211	0.311479
NFKB1	4790	132.851	-0.353626	0.160918	-2.19092	0.0284579	0.3115
NFKBIE	4794	38.4035	0.474056	0.216636	2.19077	0.0284683	0.3115
PSMC4	5704	1140.81	0.26078	0.119076	2.19039	0.028496	0.311556
POLR2L	5441	587.951	0.378891	0.173096	2.18839	0.0286409	0.312892
ADRA2C	152	10.258	0.477183	0.223744	2.18701	0.0287415	0.313743
EIF3H	8667	1628.31	-0.245486	0.11229	-2.18584	0.0288273	0.31443
CALCOCO1	57658	99.6801	0.392668	0.180907	2.18494	0.0288935	0.314903
DET1	55070	43.0211	0.471913	0.218873	2.18333	0.0290113	0.315538
YWHAB	7529	1821.96	-0.302506	0.138535	-2.1828	0.0290508	0.315538
FAM174A	345757	21.2857	0.518938	0.232111	2.1835	0.0289994	0.315538
REPIN1	29803	191.325	0.368427	0.168815	2.18317	0.0290234	0.315538
NUP133	55746	1645.21	-0.225175	0.103212	-2.18193	0.0291144	0.315562
KHDRBS3	10656	159.601	-0.357824	0.164113	-2.18199	0.0291103	0.315562
RP11-108K14.8	92170	291.559	0.315045	0.144328	2.18139	0.0291543	0.315747
MTG1	92170	291.559	0.315045	0.144328	2.18139	0.0291543	0.315747
SRA1	10011	199.237	0.344618	0.157942	2.18107	0.0291784	0.315759
WDR26	80232	397.758	0.283744	0.130207	2.18037	0.0292298	0.315819
THUMPD1	55623	225.841	-0.381363	0.174308	-2.18046	0.0292233	0.315819
MRPS35	60488	703.416	-0.338102	0.155121	-2.17975	0.0292761	0.315966
GAR1	54433	594.159	-0.307272	0.14112	-2.17957	0.0292893	0.315966
RNF187	149603	276.325	0.346981	0.159451	2.17629	0.0295335	0.316618
RAB4A	5867	123.483	-0.352223	0.160982	-2.17831	0.0293832	0.316618
EDRF1	26098	546.094	-0.271168	0.124488	-2.17752	0.0294419	0.316618
HMOX2	3163	346.881	-0.297309	0.136523	-2.17681	0.0294949	0.316618
TXNDC17	84817	516.066	-0.319635	0.146712	-2.17742	0.0294492	0.316618
GRAMD1A	57655	127.185	0.390282	0.178985	2.17709	0.0294736	0.316618
L3MBTL3	84456	106.35	-0.402146	0.184896	-2.17634	0.0295301	0.316618
TLN1	7094	1359.84	0.294946	0.135519	2.17672	0.0295011	0.316618
GALNT14	79623	11.6624	-0.499502	0.227811	-2.17559	0.0295859	0.316932
UCKL1	54963	162.4	0.338761	0.155811	2.17453	0.029665	0.317055
SYNJ2	8871	91.2061	0.421142	0.193776	2.17477	0.0296477	0.317055
SURF2	6835	188.12	0.342891	0.157647	2.17421	0.0296894	0.317055
TRMT2B	79979	112.583	0.377366	0.173922	2.17447	0.0296695	0.317055
LRRC28	123355	29.6416	0.496358	0.228551	2.1738	0.0297198	0.317134
NQO2	4835	87.5403	0.432902	0.198549	2.17318	0.0297668	0.317389
SNX7	51375	174.863	-0.367762	0.168988	-2.17065	0.0299573	0.319173
PRKRIR	5612	29.8778	-0.5078	0.231277	-2.16918	0.0300693	0.320098
BLOC1S6	26258	105.136	-0.381556	0.175833	-2.16764	0.0301857	0.320098
DIS3L	115752	203.14	-0.336967	0.155083	-2.16889	0.0300907	0.320098
DNAJA2	10294	954.476	-0.331637	0.152953	-2.16813	0.0301491	0.320098
NUP155	9631	1978.72	-0.268162	0.123715	-2.16737	0.0302067	0.320098
TIMM8A	1678	124.223	0.383075	0.176631	2.16811	0.0301501	0.320098
DDIT4	54541	207.599	-0.449608	0.20394	-2.166	0.0303111	0.320958
RTN4RL2	349667	26.2846	0.494466	0.228697	2.16521	0.0303715	0.32135
TSPAN33	340348	41.2266	0.477495	0.223144	2.16444	0.0304307	0.321686
OTUD6B	51633	162.283	-0.373778	0.172716	-2.16419	0.03045	0.321686
IKZF2	22807	3.01457	-0.322004	0.162334	-2.16332	0.0305166	0.322143
ZFYVE1	53349	52.4822	0.460279	0.2141	2.16251	0.0305785	0.322255
POLG	5428	296.672	0.306679	0.141785	2.16191	0.0306248	0.322255
GNA13	10672	266.131	-0.333373	0.154345	-2.16188	0.0306276	0.322255
WBP2	23558	556.983	0.295431	0.1367	2.16252	0.0305781	0.322255
SH3BGR	6450	12.3252	-0.508021	0.22634	-2.1616	0.030649	0.322255
AGGF1	55109	257.008	0.292578	0.135327	2.16136	0.0306676	0.322255
YY2	404281	27.6238	-0.506612	0.231576	-2.16027	0.0307515	0.322891
C8orf47	203111	37.1557	0.472992	0.220808	2.15908	0.030844	0.323412
ST3GAL1	6482	14.2075	-0.542352	0.231155	-2.15903	0.0308481	0.323412
EMC3	55831	335.072	-0.294506	0.136209	-2.15867	0.0308757	0.323456
FAM72B	653820	8.47652	0.484167	0.216133	2.15688	0.0310148	0.324498
C6ORF165	154313	4.30078	-0.343748	0.171773	-2.15679	0.0310224	0.324498
C6orf165	154313	4.30078	-0.343748	0.171773	-2.15679	0.0310224	0.324498
ADAL	161823	30.6919	-0.492702	0.224611	-2.15629	0.031061	0.324656
ALKBH2	121642	166.413	-0.384597	0.17801	-2.15584	0.031096	0.324776
CCDC59	29080	413.759	-0.382814	0.177197	-2.15431	0.0312162	0.325633
CST3	1471	786.903	0.286179	0.13283	2.15407	0.0312347	0.325633
ANKRD32	84250	246.149	-0.296228	0.13764	-2.15389	0.0312491	0.325633
ZBTB40	9923	197.732	-0.31761	0.147487	-2.15257	0.0313524	0.326174
ZNF519	162655	22.2039	-0.49318	0.232463	-2.15232	0.031372	0.326174
AADAT	51166	54.2317	-0.492488	0.222741	-2.15265	0.0313464	0.326174
LBR	3930	1472.39	-0.229504	0.1067	-2.15055	0.0315118	0.327134
BRIX1	55299	893.635	-0.290805	0.135195	-2.15064	0.0315045	0.327134
SSH3	54961	17.657	0.49722	0.232354	2.14974	0.0315758	0.327305
EYA2	2139	40.1105	0.461112	0.217026	2.14999	0.0315559	0.327305
SEPHS1	22929	174.183	0.44341	0.206032	2.14813	0.0317035	0.327889
COG4	25839	270.001	0.294453	0.137093	2.14831	0.0316889	0.327889
SNCB	6620	11.7542	-0.444872	0.219284	-2.14845	0.0316781	0.327889
GUK1	2987	69.9364	0.464328	0.215462	2.14702	0.0317917	0.328062
CERS5	91012	177.405	0.342273	0.159492	2.14744	0.0317586	0.328062
CDKL5	6792	37.4671	0.474021	0.223809	2.14732	0.0317679	0.328062
CRISPLD1	83690	146.07	0.362472	0.168963	2.14457	0.0319871	0.329832
C6orf203	51250	78.1614	-0.425872	0.196422	-2.14382	0.0320472	0.330204
SHOX2	6474	12.7163	0.498458	0.230733	2.1431	0.0321054	0.330556
GOLGA2	2801	182.368	0.337542	0.157795	2.141	0.0322744	0.332048
FKBP7	51661	79.1023	-0.441304	0.20496	-2.13976	0.0323742	0.3327
TMEM45A	55076	54.5001	-0.466222	0.215795	-2.13957	0.0323892	0.3327
CHD1	1105	804.446	-0.301647	0.140986	-2.13931	0.0324103	0.3327
ABHD8	79575	31.4037	0.478822	0.226741	2.13835	0.0324885	0.333255
CCNB3	85417	12.8644	0.49604	0.230846	2.13799	0.0325174	0.333303
E2F5	1875	118.169	-0.371585	0.172625	-2.13689	0.0326067	0.33397
PAK4	10298	122.497	0.40766	0.190685	2.13607	0.0326737	0.334408
RENBP	5973	7.78205	0.41878	0.209451	2.13534	0.0327333	0.334769
TAF5	6877	271.854	-0.324231	0.152018	-2.13428	0.0328195	0.335275
TOM1L2	146691	116.943	0.387345	0.182385	2.13331	0.0328994	0.335275
PRKACA	5566	484.655	0.273791	0.1283	2.13389	0.0328521	0.335275
PARD3B	117583	28.9131	0.482171	0.229815	2.13265	0.0329531	0.335275
GGT7	2686	146.006	0.426718	0.199745	2.13343	0.0328897	0.335275
CBX7	23492	6.91213	0.435838	0.204513	2.13276	0.0329441	0.335275
TOR2A	27433	48.7232	0.473124	0.219987	2.13297	0.0329269	0.335275
HES6	55502	20.4941	0.494353	0.232047	2.13148	0.0330498	0.33601
DIDO1	11083	372.031	0.299983	0.140831	2.13092	0.0330954	0.336046
MICU3	286097	29.5231	0.490046	0.229527	2.13084	0.0331021	0.336046
SPTB	6710	33.3749	0.487233	0.230409	2.1288	0.0332712	0.337514
CFL2	1073	592.306	-0.341005	0.160351	-2.12733	0.0333923	0.33806
SECISBP2L	9728	151.341	0.347921	0.163798	2.12711	0.0334109	0.33806
NPRL3	8131	207.894	0.329165	0.155022	2.12639	0.0334704	0.33806
SULT1A1	6817	19.9883	0.525036	0.232013	2.12637	0.0334723	0.33806
DNAJB2	3300	40.7981	0.462568	0.217454	2.12684	0.033433	0.33806
RAB3GAP2	25782	278.906	-0.280458	0.131885	-2.12474	0.0336085	0.339017
BHLHE41	79365	15.2106	0.489837	0.231654	2.12428	0.0336465	0.339017
MAP2K1	5604	229.036	0.336156	0.158286	2.12348	0.0337139	0.339017
ZNF75A	7627	15.6387	-0.502156	0.232316	-2.12286	0.0337655	0.339017
PSMC3IP	29893	44.3861	0.468097	0.22107	2.1231	0.0337458	0.339017
MPV17	4358	151.116	0.390647	0.184529	2.12322	0.0337351	0.339017
GPCPD1	56261	43.6426	-0.455332	0.215918	-2.12448	0.0336304	0.339017
CHKB-AS1	100144603	11.6571	0.490493	0.227874	2.12381	0.0336859	0.339017
TMEM243	79161	30.3981	-0.475381	0.228276	-2.12206	0.0338324	0.339058
ARAF	369	204.362	0.358967	0.169172	2.12195	0.0338418	0.339058
COPS3	8533	2371.6	-0.221626	0.10446	-2.12159	0.0338725	0.339119
ENHO	375704	8.05789	0.444365	0.209088	2.12097	0.033924	0.339387
UBLCP1	134510	400.206	-0.34058	0.160584	-2.12022	0.0339876	0.339777
MAD2L2	10459	247.408	0.312042	0.147255	2.11912	0.0340801	0.340455
RPRM	56475	9.70866	-0.481693	0.217033	-2.1186	0.034124	0.340478
LDOC1L	84247	197.862	0.343422	0.162191	2.11851	0.0341318	0.340478
GNL3	26354	1846.06	-0.28974	0.136796	-2.1177	0.0342001	0.340665
DHFR	1719	68.6989	-0.426047	0.184866	-2.11779	0.0341929	0.340665
SLC16A1	6566	5069.68	-0.229772	0.10855	-2.11639	0.0343113	0.34128
UPF3A	65110	34.4935	0.478735	0.228721	2.11646	0.0343056	0.34128
UBE2V2	7336	425.452	-0.371135	0.175317	-2.11552	0.034386	0.341776
TNC	3371	27.643	-0.503396	0.230855	-2.11457	0.0344666	0.34233
MRPS9	64965	708.271	-0.282088	0.133454	-2.11294	0.034606	0.34287
CRTAP	10491	472.457	-0.257564	0.121667	-2.11302	0.0345992	0.34287
ULBP2	80328	35.1652	0.469167	0.221651	2.1131	0.034592	0.34287
TMEM38B	55151	458.963	-0.312493	0.147908	-2.11277	0.0346205	0.34287
UBL7	84993	352.735	0.36419	0.172779	2.1115	0.0347298	0.343705
FHIT	2272	22.3665	0.481252	0.231132	2.1106	0.0348065	0.343959
GHR	2690	3.09655	-0.366159	0.169207	-2.11033	0.0348303	0.343959
ARPC5L	81873	253.234	-0.380582	0.180173	-2.11059	0.0348079	0.343959
IDE	3416	676.86	-0.306657	0.145216	-2.1097	0.0348838	0.344049
TP53	7157	436.15	0.301347	0.142781	2.10964	0.0348894	0.344049
PLCB4	5332	47.208	0.457113	0.217315	2.10933	0.034916	0.344065
TMEM97	27346	374.573	-0.328129	0.155503	-2.10878	0.0349637	0.344288
CNNM1	26507	20.8453	-0.491177	0.232176	-2.10704	0.0351137	0.344511
ASB7	140460	70.4515	0.412544	0.195901	2.10697	0.0351198	0.344511
ZNF580	51157	87.8009	0.39473	0.186373	2.10814	0.0350185	0.344511
DCP2	167227	149.768	-0.34141	0.162602	-2.10678	0.0351363	0.344511
PODXL	5420	203.29	0.392582	0.187196	2.10741	0.0350819	0.344511
MAGEE1	57692	110.736	0.376822	0.178594	2.10769	0.0350575	0.344511
SH2D5	400745	11.9101	0.476497	0.225715	2.10497	0.0352941	0.345059
TERF2IP	54386	417.326	0.305118	0.145162	2.105	0.0352917	0.345059
ZNF232	7775	42.8858	-0.487799	0.228293	-2.10552	0.0352465	0.345059
ZDBF2	57683	234.672	0.350169	0.166633	2.10485	0.0353044	0.345059
MAK16	84549	257.598	-0.329478	0.156288	-2.1047	0.0353175	0.345059
TFB2M	64216	227.952	-0.324915	0.154387	-2.1039	0.0353871	0.345494
ZNF747	65988	61.672	0.433219	0.205726	2.10157	0.0355907	0.347213
MPV17L2	84769	158.026	0.355376	0.169358	2.10131	0.0356135	0.347213
TOP1	7150	1507.92	-0.328348	0.1563	-2.10093	0.0356469	0.347292
BPNT1	10380	519.424	-0.260206	0.12402	-2.0985	0.0358613	0.348314
COA4	51287	279.608	0.33138	0.157954	2.09901	0.0358163	0.348314
PFAS	5198	593.456	-0.341541	0.162529	-2.09831	0.0358782	0.348314
SDAD1	55153	292.164	-0.346171	0.164682	-2.09849	0.0358616	0.348314
PITX2	5308	84.017	0.400329	0.190816	2.09836	0.0358732	0.348314
COBLL1	22837	52.0128	-0.448666	0.213665	-2.098	0.0359047	0.348326
OCRL	4952	386.229	0.266357	0.127166	2.09509	0.0361634	0.350546
XPO4	64328	318.352	-0.310015	0.148173	-2.09443	0.0362216	0.35066
PCMT1	5110	1166.17	-0.267549	0.127767	-2.09402	0.0362583	0.350769
LINC00847	729678	9.82358	-0.386133	0.202872	-2.09283	0.036364	0.351544
ELOVL2	54898	63.5524	-0.446439	0.212489	-2.09176	0.0364603	0.352089
CMPK1	51727	281.36	-0.346295	0.165705	-2.08951	0.0366616	0.352442
DPAGT1	1798	355.135	0.363836	0.17426	2.08978	0.036638	0.352442
PTGES3	10728	3190.9	-0.459872	0.22571	-2.08998	0.0366197	0.352442
TRIM59	286827	253.034	-0.285723	0.136762	-2.09038	0.0365835	0.352442
CUL1	8454	1016.9	-0.27123	0.129762	-2.0907	0.0365553	0.352442
SLC25A32	81034	309.774	-0.327298	0.156557	-2.09012	0.0366072	0.352442
PLIN3	10226	244.355	0.354908	0.170072	2.08915	0.0366939	0.352507
AP3S1	1176	138.204	-0.35523	0.169748	-2.08883	0.0367231	0.352542
PRKDC	5591	4987.96	0.291574	0.139748	2.08744	0.0368481	0.353495
ZNF672	79894	71.0727	0.42916	0.205686	2.08621	0.0369598	0.35432
KIRREL	55243	32.0659	-0.477145	0.225007	-2.08389	0.0371705	0.354827
C15orf52	388115	3.91318	0.302691	0.17774	2.08246	0.0373004	0.354827
RAD51-AS1	100505648	3.86177	0.36467	0.177792	2.08139	0.0373984	0.354827
TNFRSF12A	51330	76.5603	0.462055	0.222024	2.08392	0.0371676	0.354827
ZNF441	126068	2.66448	-0.389819	0.159089	-2.08103	0.0374308	0.354827
MFSD6	54842	23.5242	0.47498	0.229523	2.08026	0.037502	0.354827
DGCR6	8214	26.6926	0.495041	0.212282	2.08315	0.0372375	0.354827
ZNF621	285268	38.3989	0.467881	0.225953	2.08234	0.0373115	0.354827
KLF15	28999	28.3645	0.478584	0.22864	2.08144	0.037394	0.354827
AMOTL2	51421	104.677	0.368151	0.17701	2.08354	0.0372018	0.354827
WDR17	116966	53.8644	-0.438638	0.211931	-2.08425	0.0371373	0.354827
MRPS30	10884	700.607	-0.244387	0.117373	-2.08083	0.0374498	0.354827
BMP6	654	13.747	-0.488909	0.23084	-2.08462	0.0371038	0.354827
FBXO5	26271	549.427	-0.331529	0.159156	-2.08264	0.0372838	0.354827
TIAM2	26230	13.9044	0.474685	0.231748	2.08032	0.0374958	0.354827
FAM73B	84895	50.9134	0.433309	0.209953	2.08162	0.0373768	0.354827
CACFD1	11094	17.5219	0.465721	0.230916	2.08032	0.0374966	0.354827
SMS	6611	187.033	-0.371606	0.177937	-2.08493	0.037076	0.354827
BUB1B	701	635.039	-0.242516	0.11666	-2.07883	0.037633	0.355638
HAUS2	55142	171.896	-0.333827	0.160572	-2.07876	0.0376394	0.355638
BCL2L1	598	53.1206	0.434219	0.210686	2.07743	0.0377622	0.356554
EZR	7430	1335.37	0.235222	0.113289	2.07683	0.0378168	0.356825
FXR2	9513	500.519	0.262197	0.126377	2.0758	0.0379125	0.357238
TMEM168	64418	168.932	0.346323	0.167575	2.07596	0.0378974	0.357238
FAM216A	29902	372.065	-0.283932	0.136694	-2.07433	0.0380486	0.357708
RPL36AL	6166	453.313	0.512557	0.226739	2.07412	0.0380679	0.357708
TXNL4B	54957	107.879	-0.347527	0.166853	-2.07386	0.0380921	0.357708
MAP2K2	5605	326.219	0.317757	0.153256	2.07451	0.0380324	0.357708
CYB5R4	51167	93.3236	-0.363322	0.173521	-2.07411	0.0380689	0.357708
NOC3L	64318	891.67	-0.301274	0.145298	-2.07262	0.038208	0.358063
AIP	9049	327.735	0.294663	0.142235	2.07278	0.0381926	0.358063
ZFHX4	79776	398.013	0.274519	0.132462	2.07269	0.0382014	0.358063
DPP3	10072	312.549	0.298998	0.144405	2.07059	0.0383972	0.359104
C3orf52	79669	44.9524	-0.459462	0.216627	-2.0706	0.038396	0.359104
PLOD3	8985	272.197	0.331197	0.160173	2.07074	0.0383828	0.359104
TPM4	7171	89.9826	-0.398673	0.191897	-2.06882	0.0385628	0.360408
BATF3	55509	9.81037	-0.448679	0.207185	-2.06747	0.0386902	0.360864
SORCS1	114815	42.7305	0.459941	0.220017	2.06769	0.0386694	0.360864
MAD2L1	4085	835.139	-0.382947	0.1846	-2.0677	0.0386687	0.360864
C11orf70	85016	11.2262	-0.439952	0.226512	-2.06499	0.0389236	0.361342
GPALPP1	55425	174.426	-0.403289	0.194903	-2.06513	0.0389104	0.361342
AARSD1	80755	255.118	0.313078	0.151547	2.06613	0.0388167	0.361342
MED29	55588	298.343	0.324364	0.157026	2.06547	0.0388789	0.361342
KANSL3	55683	275.84	0.306996	0.148651	2.06647	0.0387845	0.361342
HLA-B	3106	127.171	0.409062	0.197381	2.06498	0.038925	0.361342
IPPK	64768	67.7994	-0.394734	0.190899	-2.06511	0.0389123	0.361342
MYL6	4637	1816.94	0.261599	0.126794	2.06391	0.0390262	0.36146
EID1	23741	471.978	0.28334	0.137271	2.06439	0.0389808	0.36146
THBS4	7060	4.34713	0.377785	0.186799	2.06421	0.0389982	0.36146
GLUD2	2747	140.99	-0.344516	0.166556	-2.06374	0.0390428	0.36146
PIP5K1A	8394	440.312	0.422511	0.206074	2.0618	0.0392265	0.361976
APH1B	83464	31.669	0.461927	0.226184	2.06202	0.0392059	0.361976
CDC25B	994	300.862	0.305763	0.148278	2.06241	0.0391684	0.361976
TERC	7012	1553.69	0.346499	0.167564	2.06249	0.0391611	0.361976
SPDL1	54908	745.172	-0.332665	0.161333	-2.06177	0.0392298	0.361976
PHKB	5257	121.231	-0.383457	0.185744	-2.06028	0.0393714	0.362796
CAMKV	79012	21.7183	-0.478605	0.232161	-2.06048	0.0393531	0.362796
EFCAB7	84455	134.24	-0.369208	0.179569	-2.05923	0.0394724	0.363267
DDB2	1643	63.2626	0.459509	0.222218	2.0592	0.0394753	0.363267
PMP22	5376	116.328	0.404461	0.196975	2.0582	0.0395708	0.363903
ASPSCR1	79058	148.571	0.346846	0.168601	2.05788	0.0396016	0.363944
ANAPC4	29945	219.264	-0.315541	0.153153	-2.05733	0.0396546	0.364188
WDR44	54521	414.496	-0.289756	0.140879	-2.05652	0.039732	0.364656
TMEM86A	144110	11.6967	0.475227	0.223519	2.05479	0.0398991	0.365171
DNAJC7	7266	1385.67	-0.284116	0.138221	-2.05457	0.0399206	0.365171
FBL	2091	2211.03	-0.219211	0.106652	-2.05511	0.0398684	0.365171
ARHGAP39	80728	70.1795	0.41658	0.203317	2.05463	0.0399147	0.365171
MRPS21	54460	343.485	-0.389084	0.18849	-2.05314	0.040059	0.365223
PSMA4	5685	3753.63	-0.271347	0.132076	-2.0542	0.0399559	0.365223
C19orf57	79173	12.3489	-0.465232	0.224359	-2.05322	0.0400508	0.365223
FAM162A	26355	695.158	-0.329978	0.160626	-2.05319	0.0400541	0.365223
MTFR1	9650	193.185	-0.318643	0.155145	-2.05355	0.0400196	0.365223
PEX19	5824	273.212	0.304214	0.148333	2.05235	0.0401355	0.365605
VASP	7408	119.176	0.362314	0.176677	2.05216	0.0401539	0.365605
CD109	135228	123.838	-0.417683	0.202363	-2.05169	0.0401993	0.365777
DNMBP	23268	73.3784	0.379509	0.185147	2.05031	0.0403338	0.366281
SBNO2	22904	74.3695	0.387389	0.188755	2.05031	0.0403346	0.366281
AIG1	51390	267.712	0.361841	0.176326	2.0506	0.0403063	0.366281
BLOC1S4	55330	71.9089	0.40714	0.19804	2.04999	0.0403651	0.366318
RPL12	6136	387.974	-0.47381	0.221672	-2.04958	0.0404054	0.366441
KRR1	11103	547.958	-0.282346	0.137752	-2.04889	0.0404729	0.366574
AC156455.1	100506691	12.395	-0.41747	0.207652	-2.04873	0.0404889	0.366574
AKAP7	9465	42.166	-0.451956	0.218386	-2.04861	0.0404999	0.366574
ACADVL	37	168.318	0.407869	0.198766	2.04796	0.0405643	0.366825
RNF126	55658	225.13	0.285833	0.139493	2.04779	0.0405808	0.366825
TERT	7015	7.36948	-0.460716	0.216286	-2.04418	0.0409362	0.369795
ARID5B	84159	128.859	0.363084	0.178183	2.04278	0.0410744	0.370315
PRR14	78994	166.826	0.360978	0.176815	2.04288	0.0410639	0.370315
RNU6-21P	100302738	15.7336	-0.505657	0.231652	-2.04316	0.0410371	0.370315
RPSA	3921	634.615	0.419946	0.20461	2.04142	0.0412094	0.371289
SLC25A1	6576	348.248	0.284472	0.139302	2.04105	0.041246	0.371376
COL18A1	80781	132.319	-0.387062	0.188734	-2.04011	0.0413392	0.371808
AP1B1	162	1063.61	0.284738	0.139594	2.04002	0.041348	0.371808
SAP30	8819	182.041	-0.369803	0.181431	-2.03838	0.0415116	0.373036
PLEKHB1	58473	22.2845	0.456389	0.232239	2.03667	0.0416831	0.374304
LDHB	3945	9945.13	-0.220216	0.108149	-2.03616	0.0417343	0.374304
ANAPC11	51529	574.308	0.298109	0.146422	2.03632	0.0417186	0.374304
LRRIQ3	127255	14.1735	-0.470573	0.229778	-2.03471	0.0418796	0.375119
RARB	5915	63.9221	-0.464104	0.230041	-2.03484	0.0418672	0.375119
POLQ	10721	235.142	-0.353484	0.174139	-2.03127	0.0422273	0.377988
ATHL1	80162	13.2133	0.456889	0.229231	2.0291	0.0424486	0.378004
UBE3B	89910	86.3755	0.412952	0.203859	2.02956	0.0424015	0.378004
DIS3	22894	1980.66	-0.21919	0.107973	-2.0303	0.0423265	0.378004
EFEMP1	2202	19.5133	-0.480239	0.232291	-2.03067	0.0422886	0.378004
SRPK1	6732	1076.94	-0.259928	0.128056	-2.02928	0.0424294	0.378004
LACE1	246269	43.5705	-0.453172	0.219844	-2.02965	0.0423919	0.378004
SMO	6608	84.1624	0.381865	0.188918	2.02929	0.0424292	0.378004
BEX1	55859	166.343	-0.350907	0.172213	-2.03005	0.0423519	0.378004
ARHGEF2	9181	201.635	0.321193	0.158487	2.02845	0.0425148	0.378116
BARD1	580	197.623	-0.322225	0.158647	-2.02843	0.0425161	0.378116
PLEKHO1	51177	32.5952	0.442883	0.219327	2.02747	0.0426143	0.378745
FAM210A	125228	70.9438	-0.386809	0.189699	-2.02695	0.042668	0.378978
COMMD4	54939	369.552	0.332215	0.164032	2.02493	0.0428741	0.379828
ALDOA	226	10134.1	0.266419	0.131551	2.02522	0.0428447	0.379828
EIF4ENIF1	56478	255.513	0.314632	0.155414	2.02564	0.0428017	0.379828
GRID2	2895	1.58498	-0.179899	0.111808	-2.02504	0.0428636	0.379828
PPP2R5B	5526	44.2096	0.44063	0.220539	2.02449	0.0429201	0.379992
MAP7D1	55700	312.79	0.338114	0.166929	2.02375	0.0429958	0.380173
C15orf40	123207	56.359	-0.435842	0.217118	-2.02398	0.0429718	0.380173
MED10	84246	145.385	-0.384507	0.18928	-2.02177	0.0432005	0.381739
IKBIP	121457	527.24	-0.296406	0.146534	-2.0205	0.0433317	0.381918
CUX2	23316	16.1134	0.46258	0.231263	2.02069	0.0433123	0.381918
FHOD1	29109	206.838	0.313505	0.155094	2.02057	0.0433242	0.381918
MPHOSPH10	10199	582.925	-0.352206	0.173948	-2.02114	0.0432657	0.381918
CDCA3	83461	252.713	0.28091	0.139075	2.02012	0.0433708	0.382018
PRSS23	11098	135.021	0.381414	0.189104	2.01967	0.0434175	0.38211
C16orf58	64755	111.776	0.358691	0.17719	2.01949	0.0434367	0.38211
PXDN	7837	189.186	-0.309225	0.15274	-2.01802	0.0435892	0.382962
MOB1A	55233	742.919	-0.274004	0.135792	-2.01715	0.0436799	0.383514
DPH5	51611	486.283	-0.283608	0.140844	-2.01394	0.0440154	0.385537
ALDH1L2	160428	86.3106	-0.389132	0.19246	-2.01432	0.0439759	0.385537
LINS	55180	69.2585	-0.378437	0.187735	-2.0134	0.0440725	0.385537
HAUS5	23354	116.795	0.355908	0.177129	2.01398	0.0440115	0.385537
ELOVL6	79071	206.434	-0.35106	0.173441	-2.01363	0.0440487	0.385537
ASAH1	427	206.119	-0.304866	0.151229	-2.01335	0.0440781	0.385537
HS3ST3A1	9955	114.068	0.371109	0.184912	2.01187	0.0442338	0.386653
SIPA1	6494	63.1555	0.439102	0.220158	2.01074	0.0443527	0.387446
ABTB1	80325	8.99261	0.412725	0.213757	2.01014	0.0444166	0.387759
BAK1P1	578	178.66	0.378982	0.188479	2.00944	0.0444907	0.38816
BAK1	578	178.66	0.378982	0.188479	2.00944	0.0444907	0.38816
PCTP	58488	93.7483	-0.378047	0.187585	-2.00875	0.0445639	0.388552
PYCR2	29920	513.465	0.309205	0.154127	2.00711	0.0447379	0.389504
FOXP4	116113	126.625	0.348673	0.173604	2.00692	0.044758	0.389504
MRPS28	28957	436.59	-0.259712	0.129344	-2.007	0.0447496	0.389504
NIN	51199	214.653	-0.376353	0.187377	-2.00605	0.0448511	0.389927
CYCS	54205	1047.29	-0.475604	0.22996	-2.00567	0.0448914	0.389927
ZRSR2	8233	21.9336	0.472937	0.231167	2.0058	0.0448778	0.389927
RRH	10692	1.66663	-0.168061	0.114595	-2.00531	0.0449304	0.39002
VPS18	57617	177.44	0.356297	0.177981	2.00407	0.0450623	0.390672
CLEC11A	6320	34.5968	0.450075	0.2262	2.00359	0.0451138	0.390703
HINT2	84681	243.079	0.369129	0.184469	2.00351	0.0451225	0.390703
B3GALNT2	148789	94.5193	-0.397029	0.198249	-2.0027	0.0452092	0.390717
PKD2	5311	54.0898	0.422206	0.209844	2.00275	0.0452043	0.390717
GLA	2717	745.701	0.26835	0.134016	2.0029	0.0451879	0.390717
KBTBD7	84078	86.4617	-0.400407	0.199029	-2.00223	0.04526	0.39091
CYB561D1	284613	19.6135	0.461857	0.232357	2.00127	0.0453631	0.39131
HSD17B6	8630	14.9196	-0.457976	0.229134	-2.00142	0.0453467	0.39131
TP73-AS1	57212	25.0471	0.459257	0.227989	1.9983	0.0456846	0.393837
MBD2	8932	31.5762	-0.451641	0.2215	-1.99776	0.0457432	0.393849
MFSD10	10227	147.882	0.41634	0.209158	1.99788	0.0457291	0.393849
SNORD71	692111	187.913	0.439511	0.219168	1.99726	0.0457968	0.394064
S100A11	6282	246.866	-0.273478	0.136638	-1.99641	0.0458897	0.394191
NRP1	8829	126.81	0.348585	0.174613	1.99607	0.045926	0.394191
API5	8539	1157.67	-0.364221	0.182496	-1.99629	0.0459019	0.394191
SRD5A1P1	6719	1.59583	0.259178	0.122906	1.99684	0.045842	0.394191
CASC5	57082	614.177	-0.277824	0.139267	-1.99464	0.0460819	0.395037
PAFAH1B3	5050	207.836	0.322679	0.161692	1.99478	0.0460672	0.395037
SUOX	6821	82.6653	0.408088	0.205033	1.99198	0.0463735	0.395305
NOC4L	79050	316.643	0.293115	0.147018	1.99352	0.0462047	0.395305
WSCD1	23302	43.7164	0.430887	0.21822	1.9922	0.0463486	0.395305
TSEN34	79042	392.037	0.323522	0.162419	1.99241	0.0463259	0.395305
ITM2C	81618	331.086	0.303334	0.152033	1.99362	0.0461938	0.395305
DNAJB9	4189	136.325	-0.332465	0.166522	-1.99328	0.0462306	0.395305
ABCF2	10061	1037.13	-0.302654	0.152073	-1.99174	0.0464001	0.395305
NFIB	4781	88.7476	0.397383	0.2005	1.99335	0.0462234	0.395305
DOLK	22845	173.676	0.327515	0.164411	1.99184	0.0463883	0.395305
FGF13	2258	3.01863	-0.372882	0.1722	-1.99266	0.046299	0.395305
MTMR11	10903	2.00899	0.156359	0.142857	1.99081	0.0465015	0.39572
MSL3P1	151507	31.1452	-0.464002	0.232161	-1.99077	0.0465062	0.39572
CLEC16A	23274	126.854	0.365258	0.18351	1.99039	0.046548	0.39583
LZTS2	84445	129.329	0.35444	0.178013	1.9899	0.0466019	0.396044
PIGN	23556	119.421	-0.363308	0.182372	-1.98908	0.0466921	0.396566
LTB4R	1241	2.359	0.338036	0.153741	1.98869	0.0467352	0.396687
ALDH18A1	5832	1729.95	-0.233514	0.11744	-1.98785	0.0468282	0.397233
CYB5R1	51706	152.971	0.332317	0.167376	1.98494	0.0471512	0.399027
EMC9	51016	51.6422	0.406162	0.204974	1.98495	0.0471499	0.399027
GUCD1	83606	117.82	0.380703	0.192153	1.9849	0.0471556	0.399027
HNRNPD	3184	2922.31	-0.287561	0.144781	-1.98519	0.0471228	0.399027
C6orf62	81688	57.3942	0.397993	0.200355	1.98376	0.0472827	0.399736
MAGT1	84061	977.979	-0.228084	0.114968	-1.98363	0.0472975	0.399736
APC	324	279.066	-0.287878	0.145181	-1.98198	0.047481	0.401041
MIR10B	406903	47.0043	0.44929	0.232153	1.98161	0.0475232	0.401152
ZNF865	100507290	38.233	0.439831	0.219974	1.98097	0.047595	0.401512
ARHGAP11A	9824	333.228	-0.313774	0.158529	-1.98012	0.04769	0.402067
NRBP1	29959	314.456	0.276913	0.139946	1.97956	0.0477525	0.402347
SKP2	6502	505.783	-0.339118	0.171423	-1.97929	0.0477835	0.402363
PLSCR1	5359	216.48	-0.282421	0.14275	-1.97875	0.0478442	0.402628
D2HGDH	728294	49.5447	0.447554	0.226673	1.97799	0.0479299	0.402952
S100P	6286	8.49175	0.121743	0.113589	1.97789	0.0479412	0.402952
NSL1	25936	256.599	0.28888	0.145966	1.9774	0.0479967	0.403172
PIGM	93183	152.588	0.392948	0.199078	1.97662	0.0480846	0.403186
DDX10	1662	482.509	-0.28144	0.142358	-1.97691	0.0480513	0.403186
ATP1B2	482	37.929	0.437025	0.221565	1.97637	0.0481129	0.403186
VAPB	9217	371.879	-0.271111	0.137263	-1.97635	0.0481154	0.403186
ZGPAT	84619	78.0316	0.391661	0.198261	1.97527	0.0482373	0.403961
SOX5	6660	10.7326	-0.439212	0.222254	-1.97441	0.0483347	0.404286
TP53INP2	58476	8.11289	0.376585	0.1935	1.97444	0.0483323	0.404286
KLC1	3831	440.49	-0.280708	0.142253	-1.97201	0.0486083	0.406082
RP11-73M18.2	3831	440.49	-0.280708	0.142253	-1.97201	0.0486083	0.406082
WDR6	11180	731.352	0.295701	0.149949	1.97227	0.0485794	0.406082
NGLY1	55768	263.405	-0.31259	0.158499	-1.97047	0.048784	0.407302
MAGOH	4116	610.258	-0.243668	0.1237	-1.96948	0.0488976	0.40751
STRN4	29888	282.327	0.280491	0.142446	1.96981	0.0488599	0.40751
MRPL47	57129	415.336	-0.314029	0.159316	-1.96963	0.0488802	0.40751
HAT1	8520	1767.26	-0.265447	0.134843	-1.96833	0.0490301	0.408367
UBE2N	7334	627.641	-0.313915	0.159293	-1.96725	0.0491544	0.408661
UCHL3	7347	607.742	-0.280687	0.142581	-1.96769	0.0491034	0.408661
RAB9A	9367	203.496	-0.303399	0.153939	-1.96751	0.0491248	0.408661
EMP3	2014	189.478	0.365318	0.185376	1.96681	0.0492054	0.408838
OGFOD3	79701	86.8181	0.370624	0.188375	1.96621	0.0492744	0.409165
RAMP2-AS1	100190938	5.62289	0.37662	0.197979	1.96575	0.0493274	0.409358
CHCHD4	131474	69.5987	-0.421022	0.212376	-1.96396	0.0495352	0.410341
DERL1	79139	478.476	-0.246243	0.125405	-1.964	0.0495299	0.410341
MECP2	4204	132.858	0.361166	0.183749	1.96428	0.049498	0.410341
PCBP3	54039	3.36947	0.333101	0.173472	1.96336	0.0496043	0.41042
LIAS	11019	57.706	-0.403097	0.203982	-1.96343	0.0495967	0.41042
EEF1G	1937	2334.92	0.370883	0.188543	1.96281	0.0496681	0.410698
RABGAP1	23637	297.235	0.276654	0.140978	1.96256	0.0496976	0.410698
TFAM	7019	653.881	-0.285019	0.145234	-1.96172	0.0497956	0.411245
ARSE	415	1.77234	0.228351	0.128484	1.96148	0.0498235	0.411245
BAHD1	22893	147.783	0.306305	0.15623	1.96112	0.049865	0.411341
SFTA3	253970	17.8539	0.441306	0.232448	1.95972	0.0500288	0.412199
RANBP17	64901	93.918	-0.363338	0.18443	-1.95989	0.0500085	0.412199
SNORA73B	26768	332.945	0.422346	0.217082	1.95838	0.0501851	0.412867
KLF13	51621	39.6654	0.425319	0.218349	1.95864	0.0501549	0.412867
WIPI1	55062	21.288	0.445787	0.231432	1.95744	0.0502952	0.412867
PPP6R1	22870	320.287	0.316787	0.161894	1.95766	0.0502704	0.412867
PIGU	128869	277.791	0.277187	0.141596	1.95755	0.0502833	0.412867
MKL1	57591	179.79	0.319778	0.163516	1.95724	0.0503196	0.412867
PLEKHA2	59339	19.099	0.449726	0.232049	1.95813	0.0502152	0.412867
TMEM50A	23585	475.886	-0.268493	0.137273	-1.95625	0.0504355	0.413571
MGRN1	23295	266.12	0.290772	0.148649	1.95592	0.0504751	0.413649
METTL20	254013	7.64285	0.408739	0.208824	1.95541	0.0505347	0.413843
NLRP11	204801	2.6136	-0.323265	0.158677	-1.95521	0.0505588	0.413843
AZI1	22994	159.051	0.338118	0.17344	1.95307	0.0508118	0.414527
RAD18	56852	222.55	-0.287496	0.147102	-1.95345	0.0507661	0.414527
CXXC4	80319	4.75038	-0.353469	0.18127	-1.95343	0.0507684	0.414527
SDK1	221935	28.1303	0.452673	0.22677	1.95297	0.0508229	0.414527
TDRD7	23424	162.978	-0.337652	0.172469	-1.95383	0.050721	0.414527
KIAA0513	9764	41.94	0.420597	0.218454	1.95263	0.050864	0.414617
SUGCT	79783	50.0734	-0.408909	0.207075	-1.95235	0.0508962	0.414634
BLOC1S5	63915	62.855	-0.429529	0.219738	-1.9501	0.0511639	0.416077
KRBA1	84626	63.9578	0.391349	0.201082	1.95015	0.0511579	0.416077
RPS6KA4	8986	63.4108	0.407249	0.208296	1.94953	0.0512317	0.416237
ATG5	9474	197.636	-0.311641	0.159736	-1.94943	0.0512441	0.416237
HES4	57801	54.1698	-0.41861	0.211453	-1.94871	0.0513302	0.416678
TDP2	51567	270.027	-0.320634	0.164453	-1.94847	0.0513588	0.416678
MYO19	80179	223.137	0.299896	0.153927	1.94793	0.0514236	0.41672
DOCK4	9732	102.612	0.381496	0.198802	1.94792	0.0514246	0.41672
DNAJC8	22826	858.352	-0.375391	0.192057	-1.94739	0.0514883	0.416991
PTPN14	5784	172.566	0.308819	0.158703	1.94671	0.0515692	0.417401
R3HDM2	22864	54.4258	0.401529	0.207182	1.94603	0.0516513	0.417575
SYNRG	11276	279.576	0.271487	0.139569	1.94607	0.0516463	0.417575
NBEAL2	23218	65.0315	0.428193	0.22029	1.9449	0.0517867	0.418425
SAC3D1	29901	106.658	0.366279	0.188115	1.94318	0.0519941	0.41859
ADAMTS15	170689	19.7985	0.453766	0.232449	1.94237	0.0520926	0.41859
SBK1	388228	15.89	0.450945	0.232467	1.94237	0.0520929	0.41859
TMEM256	254863	266.737	0.372918	0.192309	1.94316	0.0519965	0.41859
NDUFS7	374291	353.781	0.326792	0.168144	1.94196	0.0521415	0.41859
RNASEH2A	10535	854.547	0.221374	0.113984	1.94242	0.0520857	0.41859
SCARF2	91179	96.6586	0.354135	0.182154	1.9421	0.0521248	0.41859
APOBEC3C	27350	113.637	-0.331477	0.170163	-1.94324	0.0519871	0.41859
TFRC	7037	1402.9	-0.287628	0.148146	-1.94218	0.0521152	0.41859
IGF2BP3	10643	221.41	0.316031	0.162269	1.94253	0.0520733	0.41859
KLHL14	57565	9.4928	-0.432911	0.222963	-1.94069	0.0522961	0.418806
ME2	4200	523.524	-0.274913	0.141537	-1.94058	0.052309	0.418806
TRIM28	10155	5741.06	0.251458	0.129537	1.94075	0.0522891	0.418806
C2ORF15	150590	16.0711	0.440474	0.232438	1.94121	0.0522332	0.418806
PURA	5813	132.922	0.326299	0.168102	1.94049	0.0523203	0.418806
FAM96B	51647	398.325	0.2934	0.151342	1.94003	0.0523758	0.419007
PFDN2	5202	577.031	-0.329302	0.169749	-1.93964	0.0524239	0.419148
OIP5-AS1	729082	57.1125	0.434485	0.224527	1.93901	0.0525006	0.419294
LYRM7	90624	245.019	-0.332185	0.171517	-1.93874	0.0525335	0.419294
ERP29	10961	404.874	-0.24487	0.126307	-1.93766	0.0526652	0.419616
CARD8	22900	62.4005	0.427301	0.218507	1.93788	0.0526378	0.419616
ZNF746	155061	146.915	0.320769	0.165913	1.93799	0.0526242	0.419616
KLF5	688	147.94	0.328367	0.170033	1.93693	0.0527538	0.420079
PARD6B	84612	147.621	-0.313688	0.161959	-1.93605	0.0528613	0.420692
MPP5	64398	166.857	-0.330356	0.170294	-1.93574	0.0529001	0.420757
ATP6AP2	10159	686.771	-0.28358	0.146566	-1.93516	0.0529705	0.421074
HHIP	64399	23.5694	-0.448828	0.232307	-1.93452	0.0530493	0.421215
DHX29	54505	621.565	-0.28389	0.146794	-1.9347	0.0530277	0.421215
H2AFX	3014	2043.7	0.389131	0.200457	1.93381	0.0531362	0.421644
ADCY6	112	111.512	0.407027	0.211605	1.93349	0.0531755	0.421644
RAD51C	5889	668.396	-0.226834	0.117328	-1.93333	0.0531952	0.421644
RAB11FIP4	84440	39.9749	-0.436244	0.224073	-1.93062	0.0535301	0.423811
SMG9	56006	194.511	0.346744	0.180238	1.93066	0.0535252	0.423811
DNAJC4	3338	35.4381	0.432135	0.225652	1.92945	0.0536746	0.42471
LRRC8B	23507	88.4803	0.371465	0.19276	1.92722	0.0539524	0.425443
NME4	4833	109.254	0.381148	0.196971	1.92724	0.05395	0.425443
SSBP1	6742	1663.11	-0.292212	0.151685	-1.92731	0.0539405	0.425443
MTBP	27085	255.428	-0.280987	0.145806	-1.92783	0.0538761	0.425443
GLE1	2733	408.708	0.235146	0.121991	1.92755	0.0539107	0.425443
MICU2	221154	366.924	-0.328874	0.170846	-1.92635	0.0540606	0.425794
RSL24D1	51187	342.067	-0.312212	0.162078	-1.92612	0.0540897	0.425794
NARS	4677	960.282	-0.230119	0.119479	-1.92616	0.0540841	0.425794
SEMA6D	80031	23.746	-0.434859	0.230771	-1.92508	0.0542199	0.426089
FKRP	79147	55.8117	0.406547	0.210678	1.92528	0.0541939	0.426089
PPP2R5D	5528	481.994	0.250826	0.130361	1.92521	0.0542036	0.426089
GGPS1	9453	253.002	-0.409883	0.213389	-1.9236	0.0544048	0.426988
SSTR2	6752	11.5767	0.441234	0.226858	1.92342	0.0544273	0.426988
SLC35A1	10559	97.1617	-0.346091	0.178807	-1.92385	0.0543736	0.426988
RP4-592A1.2	204	454.201	-0.454397	0.229895	-1.92261	0.0545284	0.427538
AK2	204	454.201	-0.454397	0.229895	-1.92261	0.0545284	0.427538
RP11-142I20.1	641516	3.17477	-0.299956	0.14437	-1.92078	0.054759	0.428613
ECEL1	9427	9.81137	0.408502	0.215736	1.92091	0.0547437	0.428613
BTN2A1	11120	83.7027	0.36024	0.187229	1.92092	0.0547423	0.428613
PTGS2	5743	7.62915	-0.392273	0.208043	-1.91981	0.0548818	0.429331
ANXA3	306	39.5131	0.407612	0.217367	1.91899	0.0549852	0.429896
NOLC1	9221	3559.34	-0.192317	0.100239	-1.91843	0.055057	0.430213
CIC	23152	85.8233	0.363115	0.189256	1.91787	0.0551276	0.430277
ZC3H8	84524	120.675	-0.412345	0.213761	-1.91801	0.0551094	0.430277
SOGA3	387104	53.4778	0.404132	0.211694	1.9173	0.0551997	0.430351
KIAA0408	387104	53.4778	0.404132	0.211694	1.9173	0.0551997	0.430351
CUEDC1	404093	26.7836	0.44481	0.227195	1.91694	0.055246	0.430469
USP46-AS1	643783	2.58607	-0.35823	0.16085	-1.91659	0.0552901	0.430569
NRD1	4898	931.547	-0.223358	0.11654	-1.91608	0.0553546	0.430827
RTN2	6253	32.6295	0.441637	0.228015	1.91525	0.0554612	0.431271
TRMT61B	55006	138.888	-0.314715	0.164147	-1.91506	0.0554852	0.431271
TRAPPC10	7109	155.706	0.324349	0.169217	1.9149	0.0555055	0.431271
TCEANC2	127428	146.248	-0.318054	0.16622	-1.91264	0.0557945	0.431992
DUSP14	11072	252.471	0.28652	0.149943	1.91205	0.0558703	0.431992
ZSCAN30	100101467	47.9284	-0.421089	0.217652	-1.91276	0.0557792	0.431992
MBD1	4152	139.569	0.308748	0.161399	1.91233	0.0558335	0.431992
PALM	5064	26.5407	0.438652	0.229759	1.91303	0.0557446	0.431992
GIPC1	10755	348.581	0.290767	0.152116	1.91216	0.0558553	0.431992
ZNF146	7705	767.4	-0.319253	0.166795	-1.91284	0.0557685	0.431992
LRRFIP1	9208	315.142	-0.270954	0.141477	-1.91307	0.0557394	0.431992
LRRC73	221424	3.81273	0.354256	0.182105	1.91197	0.0558805	0.431992
HAX1	10456	306.98	0.29717	0.155356	1.91154	0.0559356	0.432141
SNORD126	100113391	55.2361	-0.445713	0.230779	-1.91133	0.0559625	0.432141
SYT2	127833	3.99898	-0.314847	0.170445	-1.90949	0.0561992	0.432272
AMHR2	269	2.33362	0.320873	0.151477	1.90992	0.0561429	0.432272
MIR324	442898	4.75021	0.357236	0.177282	1.91018	0.0561103	0.432272
ALKBH5	54890	518.194	0.252923	0.132454	1.91002	0.0561303	0.432272
DPM1	8813	522.419	-0.251879	0.131948	-1.90953	0.0561938	0.432272
PBK	55872	370.347	0.263658	0.138074	1.90961	0.0561834	0.432272
ZDHHC9	51114	275.051	0.292716	0.153234	1.91084	0.0560252	0.432272
LRR1	122769	267.856	-0.293221	0.153692	-1.9084	0.05634	0.432875
CDC42EP3	10602	49.3363	0.419535	0.217549	1.90795	0.0563971	0.432875
LSS	4047	167.916	0.301238	0.157937	1.90754	0.0564507	0.432875
MTFR2	113115	163.796	-0.31624	0.165557	-1.90786	0.0564088	0.432875
ZMIZ2	83637	107.061	0.356962	0.186343	1.90742	0.056466	0.432875
C2orf69	205327	90.6504	-0.336658	0.176907	-1.90671	0.0565582	0.433099
FSTL1	11167	490.985	0.285462	0.149756	1.9069	0.0565339	0.433099
KIAA0040	9674	6.95455	-0.390795	0.189838	-1.90396	0.0569157	0.433907
GPATCH2	55105	68.3978	-0.367294	0.192141	-1.9042	0.056884	0.433907
CAPRIN1	4076	4164.38	-0.195785	0.102806	-1.90425	0.0568772	0.433907
CCS	9973	83.6139	0.369919	0.194696	1.90431	0.05687	0.433907
MYCBP2	23077	640.539	-0.240944	0.126498	-1.90482	0.0568029	0.433907
PPARG	5468	41.7745	-0.414977	0.219063	-1.90446	0.0568497	0.433907
KIF2A	3796	543.573	-0.250305	0.1314	-1.90407	0.0569008	0.433907
SLIRP	81892	1259.48	-0.298626	0.156811	-1.90318	0.0570172	0.433961
KPTN	11133	93.2259	0.37309	0.196024	1.90335	0.0569955	0.433961
SLC35A4	113829	100.607	0.344354	0.181429	1.90344	0.0569828	0.433961
GAS5	60674	169.347	-0.431897	0.223622	-1.9017	0.0572098	0.434069
ZFPL1	7542	107.114	0.359617	0.188923	1.90219	0.057146	0.434069
PC	5091	119.82	0.339169	0.178665	1.90165	0.0572174	0.434069
MFAP1	4236	323.393	-0.270279	0.142075	-1.90234	0.0571261	0.434069
C19orf44	84167	73.787	-0.400199	0.209732	-1.90162	0.0572204	0.434069
SLC18B1	116843	129.139	-0.345367	0.181426	-1.90273	0.0570762	0.434069
CELF1	10658	866.014	-0.241335	0.126979	-1.90017	0.0574104	0.434792
FGF11	2256	19.8446	0.434226	0.232231	1.90042	0.0573782	0.434792
NMD3	51068	608.305	-0.322941	0.170028	-1.90021	0.0574055	0.434792
PTGFRN	5738	425.143	0.237378	0.124943	1.8997	0.0574724	0.435022
OLA1	29789	496.183	-0.288598	0.152006	-1.89889	0.0575791	0.43559
EBPL	84650	223.445	-0.313238	0.164678	-1.8975	0.0577626	0.436739
ITGA9	3680	8.12379	-0.429052	0.203157	-1.89724	0.0577961	0.436752
ARHGEF39	84904	100.365	-0.364761	0.191795	-1.89659	0.0578815	0.437158
RP11-586D19.1	285484	1.91752	-0.216026	0.133936	-1.89613	0.0579429	0.437381
SLBP	7884	577.368	-0.251038	0.132348	-1.89578	0.0579886	0.437487
PDE6D	5147	109.721	-0.351608	0.185418	-1.8952	0.058066	0.437592
CCSER1	401145	21.9823	-0.456885	0.231954	-1.89406	0.0582173	0.438492
NDRG3	57446	424.612	-0.257514	0.136084	-1.89287	0.0583746	0.439437
YAE1D1	57002	101.318	-0.379783	0.198636	-1.89252	0.0584215	0.439549
LRP2	4036	136.556	-0.421725	0.223093	-1.89212	0.058475	0.439712
ANKRD18B	441459	26.7482	-0.460083	0.231728	-1.89166	0.0585365	0.439934
FBXW4	6468	27.9757	0.441139	0.23029	1.89088	0.05864	0.440232
TADA2B	93624	76.9967	0.348314	0.184071	1.89102	0.0586211	0.440232
KLHL17	339451	25.7183	0.440062	0.230674	1.89023	0.058727	0.440301
PTP4A2	8073	406.217	-0.290227	0.153297	-1.89048	0.0586939	0.440301
KCTD2	23510	71.9105	0.362312	0.191775	1.8901	0.0587451	0.440301
BMP7	655	192.355	0.329091	0.174301	1.8896	0.0588113	0.440557
MRPL3	11222	1007.23	-0.28602	0.151216	-1.88927	0.0588555	0.440649
NSDHL	50814	381.266	0.266987	0.141314	1.88897	0.0588955	0.440708
MACF1	23499	211.247	-0.282778	0.149534	-1.88863	0.0589413	0.440812
SKI	6497	121.476	0.30947	0.16402	1.88762	0.0590771	0.441348
ZBTB21	49854	252.865	-0.262255	0.139053	-1.88783	0.0590493	0.441348
HP1BP3	50809	520.026	0.314553	0.166945	1.88683	0.0591828	0.441898
MRPL41	64975	504.823	0.272422	0.14444	1.88607	0.0592855	0.442186
HACL1	26061	387.943	-0.270129	0.143357	-1.88525	0.0593963	0.442533
TESK1	7016	38.1005	0.416999	0.220591	1.8853	0.0593896	0.442533
PALMD	54873	1.74192	-0.228639	0.121711	-1.88414	0.0595463	0.443191
NMT2	9397	84.3394	-0.395384	0.208222	-1.88408	0.0595543	0.443191
MSH6	2956	2062.04	-0.22446	0.119149	-1.88388	0.0595811	0.443191
SCYL1	57410	384.374	0.294155	0.156211	1.88262	0.0597525	0.443986
COPS4	51138	1005.87	-0.246922	0.131142	-1.88285	0.0597203	0.443986
BAZ1A	11177	847.894	-0.256849	0.13644	-1.88148	0.0599061	0.444169
DHPS	1725	188.525	0.351629	0.186921	1.88211	0.0598213	0.444169
RPA3	6119	443.856	-0.287358	0.152391	-1.88152	0.0599015	0.444169
SMARCA1	6594	1129.64	0.239749	0.127431	1.88173	0.0598728	0.444169
INTS10	55174	278.219	-0.292761	0.155524	-1.88097	0.0599761	0.444449
SRPRB	58477	909.367	-0.259101	0.137673	-1.88042	0.0600502	0.44452
PLSCR4	57088	5.85943	0.407575	0.191919	1.88065	0.0600199	0.44452
PAICS	10606	3509.76	-0.281167	0.149545	-1.88017	0.0600851	0.444539
AKAP10	11216	108.352	0.328616	0.174949	1.87924	0.0602117	0.445237
RNF182	221687	15.5761	0.428586	0.229924	1.87866	0.0602916	0.445589
BAMBI	25805	69.7331	0.404583	0.214139	1.87841	0.0603247	0.445594
TCEAL3	85012	4.56466	0.363217	0.195116	1.87795	0.0603882	0.445824
ESCO1	114799	193.83	-0.29951	0.159471	-1.8758	0.0606821	0.447575
CTD-2132H18.3	114799	193.83	-0.29951	0.159471	-1.8758	0.0606821	0.447575
KPNA4	3840	408.381	-0.2477	0.131892	-1.87551	0.0607228	0.447575
ZDHHC20	253832	103.836	-0.339751	0.180958	-1.87475	0.0608274	0.447867
RRP15	51018	497.328	-0.314384	0.167615	-1.87401	0.0609292	0.447956
DSN1	79980	389.007	-0.234307	0.12504	-1.87404	0.0609254	0.447956
OLIG1	116448	6.49831	0.391653	0.202383	1.87395	0.060937	0.447956
TBC1D9	23158	72.2913	-0.374292	0.198973	-1.8735	0.0609997	0.448177
CXCL16	58191	50.1004	0.410226	0.219763	1.87321	0.0610389	0.448226
RP11-115C21.2	100287015	7.61802	-0.395849	0.218049	-1.87296	0.061074	0.448245
ZDHHC24	254359	76.2785	0.402897	0.214456	1.87258	0.061126	0.448388
UFSP1	402682	25.0342	0.422753	0.227904	1.87201	0.0612052	0.448491
TAF1L	138474	12.0472	-0.425621	0.218196	-1.87223	0.0611742	0.448491
HNRNPA1P26	3178	1218.41	-0.352043	0.1881	-1.87119	0.0613187	0.448902
HNRNPA1	3178	1218.41	-0.352043	0.1881	-1.87119	0.0613187	0.448902
LSG1	55341	264.755	-0.249374	0.133202	-1.87113	0.0613265	0.448902
LMBR1L	55716	40.418	0.404849	0.21703	1.86775	0.0617965	0.449017
CCT2	10576	5957.54	-0.191801	0.102695	-1.8675	0.0618311	0.449017
NAP1L1	4673	1882.39	-0.367697	0.196177	-1.86754	0.0618268	0.449017
DLL4	54567	5.10539	-0.330943	0.166019	-1.86871	0.0616638	0.449017
RAI1	10743	191.802	0.321933	0.172172	1.86786	0.0617811	0.449017
IER2	9592	79.8239	0.346571	0.185627	1.86966	0.0615312	0.449017
LPHN1	22859	91.5044	-0.379581	0.202782	-1.87059	0.0614015	0.449017
PGPEP1	54858	14.9088	0.427288	0.231278	1.8686	0.0616784	0.449017
ZNF512	84450	255.689	-0.282417	0.151055	-1.86915	0.0616022	0.449017
CFLAR	8837	55.6292	0.382999	0.20442	1.86802	0.0617589	0.449017
JAM2	58494	13.0475	-0.469618	0.229021	-1.86925	0.0615886	0.449017
RCHY1	25898	286.163	-0.308812	0.165091	-1.87037	0.0614331	0.449017
KIAA1147	57189	151.133	0.334467	0.179083	1.86927	0.0615847	0.449017
PHPT1	29085	457.891	0.296372	0.15839	1.86993	0.0614939	0.449017
ELF4	2000	161.652	-0.336162	0.178526	-1.86906	0.0616148	0.449017
RP13-1039J1.2	100288570	2.38343	0.306553	0.154787	1.8667	0.061944	0.4496
GSTA4	2941	110.889	-0.353085	0.18886	-1.86629	0.0620012	0.449778
POP5	51367	247.624	-0.276494	0.148259	-1.86557	0.0621017	0.450172
ZNF592	9640	131.141	0.326001	0.174594	1.86524	0.062148	0.450172
SCARNA22	677770	210.991	0.397051	0.211814	1.8652	0.0621536	0.450172
MVP	9961	6.35237	0.336768	0.20321	1.8641	0.0623077	0.450796
HEATR5B	54497	344.398	0.29729	0.15971	1.86403	0.0623176	0.450796
RAET1L	154064	4.54663	0.343218	0.193508	1.86388	0.0623379	0.450796
EIF3M	10480	1701.86	-0.240335	0.129002	-1.86185	0.0626243	0.451301
ZW10	9183	616.455	-0.240276	0.129169	-1.8604	0.0628293	0.451301
ABCA3	21	124.259	0.350876	0.188092	1.8607	0.0627868	0.451301
FLII	2314	801.699	0.217166	0.116585	1.86279	0.0624918	0.451301
EGLN2	112398	100.587	0.342779	0.18411	1.86072	0.0627844	0.451301
VSNL1	7447	1.55799	-0.229984	0.123023	-1.86037	0.0628336	0.451301
IFIH1	64135	27.29	0.420404	0.228235	1.86138	0.0626912	0.451301
2020-09-03	55964	57.3605	-0.428529	0.230637	-1.86063	0.0627964	0.451301
QKI	9444	520.763	-0.26292	0.141125	-1.86284	0.0624847	0.451301
CHPF2	54480	191.753	0.321496	0.173011	1.86106	0.0627356	0.451301
TMEM70	54968	625.099	-0.235046	0.126236	-1.86222	0.0625715	0.451301
NCBP1	4686	925.286	-0.232623	0.125023	-1.86118	0.0627193	0.451301
ZBTB33	10009	633.199	-0.214656	0.115256	-1.86237	0.0625516	0.451301
TCP1	6950	4261.11	-0.237314	0.127554	-1.8597	0.0629278	0.451742
SAT2	112483	124.244	0.304158	0.163568	1.85845	0.0631046	0.45262
TRIP6	7205	378.469	0.343003	0.185136	1.85838	0.0631157	0.45262
CHD7	55636	352.133	-0.261081	0.14056	-1.85784	0.0631911	0.452924
IDI1	3422	231.142	-0.350189	0.187456	-1.85754	0.0632347	0.453001
C14orf166	51637	1211.28	-0.28597	0.154009	-1.85675	0.0633462	0.453328
KIAA1161	57462	39.0316	0.413024	0.221393	1.85676	0.0633449	0.453328
TRMT1	55621	301.068	0.270363	0.145601	1.85621	0.0634241	0.45365
HIST2H2BF	440689	403.959	-0.357409	0.192809	-1.85552	0.0635214	0.45388
BSCL2	26580	89.1811	0.355149	0.19184	1.85529	0.063555	0.45388
MXD1	4084	59.1602	0.399623	0.215993	1.85536	0.0635451	0.45388
UBXN6	80700	66.8953	0.376694	0.203944	1.85389	0.0637544	0.453891
NBAS	51594	290.696	0.251514	0.135636	1.85479	0.0636256	0.453891
TMEM169	92691	4.80053	0.251428	0.17467	1.85501	0.0635947	0.453891
CHADL	150356	1.76499	-0.214026	0.117661	-1.85451	0.0636667	0.453891
MAP3K5	4217	77.4526	-0.384628	0.20761	-1.85401	0.0637383	0.453891
BRF2	55290	107.475	0.340971	0.184354	1.8541	0.0637246	0.453891
SF3A2	8175	488.866	0.286021	0.154503	1.85144	0.0641064	0.455926
DUSP11	8446	246.782	-0.269652	0.145655	-1.85159	0.0640851	0.455926
TGFB1I1	7041	33.8667	0.402855	0.220631	1.85097	0.0641741	0.456173
ETV4	2118	4.21604	0.311228	0.189152	1.8501	0.0642985	0.456351
FBXL5	26234	131.026	-0.341598	0.183979	-1.85032	0.0642674	0.456351
KLHL13	90293	210.109	-0.292048	0.157294	-1.85025	0.0642772	0.456351
CR1L	1379	2.11846	0.278086	0.138423	1.84963	0.0643665	0.456363
TNFRSF10B	8795	216.974	0.338276	0.182472	1.84979	0.0643435	0.456363
DMXL2	23312	275.519	0.268783	0.145638	1.84893	0.0644676	0.456375
FEZ2	9637	78.5833	-0.371758	0.200795	-1.84909	0.0644444	0.456375
PACRGL	133015	44.0377	-0.410701	0.220782	-1.8492	0.064429	0.456375
HDAC11	79885	18.4804	0.436252	0.232154	1.84825	0.0645661	0.456837
CHD5	26038	1.8128	-0.289453	0.139972	-1.84708	0.0647355	0.457801
DEDD	9191	63.5548	0.371389	0.201186	1.8468	0.0647762	0.457854
RPP25L	138716	153.445	0.333936	0.180729	1.84648	0.064823	0.457949
MTMR12	54545	99.3561	-0.350839	0.190759	-1.84615	0.0648709	0.458053
ANP32A	8125	648.292	-0.285481	0.154633	-1.84584	0.0649155	0.458068
TSPAN15	23555	48.0675	-0.403719	0.217869	-1.84503	0.0650338	0.458132
ESRRA	2101	56.6524	0.426852	0.226811	1.84482	0.0650639	0.458132
ARL4D	379	33.9406	0.403866	0.221517	1.8447	0.0650816	0.458132
SLC35F6	54978	260.901	0.30234	0.163812	1.84484	0.0650602	0.458132
USP14	9097	1207.81	-0.228978	0.124163	-1.84387	0.0652016	0.458274
CILP2	148113	90.627	-0.384312	0.204888	-1.84416	0.0651592	0.458274
MED25	81857	246.742	0.321372	0.174267	1.84387	0.0652015	0.458274
ZNF503-AS1	253264	2.83403	-0.284574	0.151494	-1.84357	0.0652464	0.458355
P4HB	5034	2936.68	-0.233255	0.126506	-1.84292	0.0653405	0.458417
CHMP2A	27243	125.414	0.344016	0.187311	1.84282	0.0653551	0.458417
PPT2	9374	5.62288	0.331513	0.177092	1.84293	0.0653398	0.458417
C10orf35	219738	62.0138	0.406902	0.221873	1.84235	0.0654243	0.458436
THOC2	57187	1458.86	-0.230006	0.124871	-1.84243	0.0654122	0.458436
TRMT1L	81627	394.726	-0.249743	0.135533	-1.84146	0.0655536	0.458875
MAOA	4128	31.1926	-0.445136	0.231324	-1.84164	0.0655282	0.458875
HMGCL	3155	90.1045	0.353553	0.192806	1.83912	0.065898	0.460157
DIEXF	27042	312.898	-0.24387	0.132531	-1.83982	0.0657947	0.460157
SNX19	399979	28.4442	0.418639	0.229036	1.83936	0.0658621	0.460157
PIH1D1	55011	234.216	0.314807	0.171223	1.8394	0.0658563	0.460157
HOXA5	3202	155.869	0.357564	0.194072	1.83908	0.0659037	0.460157
COPS2	9318	798.012	-0.242459	0.131835	-1.83844	0.0659972	0.460576
NAPA	8775	411.469	0.29621	0.161063	1.83777	0.0660959	0.460798
HSPBAP1	79663	46.7135	-0.397368	0.215868	-1.83791	0.0660757	0.460798
FAM211A-AS1	125144	543.167	-0.239111	0.130038	-1.83752	0.0661329	0.460823
CREBBP	1387	606.551	0.24465	0.133228	1.837	0.0662102	0.461128
GNA11	2767	221.306	0.27233	0.148343	1.83662	0.0662658	0.461282
TTLL13	440307	2.44533	-0.249083	0.124274	-1.83436	0.0666008	0.46338
WDR12	55759	492.851	-0.224101	0.122104	-1.83397	0.0666588	0.46355
CCDC9	26093	46.6714	0.380789	0.207258	1.83324	0.0667671	0.4636
NFXL1	152518	205.699	-0.260685	0.142128	-1.83324	0.0667665	0.4636
TLR3	7098	3.74171	0.267882	0.170239	1.8333	0.0667576	0.4636
RPL27	6155	7779.64	-0.271393	0.148075	-1.83274	0.0668414	0.463837
RAPGEF4	11069	42.0337	0.399884	0.221437	1.83255	0.0668692	0.463837
DLX5	1749	36.6195	-0.409971	0.220583	-1.83233	0.0669022	0.463837
EPB41	2035	587.018	-0.2362	0.128918	-1.83168	0.066999	0.464275
ANAPC7	51434	852.067	-0.204351	0.111653	-1.83018	0.0672234	0.465149
RNF185	91445	99.6485	0.37211	0.203051	1.83016	0.0672264	0.465149
HDDC2	51020	452.758	-0.250739	0.136978	-1.83033	0.0672002	0.465149
FNBP4	23360	268.147	-0.255812	0.139829	-1.82957	0.067314	0.465288
DBN1	1627	582.079	0.264916	0.144796	1.82975	0.0672873	0.465288
NASP	4678	1869.29	-0.191671	0.104774	-1.82869	0.0674463	0.46542
DOK1	1796	15.4812	-0.428483	0.232186	-1.82859	0.0674603	0.46542
CRELD1	78987	41.2558	0.393904	0.217188	1.82871	0.067443	0.46542
GOLIM4	27333	328.711	-0.324051	0.176815	-1.82854	0.0674684	0.46542
CCDC138	165055	522.347	-0.275272	0.150552	-1.82809	0.0675364	0.465656
MED6	10001	308.584	-0.258785	0.141538	-1.8278	0.0675794	0.46572
GALE	2582	114.941	0.368594	0.202933	1.82351	0.0682263	0.466172
TMEM54	113452	13.2295	0.412593	0.227522	1.82574	0.0678899	0.466172
TSNAX	7257	205.39	0.34352	0.189153	1.8243	0.0681061	0.466172
2020-03-08	220972	36.6292	-0.409698	0.223464	-1.82632	0.0678024	0.466172
SIRT3	23410	32.6125	0.419553	0.228836	1.82161	0.0685136	0.466172
QSER1	79832	743.428	-0.24627	0.135091	-1.82325	0.0682661	0.466172
MYRF	745	8.03524	-0.400873	0.211909	-1.82708	0.0676884	0.466172
SERPINH1	871	1341.4	0.2315	0.127048	1.82136	0.0685529	0.466172
HYLS1	219844	58.1828	-0.384812	0.209173	-1.82461	0.0680596	0.466172
ADAMTS20	80070	18.2002	-0.413878	0.232226	-1.82629	0.0678065	0.466172
PLEKHA8P1	51054	11.871	-0.401596	0.219013	-1.82357	0.0682168	0.466172
CHFR	55743	37.4092	-0.407768	0.219746	-1.82374	0.0681915	0.466172
MIR17HG	407975	33.1548	-0.430354	0.231297	-1.82166	0.0685067	0.466172
PLEKHH3	79990	54.4158	0.396072	0.219198	1.82144	0.0685405	0.466172
HLF	3131	4.07957	0.337842	0.183075	1.82196	0.0684614	0.466172
TNFRSF11A	8792	24.6418	0.422137	0.231005	1.82226	0.0684153	0.466172
SLX4IP	128710	57.0136	-0.413352	0.224383	-1.82621	0.0678185	0.466172
EIF1B	10289	424.273	0.239798	0.131359	1.82561	0.0679096	0.466172
CLDND1	56650	289.075	0.23943	0.131434	1.8226	0.0683637	0.466172
NXPE3	91775	101.403	0.324553	0.17793	1.82132	0.0685586	0.466172
ERCC8	1161	97.5196	-0.371255	0.202619	-1.82429	0.0681076	0.466172
ARF5	381	486.149	0.245532	0.134757	1.82407	0.0681422	0.466172
TMEM8B	51754	25.8701	0.420426	0.229895	1.82635	0.0677977	0.466172
MAGED1	9500	2014.49	0.239656	0.131445	1.82296	0.0683092	0.466172
HSD17B10	3028	900.178	0.214866	0.117986	1.82138	0.0685495	0.466172
[truncated: 14,267 more rows]

## Sheet: S6_diff_footprint_dLZ+LZ_mCer
	entrez	baseMean	log2FoldChange	lfcSE	stat	pvalue	padj
SEC31A	22872	418.672	-3.48178	0.155445	-21.5186	1.04172e-102	1.40069e-98
HEY1	23462	204.657	-2.6068	0.169815	-14.8426	7.77309e-50	5.22585e-46
ZCCHC12	170261	432.687	-2.04629	0.18553	-10.905	1.09119e-27	4.89071e-24
RBPJ	3516	58.2039	-2.44831	0.20989	-10.5507	5.04176e-26	1.69479e-22
GPC3	2719	264.086	-1.46802	0.141942	-10.2712	9.4981e-25	2.55423e-21
NEFM	4741	204.144	-1.92615	0.186891	-10.1267	4.20491e-24	9.42321e-21
CCND1	595	62.3224	-3.44563	0.22561	-9.95758	2.33692e-23	4.4889e-20
RPL22L1	200916	1545.89	-1.89541	0.189149	-9.94385	2.68246e-23	4.50854e-20
SNAI2	6591	55.9141	-2.3629	0.216346	-9.85528	6.50328e-23	9.7159e-20
SLC16A7	9194	51.0797	-1.82528	0.21236	-8.18301	2.76843e-16	3.72244e-13
HSPH1	10808	1877.56	-1.19747	0.150778	-7.92004	2.37443e-15	2.90241e-12
MSH3	4437	215.549	-1.23387	0.156355	-7.83061	4.85518e-15	5.44023e-12
SPINT2	10653	25.5383	-2.23259	0.231285	-7.74128	9.84189e-15	1.01795e-11
ZIC2	7546	624.472	1.09175	0.142099	7.6844	1.53717e-14	1.47634e-11
HOXB6	3216	276.146	1.11207	0.153543	7.23248	4.74266e-13	4.25132e-10
ENO2	2026	257.941	1.21476	0.170181	7.15639	8.28285e-13	6.9607e-10
HOXD13	3239	373.024	0.948487	0.133631	7.09352	1.30747e-12	1.03413e-09
HOXB9	3219	695.76	0.927373	0.132141	7.0146	2.30615e-12	1.7227e-09
EMILIN2	84034	76.0776	-1.73702	0.23209	-6.92348	4.40677e-12	3.1186e-09
MAF	4094	117.975	1.39585	0.203977	6.86044	6.86483e-12	4.61523e-09
ZNF426	79088	24.2081	-2.45456	0.230769	-6.83455	8.22654e-12	5.26733e-09
SEMA3C	10512	209.136	1.25792	0.185092	6.81213	9.61614e-12	5.75586e-09
GPR50	9248	30.6485	-1.67249	0.228073	-6.80874	9.84566e-12	5.75586e-09
HOXC10	3226	133.846	1.13171	0.167241	6.76054	1.37475e-11	7.70205e-09
BZW2	28969	750.824	-0.835918	0.12523	-6.67332	2.50079e-11	1.34502e-08
CELF2	10659	85.3957	1.31145	0.19745	6.64079	3.12012e-11	1.61358e-08
ATR	545	307.148	-0.957514	0.143943	-6.61617	3.68635e-11	1.8358e-08
SPON1	10418	52.6775	-1.51943	0.225287	-6.60565	3.95778e-11	1.90058e-08
RPS23	6228	4033.51	-0.914297	0.13849	-6.59694	4.19728e-11	1.94609e-08
FLT1	2321	90.7877	-1.29726	0.195443	-6.5281	6.66108e-11	2.88919e-08
COL12A1	1303	20.931	-1.70753	0.231937	-6.45358	1.09237e-10	4.58999e-08
EIF2S2	8894	374.504	-1.21538	0.187342	-6.43759	1.21385e-10	4.9459e-08
HLX	3142	80.1947	1.25215	0.19517	6.36847	1.90925e-10	7.55052e-08
TSC22D3	1831	77.11	-1.34927	0.208627	-6.32008	2.61432e-10	1.00435e-07
SLC6A15	55117	590.708	-0.769056	0.122309	-6.27305	3.54043e-10	1.32235e-07
MYC	4609	491.304	-0.897223	0.143602	-6.2317	4.61398e-10	1.67675e-07
ECD	11319	356.206	-0.914107	0.147365	-6.18744	6.11509e-10	2.16378e-07
FOXA1	3169	66.2895	1.33283	0.217449	6.17624	6.56456e-10	2.26326e-07
HDAC2	3066	1862.77	-0.742127	0.121771	-6.08833	1.14095e-09	3.83529e-07
FAM208B	54906	769.485	-0.670407	0.110348	-6.06757	1.29861e-09	4.25879e-07
LGALS3BP	3959	503.52	-1.1999	0.201701	-6.05288	1.4228e-09	4.55501e-07
CA2	760	1587.03	0.917163	0.152939	6.00599	1.90166e-09	5.94646e-07
PIK3R3	8503	139.375	-0.999845	0.16608	-5.99019	2.0959e-09	6.40489e-07
MRPS17	51373	427.446	-0.985511	0.16441	-5.98468	2.16815e-09	6.47842e-07
HOXA9	3205	260.653	0.97801	0.164373	5.95213	2.64679e-09	7.73669e-07
RHOB	388	529.628	1.15721	0.196757	5.89735	3.69388e-09	1.03475e-06
RAB32	10981	66.6025	-1.17182	0.196607	-5.90006	3.63365e-09	1.03475e-06
SMCHD1	23347	453.091	-0.833716	0.142405	-5.83844	5.26914e-09	1.4459e-06
KIF1A	547	554.984	0.831481	0.143121	5.81439	6.08543e-09	1.63649e-06
BASP1	10409	107.44	-1.13493	0.195	-5.80939	6.27003e-09	1.65308e-06
VCAN	1462	604.825	-0.730126	0.126275	-5.77511	7.69034e-09	1.98855e-06
HTRA1	5654	47.9866	-1.31589	0.222832	-5.74035	9.44827e-09	2.39701e-06
FSCN1	6624	175.147	-1.25032	0.217827	-5.71555	1.09352e-08	2.72287e-06
COL14A1	7373	422.826	-1.00218	0.174857	-5.70498	1.16356e-08	2.84458e-06
GDI1	2664	1007.48	0.717798	0.126665	5.6682	1.44304e-08	3.46485e-06
AUTS2	26053	179.927	0.890552	0.157898	5.63235	1.77767e-08	4.19343e-06
FOXO4	4303	84.0293	1.11216	0.200373	5.59243	2.2391e-08	5.19085e-06
IGFBP5	3488	59.1322	-1.2439	0.219546	-5.58208	2.37655e-08	5.41612e-06
H1F0	3005	1772.76	0.873005	0.156887	5.57893	2.42005e-08	5.42333e-06
HOXD11	3237	232.345	0.921605	0.166702	5.53033	3.19628e-08	6.98406e-06
FAM84B	157638	429.433	0.914637	0.16594	5.52901	3.22037e-08	6.98406e-06
PRKG1	5592	59.3334	-1.14733	0.203347	-5.51247	3.53836e-08	7.55188e-06
UTS2R	2837	45.4495	1.20977	0.223386	5.46191	4.71037e-08	9.89619e-06
HOXB5	3215	59.77	1.23473	0.225807	5.45839	4.80477e-08	9.93923e-06
RBP7	116362	12.9967	-1.51357	0.224652	-5.43972	5.33653e-08	1.0872e-05
PCDH7	5099	387.83	0.715833	0.132148	5.41587	6.09915e-08	1.22402e-05
FAM221A	340277	16.7458	-1.1241	0.226337	-5.39734	6.76373e-08	1.33743e-05
VAMP8	8673	30.2867	-1.3009	0.228507	-5.34831	8.87771e-08	1.70528e-05
MYRIP	25924	14.9267	1.35996	0.229118	5.34933	8.82822e-08	1.70528e-05
MRPS16	51021	480.099	-0.734564	0.13723	-5.34509	9.03717e-08	1.71146e-05
CEP164	22897	65.8596	1.1069	0.208442	5.34062	9.26313e-08	1.72028e-05
SEC61G	23480	620.903	-0.622273	0.116514	-5.33913	9.33961e-08	1.72028e-05
PVRL3	25945	170.182	-0.875258	0.163735	-5.31637	1.05857e-07	1.92345e-05
BCHE	590	53.6478	-1.21096	0.222258	-5.26461	1.40485e-07	2.51861e-05
TLE4	7091	723.964	0.62246	0.118582	5.24859	1.53264e-07	2.71156e-05
MRPL32	64983	387.978	-0.771862	0.147664	-5.23047	1.69081e-07	2.95255e-05
ELP2	55250	947.624	-0.62355	0.119373	-5.21793	1.80936e-07	3.11907e-05
LRPPRC	10128	2364.8	-0.548903	0.10533	-5.20895	1.89915e-07	3.2324e-05
CHSY3	337876	12.8764	-1.36246	0.226716	-5.17446	2.28572e-07	3.84172e-05
CCT6A	908	4945.12	-0.8484	0.164454	-5.16612	2.38999e-07	3.96739e-05
SLC13A3	64849	11.9503	-1.38587	0.22116	-5.14156	2.72461e-07	4.46769e-05
SCD	6319	3493.73	-0.768273	0.149834	-5.13101	2.88195e-07	4.66185e-05
WDR7	23335	149.419	0.879211	0.171636	5.12903	2.91235e-07	4.66185e-05
FOXB1	27023	34.8681	1.15576	0.225434	5.09973	3.40144e-07	5.38068e-05
TMEM106B	54664	466.192	-0.709478	0.139765	-5.08146	3.74553e-07	5.78878e-05
SULF1	23213	18.2937	-1.28359	0.232027	-5.08353	3.70477e-07	5.78878e-05
EIF3B	8662	1695.37	-0.573354	0.113964	-5.03068	4.88735e-07	7.46765e-05
FAT3	120114	95.1825	0.975215	0.195354	5.02577	5.01422e-07	7.57541e-05
IGFBPL1	347252	12.117	-1.42139	0.224605	-5.01323	5.35225e-07	7.99627e-05
LIMA1	51474	189.496	-0.854452	0.169315	-5.00097	5.70436e-07	8.42867e-05
CCND2	894	504.659	-0.686709	0.137892	-4.96422	6.89786e-07	0.000100814
SPTAN1	6709	1309.13	0.598333	0.120645	4.96015	7.044e-07	0.000101843
KCTD8	386617	7.67653	-1.05014	0.200683	-4.93352	8.0759e-07	0.00011552
DOCK4	9732	102.612	0.972338	0.197318	4.91066	9.07712e-07	0.000128475
MALSU1	115416	267.919	-0.727704	0.14849	-4.89939	9.61331e-07	0.000134646
GABRB1	2560	7.08733	-1.08545	0.195626	-4.88915	1.01273e-06	0.000140384
CENPI	2491	416.434	0.726663	0.148833	4.88292	1.04527e-06	0.000143416
AIMP2	7965	443.925	-0.691921	0.142027	-4.8741	1.09308e-06	0.00014846
P4HA1	5033	279.256	-0.848585	0.173539	-4.86259	1.15863e-06	0.000154246
ARMCX5	64860	288.546	-0.651286	0.133917	-4.8626	1.15852e-06	0.000154246
NAT10	55226	804.585	-0.605433	0.124669	-4.85745	1.18904e-06	0.000156744
CRTAP	10491	472.457	-0.597909	0.123495	-4.84008	1.2979e-06	0.000169432
HTT	3064	648.393	0.632361	0.13085	4.83498	1.33157e-06	0.000172157
TBX3	6926	402.534	0.673027	0.140045	4.80931	1.51453e-06	0.000193947
DHRS2	10202	40.9613	1.09262	0.227151	4.80458	1.55078e-06	0.000196716
RDH11	51109	470.806	-0.666113	0.138548	-4.80194	1.57133e-06	0.000197459
DDIT4	54541	207.599	-0.981632	0.205363	-4.77927	1.75937e-06	0.000215058
GLS2	27165	7.15194	-0.966656	0.193889	-4.77972	1.7554e-06	0.000215058
KHSRP	8570	1694.19	-0.514142	0.107498	-4.78105	1.7438e-06	0.000215058
NGFRAP1	27018	1025.52	-0.584333	0.122842	-4.75931	1.94255e-06	0.00023531
DIAPH2	1730	161.642	-0.834543	0.174547	-4.75243	2.00982e-06	0.000241287
MYEF2	50804	189.571	0.821937	0.173516	4.74479	2.08725e-06	0.000248365
PSMA2	5683	1628.2	-0.544924	0.115039	-4.73766	2.16197e-06	0.000253293
MIR7-1	407043	32.1613	-1.07145	0.219513	-4.73725	2.16634e-06	0.000253293
FADS1	3992	309.755	-0.794325	0.168512	-4.70161	2.58118e-06	0.000299194
CALCOCO1	57658	99.6801	0.844654	0.179297	4.6993	2.61049e-06	0.000300006
PMAIP1	5366	370.504	0.810387	0.172846	4.69683	2.64236e-06	0.000301095
HEXIM1	10614	403.889	0.662262	0.141748	4.67351	2.96099e-06	0.000334567
ITGA4	3676	150.832	-0.887834	0.189674	-4.66577	3.07461e-06	0.00034451
LAMA4	3910	99.9962	-0.863394	0.183656	-4.66112	3.14498e-06	0.000349482
MGST1	4257	502.786	-0.588936	0.126533	-4.65488	3.24164e-06	0.000357271
NEO1	4756	274.164	0.629969	0.136282	4.62383	3.76716e-06	0.000411815
ANXA7	310	568.484	-0.548034	0.118519	-4.62	3.83738e-06	0.000416108
ITM2B	9445	998.719	-0.4869	0.105469	-4.61247	3.97903e-06	0.000428017
LXN	56925	5.91695	-0.950824	0.185198	-4.59229	4.38404e-06	0.000467839
SNCA	6622	132.258	-0.922108	0.200207	-4.5795	4.66086e-06	0.000493464
BZW1	9689	1841.69	-0.799869	0.176261	-4.51929	6.20464e-06	0.000646725
NPY1R	4886	11.9934	-1.16567	0.225396	-4.52075	6.16215e-06	0.000646725
COPS6	10980	1375.97	0.520005	0.115197	4.51281	6.39743e-06	0.000661691
GLUD1	2746	413.401	-0.776162	0.171967	-4.50791	6.54696e-06	0.000671988
BRWD3	254065	145.641	0.725475	0.161224	4.49916	6.82217e-06	0.000694931
HEATR1	55127	1590.98	-0.488144	0.108711	-4.48753	7.20526e-06	0.000722999
SUGP2	10147	349.429	0.610045	0.135913	4.48862	7.16848e-06	0.000722999
PSMG3	84262	75.64	-0.894269	0.202034	-4.46879	7.86642e-06	0.000783495
PCDH10	57575	178.494	-0.780723	0.175347	-4.44272	8.88289e-06	0.00087823
TUBGCP4	27229	165.328	-0.759254	0.16977	-4.43893	9.04087e-06	0.000886982
SDK2	54549	65.7191	-1.0134	0.221664	-4.43744	9.10334e-06	0.000886982
LYPD1	116372	21.6687	1.01499	0.23237	4.41095	1.02917e-05	0.00099556
ZNF804A	91752	5.15576	-0.881567	0.180746	-4.40454	1.06009e-05	0.00101814
DDX56	54606	863.259	-0.587503	0.133671	-4.39909	1.08707e-05	0.00103665
TMX1	81542	653.461	-0.521435	0.118862	-4.38224	1.17464e-05	0.00110449
SUMF2	25870	302.038	-0.71183	0.162625	-4.38239	1.17384e-05	0.00110449
SV2A	9900	127.468	0.788939	0.180999	4.37777	1.19898e-05	0.00111283
CXorf57	55086	776.658	-0.577832	0.131774	-4.37758	1.20006e-05	0.00111283
YPEL5	51646	52.4103	0.957703	0.218007	4.37265	1.22749e-05	0.00113046
CTA-221G9.10	50861	46.183	-1.01656	0.225219	-4.35047	1.35846e-05	0.00124257
STMN3	50861	46.183	-1.01656	0.225219	-4.35047	1.35846e-05	0.00124257
GGH	8836	737.262	-0.542257	0.125086	-4.3313	1.48232e-05	0.00134671
ZNF503	84858	1314.94	0.660505	0.152802	4.328	1.50468e-05	0.00135784
CHPT1	56994	216.11	-0.70892	0.163536	-4.32006	1.55985e-05	0.001378
XRCC5	7520	4187.97	-0.462509	0.107009	-4.32049	1.55681e-05	0.001378
TWISTNB	221830	361.889	-0.694292	0.160786	-4.31891	1.568e-05	0.001378
NUPL2	11097	343.388	-0.646241	0.149542	-4.32184	1.54737e-05	0.001378
NPNT	255743	19.4101	-1.03459	0.231539	-4.31195	1.61817e-05	0.00141285
SAMD11	148398	154.075	0.716358	0.166685	4.30794	1.64785e-05	0.00142948
MOCOS	55034	128.875	-0.800767	0.185145	-4.29175	1.77269e-05	0.00152793
ITGA8	8516	151.697	0.729016	0.169665	4.28325	1.84185e-05	0.00154784
DMXL2	23312	275.519	0.621095	0.144986	4.28342	1.84041e-05	0.00154784
COA1	55744	149.563	-0.787387	0.183712	-4.28625	1.81717e-05	0.00154784
WBP5	51186	677.85	-0.620126	0.14483	-4.28425	1.83356e-05	0.00154784
EMP1	2012	10.0405	0.941983	0.2137	4.27713	1.89317e-05	0.00157923
GREB1	9687	35.7771	-0.946924	0.220621	-4.27125	1.9438e-05	0.00160345
APAF1	317	160.152	-0.745279	0.173386	-4.26497	1.99925e-05	0.00163914
PLA2G4A	5321	96.0448	-0.919558	0.212526	-4.26034	2.04119e-05	0.00166339
ZNF91	7644	7.39382	-1.03478	0.210967	-4.24804	2.15653e-05	0.00174679
C11orf54	28970	105.083	0.815449	0.192378	4.24662	2.17021e-05	0.00174734
MOXD1	26002	191.555	-0.734631	0.172309	-4.24263	2.20915e-05	0.00176811
EIF3F	8665	622.636	-0.888513	0.20841	-4.22936	2.34353e-05	0.00185855
ZNF568	374900	16.4927	-1.03604	0.231175	-4.22876	2.3498e-05	0.00185855
ANLN	54443	903.301	-0.557596	0.132065	-4.22279	2.41292e-05	0.00189732
TDRKH	11022	115.401	0.798949	0.190237	4.20986	2.55526e-05	0.0019746
AGA	175	54.4578	-0.94323	0.219711	-4.20991	2.55473e-05	0.0019746
MID1	4281	347.012	-0.605288	0.143383	-4.21164	2.53527e-05	0.0019746
CYFIP2	26999	381.232	0.651677	0.155196	4.20088	2.65875e-05	0.00204283
RPGRIP1L	23322	141.359	-0.695859	0.164922	-4.19786	2.69443e-05	0.00205848
NUCB2	4925	394.486	-0.713548	0.169928	-4.1873	2.82296e-05	0.00214449
MPP6	51678	226.688	-0.692325	0.164813	-4.18601	2.83898e-05	0.00214455
HSP90AB1	3326	11312.8	-0.790067	0.190953	-4.18293	2.8777e-05	0.00216165
IQGAP1	8826	466.753	-0.557792	0.133194	-4.17821	2.93817e-05	0.00219481
CYB5R4	51167	93.3236	-0.740726	0.177401	-4.15819	3.20775e-05	0.00238295
CREB5	9586	37.0835	-0.970257	0.224009	-4.15394	3.26792e-05	0.00241431
DLX2	1746	337.841	0.593459	0.144128	4.11842	3.81481e-05	0.00279165
UPP1	7378	70.0818	-0.814986	0.198494	-4.11809	3.82019e-05	0.00279165
ABCB1	5243	127.815	0.720798	0.175198	4.11633	3.84948e-05	0.00279785
RPF1	80135	690.092	-0.546651	0.132661	-4.11376	3.89263e-05	0.002814
NDUFA4	4697	1016.87	-0.599612	0.146177	-4.10622	4.02191e-05	0.0028919
PEX1	5189	242.804	0.597778	0.145702	4.09918	4.14624e-05	0.00295061
PODXL	5420	203.29	0.767062	0.186764	4.09911	4.14744e-05	0.00295061
NANOS1	340719	11.244	-0.943399	0.217958	-4.0809	4.48614e-05	0.00315815
ZNF829	374899	12.8662	-0.919235	0.227631	-4.07787	4.54494e-05	0.00318288
ZDHHC22	283576	11.706	-0.930695	0.222856	-4.07515	4.59839e-05	0.00318711
E2F5	1875	118.169	-0.717554	0.175721	-4.07626	4.57659e-05	0.00318711
VPS41	27072	178.819	-0.695179	0.17161	-4.06785	4.74492e-05	0.00327181
CRABP2	1382	68.3694	-0.828843	0.203572	-4.06452	4.81317e-05	0.00327221
COQ6	51004	148.357	0.648731	0.159522	4.06595	4.7838e-05	0.00327221
ZNF304	57343	18.2152	-0.946019	0.23225	-4.06426	4.81852e-05	0.00327221
CNKSR2	22866	31.0443	0.913944	0.22684	4.06268	4.85122e-05	0.00327787
FOXC1	2296	644.386	0.557692	0.137733	4.05264	5.06437e-05	0.00338784
LMBRD1	55788	159.287	-0.625882	0.153579	-4.05281	5.06068e-05	0.00338784
GARS	2617	1616.93	-0.49788	0.123053	-4.04743	5.17835e-05	0.00344693
HBP1	26959	86.821	0.759918	0.188421	4.03366	5.49159e-05	0.00363744
TRIM58	25893	13.1374	-0.915863	0.223021	-4.0307	5.56106e-05	0.00366539
NBR1	4077	549.807	0.478533	0.119013	4.01994	5.82137e-05	0.00381825
ANXA3	306	39.5131	0.874862	0.215884	4.01864	5.85344e-05	0.00382065
U47924.31	100147744	1307.94	-0.814454	0.201219	-4.01611	5.91671e-05	0.00382481
RNU7-1	100147744	1307.94	-0.814454	0.201219	-4.01611	5.91671e-05	0.00382481
TBXA2R	6915	8.52888	-0.929012	0.215862	-4.01663	5.90357e-05	0.00382481
SPOCK3	50859	15.7396	-0.92993	0.219744	-4.0132	5.99018e-05	0.00383565
CPEB4	80315	65.7015	0.829987	0.207247	4.01318	5.99053e-05	0.00383565
COPG2	26958	222.096	0.575328	0.143328	4.01157	6.03166e-05	0.00384368
PHF14	9678	377.677	-0.584118	0.145844	-4.00973	6.07876e-05	0.00385543
NT5C3A	51251	127.275	-0.762663	0.189951	-4.00415	6.22416e-05	0.00392911
ADSS	159	380.909	-0.510879	0.127485	-4.00118	6.30261e-05	0.00396004
HSPE1	3336	1615.98	-0.6975	0.215553	-3.99496	6.47063e-05	0.0040467
LYN	4067	128.002	-0.730302	0.181532	-3.98953	6.62037e-05	0.00412118
ZNF518A	9849	273.622	-0.590419	0.147812	-3.98551	6.73363e-05	0.00415323
ATP2C1	27032	359.989	-0.540772	0.135272	-3.9866	6.70275e-05	0.00415323
MFSD11	79157	135.029	0.672164	0.168799	3.98292	6.80747e-05	0.0041796
MTHFD1L	25902	552.17	-0.502773	0.12643	-3.97425	7.06024e-05	0.00431509
MPLKIP	136647	230.034	-0.587663	0.14792	-3.96581	7.31457e-05	0.0044503
MKL2	57496	160.901	0.642839	0.162503	3.95943	7.51302e-05	0.00455045
FKBP14	55033	168.468	-0.617246	0.155868	-3.95637	7.60963e-05	0.0045883
RNF216	54476	286.329	-0.573715	0.145175	-3.95189	7.75357e-05	0.00465422
TBRG4	9238	620.693	-0.598465	0.151975	-3.94573	7.95579e-05	0.00475438
KLF10	7071	148.432	-0.827607	0.208123	-3.93994	8.15036e-05	0.0048491
IRF7	3665	15.8423	0.891804	0.23149	3.93652	8.26719e-05	0.00485418
ITPR3	3710	143.615	-0.883235	0.221367	-3.93748	8.23424e-05	0.00485418
TCEAL8	90843	560.932	-0.55044	0.140023	-3.93832	8.20534e-05	0.00485418
TARSL2	123283	149.377	-0.703515	0.178995	-3.9321	8.4207e-05	0.00492281
SLC39A8	64116	238.014	-0.565726	0.14382	-3.92435	8.69646e-05	0.00506201
ASTN1	460	10.5621	0.773199	0.214297	3.91736	8.9525e-05	0.00517091
AASDH	132949	99.6813	-0.723566	0.183866	-3.91714	8.96046e-05	0.00517091
WDR76	79968	188.948	-0.732961	0.186243	-3.90811	9.30212e-05	0.0053224
ATP5L2	267020	17.0089	-0.774519	0.212694	-3.90849	9.28741e-05	0.0053224
ZMYM2	7750	274.509	0.557913	0.143206	3.89606	9.77701e-05	0.00556349
ABCB8	11194	94.8542	0.7247	0.186134	3.89534	9.80624e-05	0.00556349
EDA2R	60401	25.728	0.843173	0.232218	3.88568	0.000102043	0.00576501
CHMP5	51510	371.584	0.538756	0.138883	3.87759	0.000105498	0.00593525
CTD-3193O13.9	80164	48.0344	0.854825	0.228397	3.87528	0.000106502	0.0059668
ZNF701	55762	8.16027	-0.853744	0.216665	-3.87181	0.000108032	0.00602737
PGR	5241	3.58786	-0.684315	0.167082	-3.86565	0.000110792	0.00615585
ITPR2	3709	149.574	-0.644893	0.167094	-3.86251	0.000112226	0.00620986
STXBP6	29091	3.7701	-0.669756	0.163513	-3.85881	0.00011394	0.00625687
AFF3	3899	43.326	0.887063	0.23218	3.85867	0.000114007	0.00625687
HNRNPH2	3188	1115.39	0.407234	0.105579	3.85722	0.000114685	0.00626851
ETS1	2113	14.962	0.809645	0.225964	3.84604	0.00012004	0.00653466
DSCR8	84677	7.38586	0.751148	0.20984	3.84474	0.00012068	0.00654299
SLIT2	9353	1291.48	0.662597	0.172612	3.83718	0.000124455	0.00672057
HOXB-AS3	404266	25.608	0.878112	0.228703	3.83354	0.000126311	0.0067935
CAMSAP3	57662	102.168	0.71317	0.187112	3.82104	0.00013289	0.00706481
ARF5	381	486.149	0.514178	0.134557	3.82096	0.000132931	0.00706481
MAGEB2	4113	3.53081	-0.661934	0.168023	-3.82185	0.000132452	0.00706481
TFCP2	7024	266.393	-0.578433	0.151184	-3.81521	0.000136068	0.00720305
PTMS	5763	147.805	-0.71179	0.18662	-3.81326	0.000137146	0.00720337
PODXL2	50512	170.033	-0.584533	0.152957	-3.81399	0.00013674	0.00720337
MTMR3	8897	158.815	0.646003	0.16983	3.80238	0.000143311	0.00749789
OSTM1	28962	113.72	0.683338	0.180269	3.80103	0.000144093	0.0075096
TPD52L1	7164	96.488	-0.721469	0.188561	-3.7997	0.000144873	0.0075211
YKT6	10652	197.562	-0.673381	0.177537	-3.79859	0.00014552	0.00752562
TP53INP1	94241	28.9253	0.864887	0.232401	3.79303	0.00014882	0.00766678
PDCD6IP	10015	1013.12	-0.549007	0.144705	-3.78836	0.000151648	0.00778264
CBX3	11335	891.975	-0.774786	0.205794	-3.78703	0.000152461	0.00779463
LPP	4026	75.2603	0.772314	0.204117	3.77981	0.000156948	0.00799366
KIAA1244	57221	129.088	0.695732	0.18477	3.77692	0.000158781	0.00805647
ARL8B	55207	171.968	-0.696012	0.18367	-3.77316	0.00016119	0.00814797
MIS18BP1	55320	153.88	-0.621958	0.163771	-3.76832	0.000164349	0.00827655
RPL7A	6130	4292.55	-0.790552	0.231492	-3.7645	0.000166885	0.00837291
TERF2IP	54386	417.326	0.543462	0.14504	3.74743	0.000178655	0.00893009
SAP130	79595	545.916	0.533153	0.142706	3.73728	0.000186024	0.00926402
HEATR2	54919	435.002	-0.606173	0.162798	-3.73337	0.000188937	0.00933988
TMEM168	64418	168.932	0.622746	0.16713	3.72776	0.000193186	0.00951496
SYDE2	84144	125.406	0.622794	0.167035	3.7266	0.000194082	0.00952419
NFRKB	4798	304.682	-0.52847	0.14165	-3.72315	0.00019675	0.00962001
AGPS	8540	689.385	-0.433449	0.116686	-3.71079	0.000206611	0.0100292
DBF4	10926	107.748	-0.679902	0.181544	-3.71154	0.000206005	0.0100292
MAP7D3	79649	448.578	-0.553342	0.149035	-3.70316	0.000212933	0.0102989
PHLDA2	7262	28.6357	-0.865603	0.230781	-3.69903	0.000216428	0.0103932
RIF1	55183	1192.55	-0.458258	0.123779	-3.69987	0.000215711	0.0103932
ZNF582	147948	5.94169	-0.754428	0.202317	-3.69712	0.000218061	0.0104343
ELF4	2000	161.652	-0.668118	0.180634	-3.69271	0.000221875	0.0105792
PRKAR1B	5575	96.2246	-0.691453	0.18767	-3.68947	0.000224724	0.0106772
GATA2	2624	161.773	0.59701	0.161891	3.68757	0.000226402	0.010719
ATIC	471	1826.25	-0.382274	0.103699	-3.68573	0.000228051	0.0107592
GGCT	79017	321.632	-0.656226	0.178459	-3.68428	0.000229347	0.0107825
TRO	7216	158.174	-0.677461	0.183471	-3.68334	0.000230196	0.0107847
CNPPD1	27013	86.8892	0.723542	0.197036	3.66782	0.000244629	0.0114211
CDKN1A	1026	128.581	0.65089	0.178254	3.66153	0.000250715	0.0115449
EPDR1	54749	42.7502	-0.831633	0.2278	-3.66221	0.000250046	0.0115449
CUX1	1523	230.91	0.5471	0.149244	3.66275	0.000249524	0.0115449
LRCH2	57631	346.011	0.62569	0.171135	3.66337	0.000248923	0.0115449
TPST1	8460	80.6108	0.719576	0.196028	3.65124	0.000260981	0.0119766
APOC1	341	72.1392	-0.738617	0.201968	-3.64987	0.000262374	0.0119996
LIPA	3988	910.298	-0.418815	0.114909	-3.64232	0.000270197	0.0123155
PLXNA3	55558	118.737	0.659004	0.181756	3.63951	0.000273162	0.0124086
NUMA1	4926	820.593	0.443025	0.121807	3.63812	0.000274634	0.0124334
ZKSCAN1	7586	187.794	0.642746	0.176481	3.63669	0.000276169	0.012461
NIFK	84365	920.102	-0.561708	0.154507	-3.6357	0.000277224	0.0124667
HES1	3280	87.6884	-0.774777	0.210692	-3.63335	0.000279763	0.012539
CDCA7L	55536	184.582	-0.530632	0.146203	-3.6283	0.000285298	0.0127446
DAP3	7818	449.444	-0.484612	0.133482	-3.62432	0.000289721	0.0128993
FAIM	55179	359.757	-0.578415	0.159424	-3.61718	0.000297831	0.0132166
NPTX2	4885	36.9597	-0.833478	0.223073	-3.61109	0.000304908	0.0134861
LGR5	8549	6.62098	-0.784076	0.207841	-3.6097	0.000306551	0.0135144
CITED1	4435	64.6315	-0.763848	0.207075	-3.60788	0.000308715	0.0135653
RAN	5901	1994.96	-0.530221	0.147107	-3.60249	0.000315184	0.0138044
GFRA3	2676	277.784	0.647534	0.180558	3.60025	0.000317914	0.0138788
SLC1A3	6507	317.296	-0.59182	0.164019	-3.59617	0.000322943	0.0140527
CILP2	148113	90.627	-0.745667	0.206917	-3.59191	0.000328259	0.014238
RP11-453F18__B.1	286467	12.1891	-0.913467	0.224356	-3.58892	0.000332056	0.0143564
LRP11	84918	158.847	-0.654745	0.182277	-3.58589	0.000335925	0.0144771
PLAT	5327	75.0845	-0.777698	0.218567	-3.58	0.000343588	0.01476
S100A11	6282	246.866	-0.496719	0.138628	-3.57883	0.000345139	0.0147794
HAGH	3029	121.685	0.682484	0.191299	3.57306	0.000352835	0.015061
2020-09-09	10801	508.948	-0.420466	0.117713	-3.57097	0.00035566	0.0151335
GNB2	2783	1161.44	0.467251	0.131124	3.56399	0.000365261	0.015493
RAD51AP1	10635	295.814	0.619029	0.174236	3.55618	0.000376283	0.0159104
GALNT1	2589	389.074	-0.513555	0.144281	-3.55459	0.000378574	0.0159157
BEX2	84707	209.617	-0.542103	0.152748	-3.55445	0.000378777	0.0159157
GLRX3	10539	1503.48	-0.504947	0.142267	-3.54943	0.000386069	0.0161314
KCNQ5	56479	43.5189	-0.75388	0.208998	-3.54926	0.000386309	0.0161314
RMND5A	64795	357.375	-0.512031	0.144229	-3.53935	0.000401107	0.0166975
DAGLB	221955	163.029	-0.560743	0.158963	-3.52873	0.000417558	0.0172753
NKRF	55922	563.512	-0.463803	0.131201	-3.52882	0.000417412	0.0172753
GPHN	10243	177.105	-0.551991	0.156085	-3.52546	0.000422751	0.0173961
NRXN3	9369	41.8992	0.778319	0.222465	3.52526	0.000423065	0.0173961
NAE1	8883	1018.48	-0.420899	0.119486	-3.5191	0.000433019	0.0177511
CCDC28A	25901	99.5105	-0.663288	0.188343	-3.51609	0.000437945	0.0178985
CNNM2	54805	111.632	0.62172	0.17714	3.51387	0.000441622	0.0179941
ATP1A3	478	113.799	-0.677114	0.192041	-3.50957	0.000448832	0.0181777
AADAT	51166	54.2317	-0.790408	0.22398	-3.51015	0.000447861	0.0181777
LTN1	26046	280.844	-0.532274	0.151112	-3.50777	0.000451874	0.018246
FEZ1	9638	23.5458	-0.830366	0.228907	-3.49807	0.000468642	0.0188663
DNAJC12	56521	115.394	-0.63545	0.181272	-3.49244	0.000478637	0.0192112
NSA2	10412	918.749	-0.789162	0.231085	-3.49069	0.000481774	0.0192796
PSME1	5720	344.446	0.565388	0.162097	3.48833	0.000486039	0.0193123
RRAGA	10670	672.459	0.479147	0.137415	3.48786	0.000486901	0.0193123
AMOT	154796	1253.06	0.423382	0.121376	3.48845	0.000485833	0.0193123
TUG1	55000	85.4417	0.636055	0.182988	3.47573	0.000509461	0.0200886
FAM126A	84668	221.289	-0.527784	0.151906	-3.47643	0.000508132	0.0200886
UBE2O	63893	523.803	-0.419892	0.120815	-3.47323	0.000514231	0.0202174
PPOX	5498	64.3228	0.733123	0.211583	3.47063	0.000519248	0.0203551
ELOVL6	79071	206.434	-0.606711	0.175019	-3.45997	0.000540226	0.0210547
TRIB1	10221	118.009	-0.658576	0.18838	-3.46031	0.00053956	0.0210547
CKAP4	10970	685.661	-0.382621	0.110638	-3.45857	0.00054305	0.0211036
ADAMTS19	171019	12.859	-0.854333	0.229778	-3.45153	0.000557428	0.0215999
OSBPL8	114882	351.761	-0.54081	0.157633	-3.43474	0.00059313	0.0227937
SLC2A4RG	56731	27.9389	0.802039	0.230744	3.43465	0.000593322	0.0227937
EXOC4	60412	228.246	0.490121	0.142628	3.4348	0.000592999	0.0227937
SCRN1	9805	351.047	-0.45789	0.133494	-3.43378	0.00059522	0.0228015
RFC3	5983	745.205	-0.451142	0.131293	-3.43064	0.000602167	0.0228824
CKLF	51192	126.555	-0.638156	0.185061	-3.43084	0.000601723	0.0228824
LSM5	23658	213.744	-0.537457	0.156882	-3.43051	0.000602438	0.0228824
TAF1	6872	98.6224	-0.618323	0.1812	-3.39406	0.000688653	0.0260835
ZSCAN20	7579	36.9034	0.765895	0.227284	3.39083	0.000696804	0.0263181
APOL2	23780	103.481	0.609928	0.18059	3.38102	0.00072218	0.0271282
RAB3C	115827	41.8609	-0.763932	0.220007	-3.38021	0.000724307	0.0271282
KDELR2	11014	951.055	-0.550088	0.16294	-3.38082	0.000722706	0.0271282
HMGCS1	3157	680.758	-0.572396	0.169509	-3.37667	0.000733693	0.0274034
ST3GAL1	6482	14.2075	-0.808007	0.230262	-3.37548	0.000736882	0.0274463
PLXDC2	84898	34.6637	-0.759745	0.224159	-3.37446	0.00073961	0.0274718
C3orf52	79669	44.9524	-0.745637	0.218546	-3.37203	0.000746176	0.0274879
PHTF2	57157	148.608	0.586838	0.173956	3.37209	0.000746009	0.0274879
FAM199X	139231	496.141	-0.383461	0.113831	-3.37203	0.00074617	0.0274879
RPA3	6119	443.856	-0.517341	0.153421	-3.37019	0.000751169	0.0275962
SEPHS2	22928	423.969	-0.414834	0.123018	-3.36782	0.000757646	0.0277583
CCDC3	83643	16.623	-0.749088	0.229057	-3.36656	0.000761109	0.0278094
S100PBP	64766	109.173	0.605365	0.18007	3.36466	0.000766374	0.0279259
SLC4A2	6522	415.368	0.412664	0.122783	3.36087	0.000776961	0.0282352
TK1	7083	734.863	0.535595	0.159866	3.35121	0.000804585	0.0291602
TM7SF2	7108	59.5077	0.725498	0.219383	3.34865	0.00081205	0.0293517
PCDHGC5	5098	5.96066	-0.814417	0.202485	-3.34635	0.000818833	0.0295175
PCDHGC3	5098	5.96066	-0.814417	0.202485	-3.34635	0.000818833	0.0295175
MDGA2	161357	9.30915	-0.794035	0.224177	-3.3393	0.000839884	0.0301954
KPNA4	3840	408.381	-0.444806	0.133193	-3.33828	0.000842985	0.0302261
EMC3	55831	335.072	-0.459288	0.137545	-3.33629	0.000849057	0.0303628
LPHN3	23284	48.3711	-0.706403	0.209028	-3.32923	0.000870864	0.0310601
USP21	27005	42.2055	0.705143	0.212131	3.3273	0.000876917	0.0311932
EEF1E1	9521	678.995	-0.413044	0.124203	-3.32186	0.000894207	0.0317243
MCU	90550	95.1756	-0.604849	0.180482	-3.31571	0.00091411	0.0323451
ARID5B	84159	128.859	0.589986	0.177912	3.31232	0.000925268	0.0326539
C6orf89	221477	88.0637	-0.597833	0.179556	-3.30962	0.000934217	0.0327122
EIF3E	3646	2596.08	-0.368618	0.111314	-3.30983	0.000933522	0.0327122
DPY19L1	23333	164.812	-0.569956	0.172005	-3.3073	0.000942007	0.032814
ANKRD18B	441459	26.7482	-0.767695	0.232061	-3.30784	0.000940183	0.032814
TWIST2	117581	10.3985	0.684384	0.220298	3.30119	0.000962757	0.0334502
TMED5	50999	711.031	-0.445911	0.134991	-3.29962	0.000968145	0.0335507
KIAA0895	23366	135.29	-0.537044	0.162918	-3.29736	0.000975998	0.0337359
HOXB8	3218	62.9762	0.644481	0.194773	3.29507	0.000983986	0.0339248
PXDN	7837	189.186	-0.509811	0.154671	-3.29086	0.000998804	0.0341728
EIF3L	51386	1611.09	-0.35649	0.108235	-3.29188	0.000995193	0.0341728
DOPEY2	9980	143.34	0.598278	0.182688	3.28706	0.00101241	0.0345503
EEF1A2	1917	717.989	-0.475358	0.14501	-3.28359	0.00102495	0.0348897
EXOSC7	23016	232.168	-0.492847	0.149808	-3.28168	0.0010319	0.0350376
OSGIN2	734	99.585	-0.601438	0.182005	-3.2788	0.00104251	0.0353087
METTL7A	25840	86.2257	0.64141	0.197006	3.27395	0.00106054	0.0358293
MTOR	2475	634.14	0.405033	0.123807	3.27205	0.00106769	0.0359804
SH3GL2	6456	23.6941	0.736103	0.23165	3.26524	0.00109371	0.0366732
KIAA0513	9764	41.94	0.714553	0.217879	3.2609	0.0011106	0.0371471
MRPS24	64951	530.517	-0.551104	0.169531	-3.2566	0.00112755	0.0376204
STAT3	6774	638.475	0.378014	0.116217	3.25246	0.00114409	0.0380252
NLN	57486	376.419	-0.454623	0.139661	-3.25006	0.00115382	0.0380252
PTPRZ1	5803	2.67191	-0.482708	0.143419	-3.25141	0.00114835	0.0380252
EZH2	2146	375.879	0.452554	0.139225	3.25058	0.00115171	0.0380252
EPPK1	83481	56.9591	0.726412	0.223546	3.2511	0.00114961	0.0380252
KHK	3795	87.9104	0.648386	0.200222	3.24692	0.00116661	0.0383526
ZNF559	84527	41.0481	0.710818	0.219207	3.24426	0.00117755	0.038618
SSR3	6747	1573.74	-0.42696	0.131837	-3.23577	0.00121314	0.0396881
KMT2C	58508	356.269	0.412186	0.127539	3.2308	0.00123442	0.0402865
TMEM59L	25789	92.2742	0.613905	0.192374	3.22732	0.00124957	0.0406823
WBP2	23558	556.983	0.441249	0.136797	3.22551	0.00125749	0.0408411
RNU6-21P	100302738	15.7336	-0.747964	0.230979	-3.21169	0.00131957	0.0427542
RARS	5917	1548.8	-0.47024	0.145723	-3.20831	0.00133517	0.0431554
TNRC18	84629	143.939	-0.557352	0.174661	-3.20144	0.00136741	0.0440917
KLHL13	90293	210.109	-0.509143	0.159048	-3.19737	0.00138689	0.0446127
RAB3IP	117177	118.416	0.584058	0.182761	3.19338	0.00140619	0.0451257
BTF3	689	3132.05	-0.570065	0.178223	-3.19241	0.00141089	0.0451687
SLC25A10	1468	481.774	0.440557	0.138172	3.18956	0.0014249	0.0455087
EBNA1BP2	10969	1075.78	-0.423155	0.132761	-3.1857	0.00144405	0.0458405
HEATR5B	54497	344.398	0.508629	0.15966	3.18541	0.00144551	0.0458405
UTF1	8433	17.6946	0.66909	0.230066	3.18472	0.00144895	0.0458415
JAM2	58494	13.0475	-0.751183	0.22775	-3.1753	0.00149683	0.0472449
SERINC3	10955	412.19	0.392313	0.123775	3.16872	0.00153114	0.0482147
INTS1	26173	422.847	-0.473223	0.149817	-3.16773	0.00153637	0.0482663
EFR3A	23167	244.045	-0.49688	0.156299	-3.16635	0.00154363	0.0483814
CCDC58	131076	278.42	-0.629335	0.198102	-3.16148	0.0015697	0.0489702
ID4	3400	134.81	-0.516134	0.162597	-3.16194	0.00156724	0.0489702
BRINP3	339479	6.36958	-0.703922	0.193167	-3.15514	0.00160419	0.0498882
SCARNA17	677769	22.3118	-0.736885	0.231976	-3.15472	0.00160654	0.0498882
NTHL1	4913	230.615	-0.470872	0.149341	-3.14963	0.00163475	0.0503747
DMXL1	1657	325.266	0.439549	0.139567	3.14937	0.0016362	0.0503747
FAM46A	55603	119.604	-0.590652	0.187521	-3.15081	0.00162819	0.0503747
TTYH3	80727	99.6047	-0.665026	0.214204	-3.1492	0.0016372	0.0503747
GPRIN3	285513	53.6707	-0.656142	0.20568	-3.1479	0.00164449	0.05048
GBAS	2631	365.274	-0.446398	0.142004	-3.14725	0.00164813	0.05048
KPNA1	3836	586.369	-0.399956	0.127201	-3.13997	0.00168968	0.0516351
SPAG9	9043	768.106	0.395875	0.126148	3.13824	0.00169966	0.0517051
RELN	5649	4.49623	-0.492641	0.167266	-3.13837	0.00169892	0.0517051
STK17A	9263	145.489	-0.537597	0.171584	-3.13672	0.0017085	0.0518567
HNRNPDL	9987	2449.91	-0.509282	0.162505	-3.1299	0.00174868	0.0529567
BIN1	274	67.5403	-0.594711	0.188635	-3.12816	0.00175905	0.0531509
NASP	4678	1869.29	-0.328507	0.105163	-3.1236	0.00178651	0.0538598
DMTF1	9988	173.826	0.48647	0.155797	3.12165	0.0017984	0.0540967
PTPLA	9200	48.7694	-0.661544	0.21215	-3.11495	0.00183978	0.0550004
GNPNAT1	64841	261.109	-0.583549	0.186055	-3.1148	0.00184071	0.0550004
TOM1L2	146691	116.943	0.567734	0.182309	3.11505	0.00183913	0.0550004
TAF11	6882	190.052	-0.533464	0.170863	-3.11253	0.00185494	0.0553026
KIAA0141	9812	122.629	0.533996	0.172056	3.10933	0.00187512	0.0557807
TMEM60	85025	121.007	0.54166	0.174294	3.10527	0.00190103	0.0564266
XPOT	11260	645.057	-0.591533	0.189521	-3.10082	0.00192987	0.0571565
NPTXR	23467	28.5732	-0.735785	0.232288	-3.09152	0.00199136	0.0587189
SEC63	11231	367.072	0.519701	0.168284	3.09206	0.00198772	0.0587189
PPA2	27068	486.908	-0.570839	0.184822	-3.08939	0.00200568	0.0590119
TANC1	85461	209.146	0.452271	0.146451	3.08794	0.00201548	0.0591708
CANX	821	6642.1	-0.405261	0.131242	-3.08628	0.00202678	0.0593695
MAOA	4128	31.1926	-0.714234	0.231719	-3.08565	0.00203108	0.0593695
ANK1	286	23.7828	-0.715362	0.232081	-3.07955	0.00207312	0.0604667
GAL	51083	315.335	-0.47247	0.153421	-3.07876	0.00207867	0.0604973
CADPS2	93664	113.719	-0.54175	0.174669	-3.07667	0.00209329	0.0607912
MNX1-AS1	645249	15.8519	-0.694074	0.231544	-3.07579	0.00209942	0.060838
NR2F1	7025	401.443	0.535502	0.174374	3.07481	0.00210639	0.0609088
DUSP2	1844	2.69436	-0.413797	0.134024	-3.07074	0.00213529	0.0616117
PRUNE	58497	123.776	0.542307	0.176536	3.06902	0.00214759	0.0618342
MYL6	4637	1816.94	0.389065	0.126856	3.0671	0.00216149	0.0621011
NEU3	10825	93.0692	0.606118	0.197345	3.06643	0.00216634	0.062108
RAB4A	5867	123.483	-0.500789	0.163017	-3.06287	0.00219224	0.0627166
PAPSS2	9060	84.0731	-0.660004	0.21353	-3.05785	0.00222931	0.0636173
C6orf203	51250	78.1614	-0.608912	0.198259	-3.05604	0.00224284	0.0637573
PPWD1	23398	266.372	-0.470307	0.153303	-3.05387	0.0022591	0.064084
GUCY1A2	2977	2.31079	-0.418026	0.146469	-3.05131	0.00227844	0.0644966
VDR	7421	27.4068	-0.703847	0.228025	-3.049	0.00229607	0.0645992
HOXC9	3225	127.729	0.603373	0.198322	3.04992	0.00228904	0.0645992
ROPN1L	83853	2.67472	0.352365	0.154478	3.04894	0.00229648	0.0645992
LMTK2	22853	231.254	0.483853	0.158756	3.04517	0.00232548	0.0652785
SYNGR2	9144	600.905	0.383556	0.126104	3.04298	0.0023425	0.0654828
ACTB	60	11048	-0.390173	0.128297	-3.0431	0.00234153	0.0654828
PPID	5481	619.388	-0.387613	0.127386	-3.03904	0.00237331	0.065797
CITED2	10370	334.801	0.464509	0.152818	3.0409	0.00235875	0.065797
GET4	51608	223.488	-0.481347	0.159142	-3.03951	0.00236965	0.065797
CYCS	54205	1047.29	-0.702479	0.229989	-3.03907	0.00237313	0.065797
NR2F2	7026	416.721	0.439772	0.144883	3.03696	0.00238975	0.0660821
MMP16	4325	49.821	-0.623769	0.20326	-3.0365	0.00239342	0.0660821
SNTB1	6641	51.9572	0.631773	0.208726	3.0331	0.00242052	0.0666933
ALDH1A2	8854	437.707	0.585936	0.192939	3.03211	0.00242847	0.0666948
ZC3H15	55854	624.816	-0.463549	0.152566	-3.03186	0.0024305	0.0666948
SLCO5A1	81796	20.6706	-0.699508	0.23232	-3.0305	0.00244145	0.066859
SSU72	29101	236.482	-0.470533	0.154911	-3.02973	0.00244776	0.0668954
VTI1B	10490	55.3548	-0.659456	0.215284	-3.02644	0.00247453	0.0674898
RFC2	5982	660.685	0.418206	0.138352	3.02244	0.00250744	0.0682491
CCDC6	8030	314.175	-0.405595	0.134266	-3.02011	0.00252685	0.0685
TBC1D30	23329	42.6942	-0.675314	0.221118	-3.02034	0.0025249	0.0685
LIMK2	3985	65.5282	0.645566	0.216281	3.01846	0.00254063	0.0685969
TMEM209	84928	639.149	0.450341	0.149229	3.01866	0.00253892	0.0685969
AGFG2	3268	59.234	0.623323	0.206731	3.01672	0.00255523	0.0688531
TCHP	84260	72.9163	0.596328	0.198615	3.01452	0.0025739	0.0689414
MAP2K6	5608	72.9605	-0.608818	0.201167	-3.015	0.00256981	0.0689414
FUCA2	2519	650.826	-0.358232	0.118781	-3.01467	0.00257257	0.0689414
PLXNA2	5362	30.7336	0.66558	0.229602	3.01315	0.00258553	0.0691153
WDR26	80232	397.758	0.392005	0.130425	3.0054	0.00265234	0.0707606
TCF3	6929	178.862	0.468938	0.156203	3.00228	0.00267968	0.0712555
COL5A1	1289	28.8351	-0.683025	0.228351	-3.00207	0.00268149	0.0712555
YPEL3	83719	11.4551	0.660754	0.227002	2.99303	0.00276227	0.0732573
PDIA5	10954	113.973	-0.527893	0.175695	-2.9912	0.00277885	0.0735521
C10orf88	80007	138.257	0.511863	0.171255	2.99052	0.00278505	0.0735713
OSBPL3	26031	127.861	-0.510275	0.171093	-2.98865	0.00280214	0.0738777
LDLR	3949	163.277	-0.638967	0.214275	-2.98755	0.00281226	0.0739992
THUMPD2	80745	146.817	-0.490599	0.163429	-2.98682	0.00281894	0.0740302
NR3C2	4306	39.9036	-0.657808	0.219565	-2.98509	0.00283497	0.074306
PTPN12	5782	162.861	0.503161	0.168627	2.98353	0.00284942	0.0745396
CNTNAP1	8506	48.721	0.648461	0.220133	2.98278	0.0028564	0.0745771
TXNIP	10628	237.544	0.495331	0.166181	2.98099	0.00287323	0.0746633
CTSC	1075	519.311	-0.475441	0.159395	-2.98117	0.00287154	0.0746633
BLVRA	644	296.91	-0.444944	0.149624	-2.98065	0.00287636	0.0746633
AAED1	195827	85.9424	-0.552424	0.185524	-2.97801	0.00290127	0.0751359
BCORL1	63035	371.426	0.421221	0.141509	2.97754	0.00290575	0.0751359
YAE1D1	57002	101.318	-0.598277	0.200202	-2.97683	0.00291246	0.0751585
ZNF746	155061	146.915	0.493659	0.165849	2.97627	0.0029178	0.0751585
CLASP2	23122	440.085	0.359346	0.12097	2.97067	0.00297149	0.076395
HS3ST3B1	9953	48.6092	0.628783	0.212107	2.96919	0.00298585	0.0766178
UGGT1	56886	743.58	0.340331	0.114771	2.96534	0.00302349	0.0774358
IDI1	3422	231.142	-0.557183	0.188438	-2.95429	0.00313393	0.0791545
SLC35F2	54733	268.753	-0.449553	0.152041	-2.95553	0.00312127	0.0791545
SECISBP2L	9728	151.341	0.484191	0.16391	2.95379	0.00313899	0.0791545
DCP1A	55802	229.202	0.425099	0.143862	2.95334	0.00314358	0.0791545
AC112218.1	55802	229.202	0.425099	0.143862	2.95334	0.00314358	0.0791545
MBD4	8930	136.204	-0.47415	0.159049	-2.95648	0.00311169	0.0791545
NME5	8382	2.34676	-0.399073	0.132116	-2.95477	0.00312904	0.0791545
PKIB	5570	23.9199	-0.701395	0.229867	-2.95612	0.00311533	0.0791545
ARMCX4	100131755	3.26459	0.284897	0.147698	2.95468	0.00312991	0.0791545
XBP1	7494	288.14	-0.47533	0.160845	-2.94773	0.00320121	0.080455
MUT	4594	241.187	-0.536331	0.182823	-2.94518	0.00322766	0.0809686
PNPLA2	57104	281.313	0.451174	0.15338	2.9435	0.00324523	0.0812578
AMMECR1L	83607	132.351	0.518321	0.17675	2.93643	0.00332012	0.0826711
TFAP2A	7020	227.862	0.47757	0.162672	2.93697	0.00331434	0.0826711
EZR	7430	1335.37	0.333131	0.113419	2.93746	0.00330909	0.0826711
ATP2B4	493	97.5895	-0.540808	0.183844	-2.93281	0.00335908	0.0831873
SAE1	10055	779.182	-0.425248	0.145034	-2.93278	0.00335942	0.0831873
HPS3	84343	184.993	-0.466404	0.158542	-2.93382	0.00334821	0.0831873
RPP25	54913	72.7552	-0.585468	0.199314	-2.93177	0.00337041	0.0833061
PCDH17	27253	28.7891	0.660617	0.224909	2.92991	0.00339064	0.0836524
STAT2	6773	148.202	0.506225	0.173263	2.92636	0.00342954	0.0843027
SH3D19	152503	117.636	-0.504647	0.172707	-2.92639	0.00342924	0.0843027
YWHAG	7532	1472.42	0.38606	0.132069	2.9227	0.0034701	0.0851441
CCNB1IP1	57820	110.931	-0.529951	0.181341	-2.92072	0.00349227	0.085268
SP9	100131390	46.0642	0.659352	0.22744	2.92055	0.00349418	0.085268
NT5E	4907	4.51108	-0.511087	0.181914	-2.92085	0.00349079	0.085268
BSDC1	55108	160.888	0.452981	0.155167	2.91926	0.00350863	0.0854657
TXNDC9	10190	145.592	-0.575036	0.197582	-2.91866	0.00351539	0.0854755
ARL6	84100	80.3773	-0.546763	0.186036	-2.91679	0.00353655	0.0856801
ISYNA1	51477	788.028	-0.52672	0.181054	-2.91222	0.00358874	0.0866324
HRSP12	10247	175.799	-0.499905	0.171195	-2.91273	0.00358284	0.0866324
UBE2A	7319	833.435	0.367716	0.126367	2.90956	0.0036194	0.0872158
SCLT1	132320	149.352	-0.492195	0.168801	-2.90606	0.00366006	0.0880379
ZNF443	10224	13.0052	-0.643234	0.230586	-2.90438	0.00367978	0.0882527
ZNF681	148213	5.58065	-0.639953	0.18275	-2.90363	0.00368868	0.0882527
SLC35A4	113829	100.607	0.52706	0.181277	2.90389	0.00368554	0.0882527
HNRNPA2B1	3181	9496.36	-0.387863	0.133729	-2.90024	0.00372876	0.0890532
HOXC13	3229	56.4207	0.602647	0.207724	2.89919	0.00374124	0.0891927
SUPT16H	11198	2209.21	-0.434034	0.149676	-2.8972	0.00376505	0.0895837
ASF1B	55723	377.479	0.378152	0.130533	2.89671	0.00377096	0.0895837
EIF3M	10480	1701.86	-0.374374	0.129313	-2.89467	0.00379563	0.0898521
TCF24	100129654	14.7717	-0.696203	0.231315	-2.89467	0.00379555	0.0898521
ELAVL2	1993	65.4836	0.59169	0.204247	2.89301	0.00381564	0.0901671
FAM188B	84182	45.9433	-0.603991	0.20898	-2.89157	0.00383326	0.0903257
UBE3C	9690	542.408	0.348072	0.120362	2.89136	0.00383579	0.0903257
TXNDC5	81567	1163.06	-0.339776	0.117596	-2.88902	0.00386447	0.0908421
RIPPLY2	134701	4.92314	-0.631395	0.18738	-2.88671	0.00389296	0.0913522
ZIC5	85416	209.893	0.466032	0.161753	2.88573	0.00390508	0.0914769
LOXL1	4016	16.3549	-0.653725	0.230993	-2.88466	0.00391834	0.0916278
ZNF703	80139	1178.96	0.394001	0.13696	2.87802	0.00400182	0.0934176
TUBB4B	10383	4508.65	0.325172	0.113061	2.87687	0.00401641	0.0935955
CDKL5	6792	37.4671	0.641467	0.223751	2.87244	0.00407317	0.0947541
C7orf43	55262	47.6828	0.627021	0.218199	2.87101	0.0040916	0.0948547
BPGM	669	128.143	0.468663	0.163039	2.87154	0.00408476	0.0948547
HSP90B1	7184	5712.17	-0.408588	0.14231	-2.86988	0.00410624	0.0950302
MRPS21	54460	343.485	-0.543448	0.189079	-2.86884	0.00411976	0.0951792
TRPT1	83707	40.7127	0.624711	0.217688	2.86795	0.00413135	0.0952833
ATG4C	84938	267.712	-0.437102	0.152106	-2.86683	0.00414602	0.0954578
RBAK	57786	122.038	-0.529483	0.185266	-2.86587	0.00415867	0.0955854
RPS8	6202	7678.14	-0.579807	0.201578	-2.86325	0.00419325	0.096038
CCDC47	57003	1449.32	-0.33807	0.118038	-2.86275	0.00419979	0.096038
FAM127A	8933	224.276	0.463777	0.162133	2.86317	0.00419427	0.096038
FIGNL1	63979	362.322	-0.439888	0.154451	-2.85613	0.00428846	0.0978992
EXO5	64789	24.9214	-0.66838	0.228525	-2.85487	0.00430544	0.0981203
MAP1A	4130	136.695	0.505632	0.178595	2.85317	0.00432851	0.0984791
RPN1	6184	2402.63	-0.305757	0.107173	-2.85228	0.00434073	0.0985903
FBXO32	114907	49.1187	-0.592273	0.204686	-2.85115	0.00435619	0.0987746
TBCA	6902	453.019	-0.592255	0.206058	-2.85011	0.00437048	0.0988854
FKBP9	11328	76.8684	-0.52616	0.1851	-2.84972	0.00437579	0.0988854
CHAMP1	283489	418.947	0.361883	0.126994	2.84915	0.00438363	0.0988963
C2orf15	51263	497.21	-0.427301	0.149792	-2.8476	0.00440509	0.0990481
MRPL30	51263	497.21	-0.427301	0.149792	-2.8476	0.00440509	0.0990481
IQCB1	9657	249.616	-0.4478	0.156586	-2.84794	0.00440039	0.0990481
HES4	57801	54.1698	-0.60949	0.213069	-2.84521	0.00443826	0.0994609
MDM2	4193	522.955	0.445637	0.156816	2.84415	0.00445303	0.0994609
NOP16	51491	496.317	-0.351416	0.123414	-2.84513	0.00443933	0.0994609
ZNF462	58499	80.4826	-0.551508	0.191486	-2.84444	0.00444892	0.0994609
WNT11	7481	14.6144	-0.693214	0.230444	-2.84338	0.00446383	0.0995367
HSPA8	3312	17481.6	-0.478561	0.168839	-2.84033	0.00450663	0.100325
HOXA-AS3	100133311	60.4971	0.596836	0.211949	2.83789	0.00454135	0.100931
FTSJ2	29960	146.235	-0.4529	0.160692	-2.83255	0.00461779	0.10246
IFI6	2537	72.4099	0.634512	0.230516	2.83055	0.00464674	0.102933
TWIST1	7291	44.1831	-0.593313	0.215506	-2.82941	0.00466346	0.103133
PHEX	5251	5.08921	0.496645	0.193488	2.82882	0.00467203	0.103153
FKBP2	2286	191.659	-0.423764	0.150029	-2.82515	0.00472591	0.10372
UCP2	7351	111.654	0.512216	0.181614	2.8248	0.00473101	0.10372
ROMO1	140823	430.034	0.432961	0.153281	2.82569	0.00471786	0.10372
H2AFV	94239	349.982	-0.518293	0.183475	-2.82627	0.00470933	0.10372
FAM129B	64855	231.496	-0.467535	0.165632	-2.82444	0.0047363	0.10372
RBM4	5936	1065.64	-0.435061	0.154053	-2.82334	0.00475258	0.10376
RNF145	153830	204.85	0.492896	0.174482	2.82328	0.00475356	0.10376
MDH2	4191	3027.36	0.381702	0.135218	2.82192	0.00477374	0.104032
TNKS2	80351	290.456	0.369264	0.131009	2.81848	0.00482511	0.10488
SNRPA1	6627	331.158	-0.624344	0.231472	-2.81776	0.00483605	0.10488
MAP3K2	10746	148.215	0.47154	0.16737	2.81816	0.00482991	0.10488
SPCS3	60559	830.529	-0.388169	0.137785	-2.81354	0.00489997	0.105923
LIMK1	3984	59.7355	0.558567	0.197772	2.81303	0.00490776	0.105923
POR	5447	454.53	0.331758	0.117961	2.81225	0.00491969	0.10601
TCEAL4	79921	389.118	-0.472009	0.16822	-2.81151	0.00493102	0.106084
FOXP2	93986	92.2137	0.499895	0.17786	2.80642	0.00500955	0.107601
NOTCH3	4854	126.355	0.55951	0.200569	2.80052	0.00510202	0.109413
HSPB8	26353	16.8124	-0.655506	0.231854	-2.79974	0.00511436	0.109503
SORT1	6272	671.132	0.34347	0.122745	2.79843	0.00513519	0.109645
SLC30A1	7779	108.991	-0.513973	0.184094	-2.7983	0.0051373	0.109645
THUMPD1	55623	225.841	-0.490711	0.17526	-2.79654	0.00516524	0.110066
GTPBP3	84705	470.563	0.357349	0.127821	2.79597	0.0051744	0.110087
DCAF15	90379	265.26	0.428046	0.153389	2.79181	0.00524136	0.111335
FHAD1	114827	4.29019	-0.580541	0.182179	-2.78809	0.00530199	0.112446
SELM	140606	117.941	0.546624	0.197494	2.78674	0.00532419	0.112739
PSMD3	5709	1372.4	0.391863	0.141009	2.78104	0.00541844	0.114554
PPP2R5D	5528	481.994	0.362883	0.130552	2.77955	0.00544337	0.1149
MIOS	54468	208.468	-0.4699	0.169549	-2.77723	0.00548241	0.115543
CDC14A	8556	45.6622	-0.625692	0.223408	-2.77516	0.00551751	0.116101
PIK3C3	5289	103.865	-0.543919	0.194341	-2.77371	0.00554205	0.116435
STK39	27347	161.946	-0.474176	0.171069	-2.77318	0.0055512	0.116445
RPL7L1	285855	235.623	-0.570641	0.196865	-2.77244	0.00556376	0.116527
CLNS1A	1207	953.836	-0.402625	0.145103	-2.77097	0.00558904	0.116874
MAP1B	4131	1096.1	0.292145	0.105541	2.76818	0.00563698	0.117694
CDC26	246184	36.4314	-0.588165	0.187109	-2.76682	0.00566052	0.118002
HMCN1	83872	10.2571	-0.647121	0.222275	-2.76476	0.00569654	0.118071
CSTF2	1478	670.466	0.405635	0.146784	2.76462	0.00569893	0.118071
ATP2B3	492	13.8103	0.617766	0.224319	2.76587	0.00567717	0.118071
IVNS1ABP	10625	217.562	-0.409853	0.148105	-2.76254	0.00573534	0.118642
KLF5	688	147.94	0.468695	0.170137	2.75675	0.0058379	0.120578
TIMM9	26520	271.558	-0.403184	0.146394	-2.7548	0.00587281	0.121113
KRIT1	889	278.986	0.377756	0.137134	2.75378	0.00589107	0.121304
ESRP2	80004	58.6727	-0.594082	0.214717	-2.75259	0.0059126	0.121375
P4HB	5034	2936.68	-0.348829	0.126686	-2.753	0.00590524	0.121375
GCC1	79571	127.835	0.447349	0.162454	2.75156	0.00593118	0.121571
SEZ6L2	26470	276.745	-0.505673	0.185072	-2.74679	0.00601823	0.122785
SLC35A1	10559	97.1617	-0.498337	0.180725	-2.74631	0.00602694	0.122785
NUDCD3	23386	164.91	-0.439497	0.160443	-2.74704	0.00601362	0.122785
INSIG1	3638	160.193	-0.587161	0.214825	-2.74764	0.00600252	0.122785
CENPK	64105	111.338	-0.524457	0.190709	-2.74432	0.00606366	0.12308
URGCP	55665	120.189	-0.497027	0.181716	-2.74404	0.00606885	0.12308
GPC6	10082	146.284	-0.465735	0.16995	-2.74107	0.00612394	0.12401
NAALAD2	10003	5.78047	-0.523038	0.199305	-2.73976	0.00614832	0.124169
NREP	9315	12.1018	-0.664338	0.22649	-2.73966	0.00615025	0.124169
COPS7A	50813	252.435	0.456541	0.167079	2.73535	0.00623139	0.125208
MCC	4163	96.4708	-0.505876	0.184817	-2.73446	0.00624832	0.125208
CPVL	54504	344.179	-0.378156	0.138476	-2.73591	0.00622078	0.125208
GLI3	2737	75.8563	-0.516686	0.189986	-2.73537	0.00623101	0.125208
NFIB	4781	88.7476	0.548042	0.200558	2.73489	0.00624008	0.125208
FAM83G	644815	75.9122	0.517106	0.189683	2.73172	0.00630053	0.126067
MSN	4478	729.313	-0.35587	0.130372	-2.73091	0.00631589	0.126186
RAPGEF5	9771	38.6544	-0.612665	0.231304	-2.72782	0.00637541	0.127187
SYPL2	284612	57.5856	0.589904	0.218206	2.7252	0.00642622	0.127304
PEX11B	8799	84.6234	0.578584	0.21385	2.72597	0.00641133	0.127304
BCL11B	64919	3.16772	-0.414355	0.161102	-2.72508	0.00642862	0.127304
SEC11A	23478	377.652	-0.341135	0.125079	-2.72515	0.00642716	0.127304
NAGK	55577	103.314	0.495123	0.181562	2.7262	0.00640689	0.127304
CSTF3	1479	792.383	0.338817	0.124394	2.72385	0.00645259	0.127403
SUSD5	26032	130.475	-0.510814	0.187625	-2.72392	0.00645121	0.127403
PMS2	5395	56.025	-0.622623	0.226862	-2.71935	0.00654107	0.128961
TJP1	7082	621.459	0.341796	0.125727	2.71843	0.00655931	0.129131
ZNF287	57336	39.0485	-0.602465	0.216212	-2.71786	0.00657051	0.129162
RFTN1	23180	28.4366	-0.634446	0.229014	-2.71705	0.00658661	0.129261
PRDX4	10549	2176.91	-0.30765	0.113203	-2.71664	0.00659478	0.129261
UVRAG	7405	78.4952	0.531676	0.196953	2.71546	0.00661834	0.129535
RP11-257I8.1	401397	167.266	0.516035	0.189762	2.71124	0.00670329	0.131006
SH3GLB2	56904	129.59	0.517512	0.19155	2.70622	0.00680532	0.132807
NCOA7	135112	97.933	0.507041	0.187757	2.70428	0.00684531	0.133394
QRFPR	84109	22.2533	-0.65233	0.231412	-2.70267	0.00687844	0.133846
UBA52	7311	2650.88	-0.273372	0.101176	-2.70214	0.00688949	0.133867
PEX19	5824	273.212	0.401406	0.148607	2.70129	0.00690719	0.134017
HIPK1	204851	538.54	0.322935	0.11966	2.699	0.00695482	0.134747
TRAFD1	10906	327.517	0.348841	0.129365	2.69602	0.00701728	0.135762
DSTNP2	171220	26.6371	-0.590956	0.230794	-2.69541	0.00703028	0.135818
AVL9	23080	137.835	-0.434934	0.161638	-2.69346	0.00707144	0.136417
NSMCE2	286053	255.487	0.418059	0.155182	2.69252	0.00709142	0.136606
BVES	11149	58.4066	-0.568956	0.211851	-2.69111	0.00712137	0.136987
TRRAP	8295	1096.12	0.332577	0.123895	2.68395	0.00727575	0.139757
PLOD3	8985	272.197	0.430449	0.160419	2.68331	0.00728975	0.139826
URI1	8725	260.98	-0.409116	0.152289	-2.68214	0.00731523	0.140115
DDX59	83479	88.3591	0.479581	0.178626	2.67948	0.00737368	0.141033
CCNDBP1	23582	110.062	-0.497037	0.185276	-2.67785	0.00740963	0.141341
ADAMTS1	9510	1315.78	0.469906	0.175827	2.6778	0.00741078	0.141341
NCAM1	4684	257.703	-0.390587	0.145766	-2.67589	0.00745306	0.141946
PRCP	5547	530.88	-0.320695	0.119889	-2.67459	0.00748218	0.142299
MINOS1-NBL1	4681	33.6797	-0.589639	0.218948	-2.67347	0.0075071	0.142571
NBL1	4681	33.6797	-0.589639	0.218948	-2.67347	0.0075071	0.142571
MRPS30	10884	700.607	-0.315493	0.118013	-2.6719	0.00754224	0.14287
COL4A5	1287	229.146	0.493945	0.185428	2.67182	0.00754406	0.14287
NUDCD2	134492	121.408	-0.461565	0.172815	-2.67107	0.00756096	0.142988
POLD2	5425	282.028	-0.418445	0.157134	-2.66964	0.00759334	0.143399
TOMM7	54543	328.536	-0.468396	0.176334	-2.66809	0.00762845	0.14386
KRCC1	51315	75.8669	0.567201	0.215288	2.66534	0.007691	0.144792
ZDBF2	57683	234.672	0.444469	0.166899	2.66483	0.00770266	0.144792
HSD17B11	51170	243.839	-0.387375	0.145152	-2.6645	0.00771019	0.144792
BDP1	55814	211.053	-0.506651	0.189298	-2.66402	0.00772128	0.144798
IDH1	3417	341.766	-0.410182	0.153794	-2.6622	0.00776316	0.145381
DCAF8	50717	161.81	0.430783	0.161977	2.66054	0.00780149	0.145896
ZNF441	126068	2.66448	-0.429868	0.157689	-2.65825	0.00785469	0.146619
POT1	25913	189.005	0.420892	0.158164	2.65748	0.00787268	0.146619
CENPA	1058	152.972	0.444752	0.167466	2.65494	0.0079322	0.147315
NCAPG2	54892	944.4	0.339205	0.127743	2.65512	0.00792811	0.147315
PLEKHA7	144100	32.2803	0.611711	0.230847	2.65394	0.00795582	0.14755
MRPL3	11222	1007.23	-0.402327	0.151575	-2.65282	0.00798227	0.147788
HOXA11-AS	221883	35.1281	0.594343	0.228959	2.65246	0.00799064	0.147788
PLS3	5358	2639.27	-0.352722	0.132922	-2.65178	0.00800681	0.147884
ZSWIM5	57643	46.9469	-0.578188	0.220583	-2.64996	0.00805016	0.147916
DGKE	8526	115.267	0.472824	0.178347	2.65048	0.0080377	0.147916
DPYSL3	1809	8.93796	-0.678514	0.221913	-2.64986	0.00805257	0.147916
MTMR1	8776	384.816	-0.378024	0.142377	-2.64991	0.00805127	0.147916
SUSD4	55061	11.1989	0.565422	0.225449	2.64913	0.00806997	0.148034
SNX8	29886	64.2464	-0.54993	0.207388	-2.64833	0.00808901	0.148181
HTRA3	94031	16.0611	-0.591703	0.228331	-2.64753	0.00810818	0.14833
PGM1	5236	675.28	-0.325961	0.123203	-2.64584	0.00814884	0.148804
RPL17-C18orf32	6139	3431.1	-0.589056	0.231503	-2.64553	0.00815621	0.148804
RPL17	6139	3431.1	-0.589056	0.231503	-2.64553	0.00815621	0.148804
WDR47	22911	337.908	0.373735	0.141389	2.64386	0.00819675	0.14923
PNPLA8	50640	168.512	0.494366	0.187036	2.64365	0.00820177	0.14923
RRP12	23223	931.105	-0.35804	0.135504	-2.64191	0.00824406	0.149595
GPC4	2239	344.165	-0.405603	0.153302	-2.64215	0.00823808	0.149595
ZNF570	148268	14.5728	-0.592847	0.22488	-2.64128	0.00825938	0.149671
SLC1A5	6510	2159.11	-0.394538	0.14956	-2.63983	0.00829487	0.150111
WDR36	134430	962.094	-0.292633	0.110811	-2.63891	0.00831728	0.150315
TRIM56	81844	35.0036	0.595721	0.225751	2.63836	0.0083309	0.150359
TGFB1I1	7041	33.8667	0.581041	0.220444	2.6368	0.00836925	0.150647
TXNL4B	54957	107.879	-0.445855	0.168561	-2.63706	0.00836276	0.150647
ITGA9	3680	8.12379	-0.553648	0.201638	-2.63386	0.00844212	0.151552
SMO	6608	84.1624	0.498343	0.189097	2.63401	0.00843821	0.151552
PNMA2	10687	89.1746	0.503941	0.1918	2.63194	0.00848994	0.152208
CHCHD2	51142	1375.43	-0.626497	0.230201	-2.63098	0.00851392	0.152434
INPPL1	3636	184.998	0.430772	0.164102	2.62722	0.00860854	0.153923
DNAJC28	54943	16.895	0.615938	0.231691	2.62481	0.0086698	0.154813
HDAC5	10014	39.0048	0.595564	0.229028	2.6239	0.00869282	0.155018
TSNAX	7257	205.39	0.494873	0.18924	2.61898	0.00881929	0.156854
MAPRE2	10982	507.374	-0.368275	0.140479	-2.61854	0.00883074	0.156854
BHLHE40	8553	56.3638	-0.551444	0.208514	-2.61941	0.00880824	0.156854
ATL1	51062	28.6489	-0.602022	0.227886	-2.61754	0.00885649	0.157103
FMR1	2332	515.137	-0.347893	0.132889	-2.61514	0.00891908	0.158005
XPO1	7514	3620.81	-0.341341	0.130559	-2.61367	0.00895755	0.158316
SGK1	6446	31.1375	0.585707	0.223057	2.61328	0.00896766	0.158316
TBC1D8B	54885	76.0127	0.529775	0.202024	2.61312	0.00897195	0.158316
FAM134C	162427	326.156	0.357138	0.136705	2.61255	0.00898708	0.158375
HGS	9146	334.03	0.368452	0.14114	2.61098	0.00902844	0.158896
MAK	4117	11.7569	-0.600934	0.22883	-2.60938	0.00907069	0.159431
TMEM192	201931	178.657	-0.410074	0.156768	-2.60768	0.00911587	0.160016
NPRL3	8131	207.894	0.404779	0.155402	2.60481	0.00919253	0.161151
THADA	63892	441.018	-0.354644	0.135907	-2.60428	0.00920683	0.161191
RSL1D1	26156	2625.7	-0.358967	0.137787	-2.60306	0.00923949	0.161439
IFT57	55081	231.01	-0.4263	0.163866	-2.60286	0.00924496	0.161439
ADPRHL2	54936	140.41	0.466752	0.180081	2.59829	0.00936904	0.161508
CDKN1B	1027	137.242	0.447147	0.172457	2.59922	0.00934369	0.161508
LLPH	84298	70.5395	-0.602345	0.229351	-2.60171	0.00927599	0.161508
SHCBP1	79801	305.68	0.399298	0.153525	2.60053	0.00930796	0.161508
RPS5	6193	5449.25	-0.364508	0.140263	-2.60003	0.00932152	0.161508
PARD3B	117583	28.9131	0.595274	0.229877	2.60214	0.00926428	0.161508
TOMM70A	9868	1179.07	-0.307122	0.118123	-2.5988	0.00935491	0.161508
AFF1	4299	167.693	-0.402128	0.155122	-2.5986	0.00936051	0.161508
SOBP	55084	27.2723	-0.587398	0.228347	-2.60111	0.00929219	0.161508
ZC3HC1	51530	279.658	0.406457	0.156261	2.59875	0.0093564	0.161508
CORO1A	11151	79.9015	0.547387	0.212191	2.59728	0.00939663	0.161776
RAB6B	51560	63.6242	0.519123	0.200529	2.59414	0.00948282	0.16292
ASL	435	65.5502	0.584616	0.228246	2.59398	0.00948731	0.16292
NUDT2	318	54.2895	0.522135	0.202106	2.59349	0.00950071	0.162942
GMEB1	10691	111.329	0.468642	0.18056	2.593	0.00951428	0.162967
GABARAPL2	11345	436.261	0.381526	0.147145	2.59212	0.00953876	0.162971
SNORA15	677803	152.675	-0.251002	0.145236	-2.59224	0.00953544	0.162971
RNFT2	84900	103.149	0.486213	0.188206	2.59015	0.00959352	0.163699
NFE2L3	9603	111.462	-0.527526	0.202887	-2.5881	0.00965071	0.164466
STAM	8027	249.425	0.392738	0.151768	2.58667	0.00969077	0.164812
USP54	159195	114.19	-0.440088	0.168751	-2.5865	0.00969557	0.164812
TSPAN33	340348	41.2266	0.575763	0.223303	2.58382	0.0097712	0.165679
TNC	3371	27.643	-0.612786	0.231191	-2.58386	0.00977028	0.165679
EYA2	2139	40.1105	0.559277	0.217207	2.58325	0.00978745	0.165746
C2CD2L	9854	47.1682	0.542461	0.211132	2.58278	0.00980065	0.165752
BIRC5	332	3.31375	-0.448203	0.172478	-2.58196	0.009824	0.165752
NCL	4691	9292.03	-0.327788	0.126906	-2.58194	0.00982479	0.165752
NPY5R	4889	2.8516	-0.482658	0.155172	-2.57985	0.0098843	0.166547
UBE2N	7334	627.641	-0.412311	0.15976	-2.57859	0.00992033	0.166736
ZNF264	9422	43.1838	-0.560478	0.219068	-2.57876	0.00991557	0.166736
WDR19	57728	89.3765	0.489022	0.189162	2.57711	0.00996288	0.167034
CFDP1	10428	291.999	-0.384741	0.149554	-2.57436	0.0100424	0.16774
SUB1	10923	1011.57	-0.355167	0.137837	-2.57451	0.0100381	0.16774
SYNRG	11276	279.576	0.359958	0.139884	2.57241	0.0100993	0.167856
ZNF271	10778	162.943	-0.451856	0.175396	-2.57256	0.0100951	0.167856
SDC1	6382	65.5807	-0.545126	0.21164	-2.57252	0.0100961	0.167856
ZBTB24	9841	187.646	-0.392237	0.152326	-2.57329	0.0100738	0.167856
RND2	8153	129.388	0.504747	0.199329	2.57155	0.0101245	0.168021
TRIP6	7205	378.469	0.47584	0.18523	2.57121	0.0101343	0.168021
HSPA2	3306	45.3036	-0.572512	0.222214	-2.57057	0.010153	0.168125
XRN2	22803	1230.65	0.322767	0.125706	2.56837	0.0102177	0.168989
SUN1	23353	343.545	-0.383522	0.149865	-2.56431	0.010338	0.170768
DLEU1	10301	155.61	-0.480083	0.186225	-2.56263	0.0103882	0.171386
KLHDC4	54758	162.909	0.421112	0.164676	2.55887	0.0105014	0.173041
RALGAPA2	57186	95.3275	-0.476227	0.187463	-2.5579	0.0105306	0.173098
SDHAP1	727956	10.0598	-0.480464	0.189095	-2.55812	0.0105239	0.173098
MESDC2	23184	220.222	-0.383189	0.149719	-2.55284	0.0106849	0.17542
MAGI2-AS3	100505881	50.7902	0.558115	0.218765	2.5495	0.0107877	0.176677
STRIP2	57464	56.8246	0.504776	0.197873	2.54983	0.0107775	0.176677
DIS3L	115752	203.14	-0.398545	0.156173	-2.54864	0.0108144	0.176899
SPR	6697	131.247	-0.490463	0.192071	-2.5471	0.0108622	0.177464
WNT3A	89780	6.78278	-0.550469	0.20758	-2.54573	0.0109048	0.177944
ZNF432	9668	23.9545	-0.583539	0.231111	-2.54356	0.010973	0.17884
DCAF13P3	100132724	36.3306	-0.587781	0.232466	-2.54056	0.0110676	0.180163
LRRK2	120892	15.8064	0.587767	0.231716	2.538	0.0111487	0.180609
DTNA	1837	225.986	-0.406172	0.15939	-2.53811	0.0111453	0.180609
SDC2	6383	323.805	-0.355362	0.139788	-2.53848	0.0111334	0.180609
MAF1	84232	216.922	0.370678	0.146002	2.53862	0.011129	0.180609
CCT6B	10693	8.32504	-0.544733	0.215763	-2.53747	0.0111655	0.180664
CS	1431	1417.06	-0.454029	0.179251	-2.53697	0.0111815	0.180673
FOXK1	221937	265.611	-0.396865	0.156677	-2.53578	0.0112199	0.180673
NAA38	51691	436.231	0.331999	0.130895	2.536	0.0112126	0.180673
STK10	6793	121.386	-0.456561	0.179525	-2.53374	0.0112854	0.181511
CNIH3	149111	5.42609	0.453698	0.184846	2.53016	0.011401	0.18192
SUCLA2	8803	302.481	-0.371082	0.146391	-2.53021	0.0113995	0.18192
EBPL	84650	223.445	-0.420174	0.165755	-2.53124	0.0113659	0.18192
POLD1	5424	286.504	-0.419044	0.165473	-2.52999	0.0114067	0.18192
PMM1	5372	60.1323	0.536506	0.211727	2.53153	0.0113567	0.18192
GNA12	2768	40.0732	-0.567877	0.225281	-2.52994	0.0114082	0.18192
HDAC6	10013	125.196	0.420878	0.166555	2.53006	0.0114042	0.18192
ZBTB37	84614	22.5088	0.591289	0.232463	2.52887	0.0114431	0.182087
SEC13	6396	529.626	-0.350837	0.138682	-2.52667	0.0115149	0.18288
STAG3L3	442582	10.3622	-0.531683	0.183837	-2.52651	0.0115201	0.18288
CDH2	1000	780.387	0.265599	0.105199	2.52479	0.0115767	0.183562
HILPDA	29923	106.701	0.516604	0.20397	2.52371	0.0116125	0.183912
FAM214A	56204	48.7616	0.545171	0.215926	2.52324	0.0116279	0.183939
MAFK	7975	24.6481	-0.565773	0.23206	-2.52173	0.0116781	0.184516
RPF2	84154	694.681	-0.380645	0.150778	-2.52034	0.0117241	0.184908
PBX3	5090	56.2861	0.531442	0.210429	2.52015	0.0117304	0.184908
RIPK2	8767	154.491	-0.41183	0.162882	-2.51818	0.0117963	0.185729
GDF15	9518	6.18195	0.455786	0.200813	2.51539	0.0118902	0.186771
CALU	813	756.51	0.353879	0.140677	2.5156	0.0118828	0.186771
RANBP1	5902	1895.28	-0.586524	0.231805	-2.51472	0.0119126	0.186904
IFI44L	10964	3.30535	-0.312737	0.148523	-2.51204	0.0120036	0.188048
ETF1	2107	1191.9	-0.332974	0.132457	-2.51175	0.0120135	0.188048
PLEKHB1	58473	22.2845	0.574586	0.232255	2.51019	0.0120666	0.188441
INTS2	57508	524.179	0.347442	0.138406	2.51041	0.012059	0.188441
FAM73B	84895	50.9134	0.52644	0.210194	2.50932	0.0120965	0.188688
CCDC59	29080	413.759	-0.44576	0.177651	-2.50492	0.012248	0.190389
DENND4A	10260	180.201	0.432863	0.172838	2.50528	0.0122355	0.190389
RPL13	6137	5153.84	-0.568734	0.230349	-2.50519	0.0122384	0.190389
GRSF1	2926	1117.9	-0.295062	0.117763	-2.50393	0.0122823	0.190702
TMEM41B	440026	378.769	-0.335826	0.133997	-2.50122	0.0123765	0.191943
FAM211A-AS1	125144	543.167	-0.326992	0.130772	-2.49951	0.0124367	0.192635
PDIA6	10130	1847.16	-0.268966	0.107577	-2.49913	0.0124498	0.192635
COQ2	27235	93.7621	-0.461655	0.184846	-2.49818	0.0124833	0.192931
NOVA2	4858	14.8447	0.590786	0.229913	2.49634	0.0125481	0.193711
MKRN1	23608	181.31	0.408656	0.163605	2.49537	0.0125826	0.19402
HUS1	3364	151.361	-0.413192	0.165517	-2.49417	0.012625	0.194229
LRCH4	4034	62.8387	0.526294	0.212855	2.49436	0.0126183	0.194229
OSBP2	23762	53.6298	0.540294	0.220026	2.49331	0.012656	0.194482
TCP1	6950	4261.11	-0.318203	0.127664	-2.492	0.0127025	0.194975
PHC2	1912	178.565	0.417385	0.167946	2.48991	0.0127775	0.195442
DOCK7	85440	702.654	-0.304107	0.122147	-2.48835	0.0128338	0.195442
CDK2	1017	654.418	0.358922	0.144167	2.48936	0.0127975	0.195442
KIAA0430	9665	130.318	0.448262	0.180033	2.48846	0.0128298	0.195442
CASKIN2	57513	115.137	0.440485	0.177198	2.48832	0.0128347	0.195442
CYP7B1	9420	2.83651	-0.461505	0.155583	-2.48841	0.0128317	0.195442
PLD6	201164	116.008	0.431627	0.173546	2.48657	0.0128982	0.19598
CCSER1	401145	21.9823	-0.587324	0.232136	-2.48654	0.0128992	0.19598
FNDC1	84624	13.6999	-0.518491	0.218635	-2.48422	0.0129837	0.197042
RIT1	6016	46.1109	0.542692	0.218052	2.48101	0.0131011	0.197663
AHSA1	10598	1295.49	-0.26881	0.108337	-2.48054	0.0131183	0.197663
CUL7	9820	93.4644	0.480871	0.194484	2.48179	0.0130724	0.197663
MAD1L1	8379	188.657	-0.400002	0.162031	-2.48084	0.0131074	0.197663
PPP1R9A	55607	51.4668	0.534026	0.215756	2.48239	0.0130503	0.197663
ATP6V0E2	155066	111.263	0.462263	0.186532	2.48094	0.0131035	0.197663
GAS5	60674	169.347	-0.558739	0.223905	-2.47944	0.0131589	0.197813
NUP62CL	54830	143.35	-0.420591	0.169417	-2.47922	0.013167	0.197813
ST8SIA4	7903	14.6494	-0.647577	0.230799	-2.47849	0.0131939	0.197996
CNOT3	4849	472.517	0.312466	0.126157	2.4775	0.0132307	0.198328
FXR2	9513	500.519	0.313879	0.126732	2.47697	0.0132503	0.1984
PHF19	26147	125.542	-0.429926	0.173943	-2.47527	0.0133134	0.199123
CHMP2A	27243	125.414	0.463372	0.187503	2.47451	0.0133418	0.199327
MAD2L1	4085	835.139	-0.457067	0.184815	-2.46796	0.0135885	0.202587
IFRD1	3475	404.011	0.465309	0.188163	2.46792	0.0135902	0.202587
ZNF37BP	100129482	34.0731	-0.557219	0.224126	-2.46656	0.0136419	0.203133
RECQL	5965	335.84	-0.325421	0.13158	-2.46516	0.0136951	0.2037
MAPK3	5595	292.734	0.415758	0.168878	2.46293	0.0137806	0.204642
KLHL7	55975	209.001	-0.391762	0.159074	-2.46272	0.0137889	0.204642
LPCAT2	54947	187.983	-0.388897	0.157573	-2.46178	0.0138248	0.204949
SQLE	6713	1110.94	-0.410766	0.167107	-2.45926	0.0139225	0.20617
PGAP1	80055	134.218	-0.401272	0.162713	-2.45635	0.0140356	0.207535
DAG1	1605	766.737	0.265003	0.10794	2.45489	0.0140927	0.208003
RNF216P1	441191	62.6719	-0.495867	0.201759	-2.45415	0.0141218	0.208203
SFTA3	253970	17.8539	0.563341	0.232451	2.45322	0.0141583	0.208461
GSE1	23199	227.566	0.411256	0.167774	2.45292	0.0141703	0.208461
SLC23A2	9962	213.659	0.369827	0.150811	2.45134	0.0142324	0.209146
GNPTAB	79158	57.5124	-0.512573	0.206604	-2.44942	0.0143086	0.210036
SBF1	6305	173.32	0.430714	0.176346	2.44863	0.0143401	0.210038
RANBP17	64901	93.918	-0.457537	0.18588	-2.44898	0.0143261	0.210038
MRPS33	51650	392.069	0.333579	0.136243	2.44824	0.0143556	0.210038
NAA15	80155	2437.28	-0.303791	0.124046	-2.44776	0.0143748	0.21009
ERO1L	30001	501.465	-0.328083	0.134022	-2.44586	0.0144507	0.210594
ACP1	52	374.921	-0.438441	0.178803	-2.44533	0.0144719	0.210594
DIDO1	11083	372.031	0.345408	0.141231	2.44558	0.0144619	0.210594
ATXN10	25814	1010.33	-0.309269	0.126516	-2.44543	0.0144678	0.210594
IRF8	3394	43.1749	0.538937	0.220319	2.44488	0.0144901	0.210631
TBC1D10A	83874	48.3487	0.543361	0.224709	2.44352	0.0145447	0.211197
ARHGEF6	9459	69.6198	-0.472184	0.192915	-2.4429	0.0145697	0.211332
AGAP3	116988	199.526	0.422324	0.172987	2.44153	0.014625	0.211905
COG4	25839	270.001	0.335945	0.137609	2.44074	0.0146573	0.212144
TRIM47	91107	21.9875	-0.589608	0.232202	-2.44023	0.0146778	0.212213
PRKAA2	5563	306.31	0.335611	0.137612	2.43917	0.0147212	0.212612
TMPPE	643853	42.8792	0.52729	0.218204	2.43755	0.0147872	0.213336
C7orf50	84310	144.165	-0.419177	0.172708	-2.43642	0.0148336	0.213776
RAD54B	25788	224.947	0.375542	0.154238	2.43568	0.014864	0.213984
C17orf104	284071	4.44959	-0.424784	0.149919	-2.43504	0.0148901	0.214131
DSTN	11034	554.153	-0.515226	0.211458	-2.43379	0.0149416	0.214641
DNAJC9	23234	197.739	-0.488334	0.200398	-2.43331	0.0149615	0.214699
PDIA4	9601	2070.98	-0.263461	0.108275	-2.43214	0.0150098	0.215161
CCAR1	55749	920.974	-0.291944	0.120055	-2.43029	0.0150867	0.215715
MORN4	118812	48.308	0.511504	0.209918	2.43028	0.0150874	0.215715
FBXW8	26259	56.4899	-0.506643	0.208028	-2.43005	0.0150966	0.215715
SLC16A1	6566	5069.68	-0.264009	0.108651	-2.42953	0.0151184	0.215798
BMP2	650	5.99309	0.469699	0.1962	2.42844	0.015164	0.21622
CYBA	1535	267.073	0.41127	0.169588	2.42667	0.0152379	0.216581
HOXB2	3212	25.8356	0.559194	0.232009	2.42692	0.0152277	0.216581
HSD11B1L	374875	8.86759	-0.501063	0.213417	-2.4263	0.0152538	0.216581
MTIF2	4528	389.489	0.349686	0.144071	2.42684	0.015231	0.216581
BCL2L1	598	53.1206	0.509436	0.211006	2.42412	0.0153455	0.217654
GNAI1	2770	207.189	0.395471	0.163059	2.42318	0.0153854	0.217761
NMNAT2	23057	39.1841	0.551767	0.232306	2.42229	0.015423	0.218063
MYL12A	10627	422.16	-0.515288	0.214126	-2.42011	0.0155159	0.219145
IKBIP	121457	527.24	-0.356174	0.147095	-2.4197	0.0155335	0.219164
MTHFD2	10797	842.554	-0.395972	0.163405	-2.41905	0.0155612	0.219325
CDC25C	995	213.196	0.3472	0.143545	2.41832	0.0155923	0.219534
GTF2IRD1	9569	92.6288	0.462899	0.191365	2.41746	0.0156291	0.219821
REEP2	51308	43.9748	0.529508	0.220228	2.41536	0.0157197	0.220864
SCN9A	6335	7.64515	-0.4614	0.213542	-2.41478	0.0157448	0.220985
MCM7	4176	3346.27	0.324112	0.134187	2.41437	0.0157626	0.221005
EXOC8	149371	297.852	0.339817	0.140825	2.4133	0.015809	0.221425
GPR157	80045	14.4766	-0.529674	0.229861	-2.41278	0.0158313	0.221442
FAM216A	29902	372.065	-0.332086	0.137483	-2.41251	0.0158431	0.221442
DSC3	1825	781.63	-0.315153	0.130499	-2.41187	0.0158711	0.221602
KMT2E	55904	145.198	0.392729	0.162825	2.41137	0.0158925	0.221671
GPR89A	653519	60.8932	-0.564117	0.227819	-2.41069	0.0159223	0.221856
GPR89B	653519	60.8932	-0.564117	0.227819	-2.41069	0.0159223	0.221856
BCL11A	53335	100.748	0.44882	0.185926	2.41005	0.0159504	0.222018
ACTA2	59	62.1019	-0.526038	0.223771	-2.40844	0.0160207	0.222765
KDM5B	10765	510.157	0.285577	0.118647	2.40723	0.0160741	0.222899
UBL7	84993	352.735	0.416446	0.173046	2.40784	0.0160471	0.222899
ZNF217	7764	149.877	0.393717	0.163457	2.40709	0.01608	0.222899
NUB1	51667	747.377	0.395219	0.164458	2.40194	0.0163084	0.225832
EEPD1	80820	38.2038	-0.526052	0.220008	-2.40124	0.0163396	0.225889
LRWD1	222229	287.374	0.378912	0.15777	2.40109	0.0163461	0.225889
MBD2	8932	31.5762	-0.540995	0.222487	-2.40001	0.0163948	0.226042
PSMG1	8624	920.116	-0.273548	0.113896	-2.39941	0.0164213	0.226042
HOXA13	3209	96.7472	0.504753	0.211106	2.39993	0.016398	0.226042
YWHAZ	7534	349.449	-0.57176	0.23249	-2.39935	0.0164244	0.226042
ZNF587B	100293516	41.9586	-0.522112	0.213691	-2.39839	0.0164673	0.2264
PRKDC	5591	4987.96	0.335055	0.139789	2.3976	0.0165028	0.226657
RB1	5925	782.748	0.306702	0.128	2.39617	0.0165673	0.227164
C15orf52	388115	3.91318	0.390144	0.177413	2.39492	0.0166242	0.227164
SORD	6652	123.764	-0.434127	0.181517	-2.39566	0.0165906	0.227164
GATS	352954	12.315	0.540476	0.223046	2.39575	0.0165866	0.227164
COMMD3-BMI1	648	365.714	0.349954	0.146266	2.39222	0.0167469	0.228377
BMI1	648	365.714	0.349954	0.146266	2.39222	0.0167469	0.228377
SLC25A43	203427	15.2765	-0.547979	0.231291	-2.39256	0.0167314	0.228377
BRPF3	27154	104.038	0.423894	0.177602	2.38988	0.0168538	0.229368
NHS	4810	19.2511	-0.584266	0.231936	-2.38913	0.0168883	0.229605
ALDH4A1	8659	92.9231	0.525765	0.222079	2.38853	0.016916	0.22975
WIZ	58525	80.9879	-0.446997	0.186732	-2.38765	0.0169564	0.230067
ESPNL	339768	19.4595	-0.539372	0.232192	-2.38513	0.0170732	0.231185
ESRRG	2104	2.7816	-0.433957	0.153342	-2.38375	0.0171372	0.231813
ZNF493	284443	12.7019	-0.537085	0.224198	-2.38339	0.0171541	0.231813
MKI67	4288	1298.09	-0.308822	0.129803	-2.37968	0.0173277	0.233837
CSRP2	1466	178.043	-0.417087	0.174071	-2.37945	0.0173387	0.233837
SLC5A5	6528	9.36044	-0.594753	0.215536	-2.37817	0.0173986	0.234411
TMEM126B	55863	369.024	-0.363855	0.152672	-2.3762	0.0174922	0.235427
PKN1	5585	266.158	0.345685	0.145486	2.37583	0.0175095	0.235427
ITGAV	3685	293.628	0.335375	0.14121	2.37547	0.0175266	0.235427
G6PD	2539	574.223	0.310533	0.13077	2.37485	0.017556	0.235587
NVL	4931	327.54	-0.319492	0.134599	-2.37403	0.0175953	0.235644
REXO4	57109	182.597	-0.3755	0.157895	-2.37431	0.0175818	0.235644
GTPBP4	23560	1189.09	-0.286343	0.120586	-2.37317	0.017636	0.235954
GPX3	2878	114.079	0.463174	0.19646	2.37241	0.0176723	0.236204
STARD3NL	83930	93.8732	-0.477471	0.201002	-2.3713	0.0177259	0.23645
CASD1	64921	34.8095	0.554309	0.230024	2.37165	0.0177088	0.23645
SLC9A7P1	121456	3.69675	-0.355113	0.171296	-2.36765	0.0179013	0.238318
PXMP2	5827	77.0089	0.451796	0.190911	2.36798	0.0178853	0.238318
RGAG4	340526	19.7188	0.550729	0.232463	2.36691	0.0179372	0.23856
HSPA9	3313	3685.8	-0.327446	0.138349	-2.36574	0.0179941	0.239079
SCARNA11	677780	102.727	0.511123	0.219855	2.3648	0.0180399	0.239216
DMRTA1	63951	11.3755	-0.565575	0.224937	-2.365	0.0180302	0.239216
JAK1	3716	569.223	0.290205	0.122789	2.36353	0.0181017	0.239562
RASGRP3	25780	3.35765	0.364547	0.172588	2.36389	0.0180842	0.239562
ID2	3398	860.962	0.447366	0.188923	2.36206	0.0181735	0.240277
KLHL9	55958	478.929	0.353915	0.149848	2.36152	0.0182001	0.240392
HNRNPF	3185	2323.65	-0.223816	0.0948251	-2.36021	0.0182646	0.240771
BEX1	55859	166.343	-0.41038	0.173216	-2.36056	0.0182471	0.240771
PHLDB3	653583	34.7486	0.533609	0.224919	2.35911	0.018319	0.241252
INPP4A	3631	137.101	0.378712	0.160649	2.35843	0.0183527	0.241458
EID1	23741	471.978	0.324498	0.13763	2.35733	0.0184067	0.241932
CD276	80381	114.569	-0.414971	0.176331	-2.35651	0.0184477	0.241998
MAP1S	55201	275.229	0.343444	0.145766	2.35655	0.0184457	0.241998
SEC23B	10483	936.593	0.266831	0.113277	2.35555	0.0184954	0.242387
ASXL1	171023	340.382	0.304248	0.129256	2.35376	0.0185846	0.243082
ITGA1	3672	81.5494	-0.466088	0.198119	-2.35398	0.0185737	0.243082
SYPL1	6856	760.373	0.285577	0.121396	2.35216	0.0186645	0.24389
LENG9	94059	20.2944	-0.552965	0.232412	-2.35093	0.0187268	0.244466
NETO2	81831	126.836	0.409932	0.174303	2.3501	0.0187681	0.244769
INPP5K	51763	85.8032	0.450133	0.191852	2.34842	0.0188532	0.245453
PFAS	5198	593.456	-0.383087	0.162908	-2.34805	0.0188722	0.245453
SOX9	6662	115.426	0.410566	0.17519	2.34798	0.0188754	0.245453
SLC8A1	6546	36.9692	-0.543388	0.224629	-2.34565	0.0189939	0.246755
RALA	5898	295.644	-0.410372	0.17548	-2.34511	0.0190216	0.246877
SMIM14	201895	18.2537	0.551784	0.232134	2.34443	0.0190559	0.24706
KLHDC10	23008	151.715	0.435086	0.185274	2.34411	0.0190724	0.24706
HNRNPK	3190	4180.43	-0.476841	0.204159	-2.34359	0.0190991	0.247167
MEMO1	51072	40.2295	-0.528484	0.223884	-2.34288	0.0191356	0.247401
IDE	3416	676.86	-0.341429	0.145629	-2.34243	0.0191588	0.247463
EFCAB4A	283229	12.9008	-0.552438	0.22822	-2.34107	0.0192286	0.247816
ANKRD13B	124930	69.557	-0.452701	0.19264	-2.34082	0.0192414	0.247816
COL4A6	1288	74.6542	0.482567	0.207337	2.34125	0.0192195	0.247816
LINC00265	349114	13.4837	-0.515283	0.230518	-2.34022	0.0192724	0.247978
GTDC1	79712	19.3197	0.542682	0.232392	2.3396	0.0193044	0.248152
PCDH20	64881	72.1683	-0.469883	0.196563	-2.33921	0.0193246	0.248174
TM7SF3	51768	259.217	0.343097	0.146764	2.3376	0.0194079	0.2488
TCOF1	6949	1272.41	-0.279023	0.119374	-2.33726	0.0194259	0.2488
MORC4	79710	448.995	0.32356	0.138489	2.3372	0.0194288	0.2488
SLC25A15	10166	37.5374	-0.523103	0.221605	-2.33562	0.019511	0.249541
TMEM132E	124842	7.03549	-0.512395	0.193882	-2.33396	0.019598	0.249541
ORC2	4999	457.624	-0.279024	0.119298	-2.33487	0.0195504	0.249541
WDR12	55759	492.851	-0.287027	0.122882	-2.33447	0.0195714	0.249541
RASGEF1B	153020	55.9714	0.46418	0.198866	2.33396	0.0195976	0.249541
UGCG	7357	207.807	0.379724	0.162425	2.33431	0.0195793	0.249541
SSR1	6745	1023.36	-0.288339	0.12348	-2.33354	0.0196197	0.249581
RPS2	6187	901.218	-0.503976	0.227141	-2.3325	0.0196742	0.249801
RABGAP1	23637	297.235	0.329892	0.141412	2.33251	0.0196739	0.249801
MACROD1	28992	85.7314	-0.494329	0.213178	-2.3319	0.0197058	0.249966
B3GALT1	8708	4.56314	-0.443505	0.16396	-2.33146	0.0197293	0.250028
FXYD5	53827	324.543	-0.352208	0.15111	-2.32973	0.0198206	0.250949
ZMYM4	9202	473.691	-0.299882	0.12863	-2.32799	0.0199128	0.251658
NR3C1	2908	168.65	0.405773	0.174316	2.32796	0.019914	0.251658
KIF4A	24137	498.487	0.308405	0.132585	2.32674	0.0199793	0.252245
PTPN13	5783	308.598	-0.33928	0.145753	-2.32623	0.0200065	0.252352
CHEK1	1111	427.385	-0.299959	0.128992	-2.32458	0.0200943	0.253223
TPP1	1200	456.672	0.390626	0.1683	2.32326	0.0201649	0.253368
IRS2	8660	43.9558	0.494	0.211998	2.3232	0.0201685	0.253368
ZNF790	388536	21.3206	-0.533136	0.232407	-2.32169	0.0202495	0.253368
GCC2	9648	376.59	-0.39074	0.168441	-2.32121	0.0202755	0.253368
COL18A1	80781	132.319	-0.442761	0.189637	-2.32239	0.0202117	0.253368
APOBEC3B	9582	35.4372	-0.523538	0.232371	-2.3215	0.0202599	0.253368
ZBTB11	27107	391.306	-0.319704	0.13748	-2.3214	0.0202652	0.253368
NNT	23530	510.079	-0.27279	0.11739	-2.32268	0.0201965	0.253368
ZDHHC4	55146	58.2958	-0.466131	0.202999	-2.32152	0.0202587	0.253368
FHOD3	80206	55.8804	0.493221	0.213795	2.31842	0.0204265	0.254782
PLEKHG4B	153478	7.71301	0.489645	0.21196	2.31668	0.0205211	0.255724
BCAT1	586	303.869	-0.352866	0.152103	-2.31591	0.020563	0.256009
C12orf45	121053	218.702	-0.374431	0.161293	-2.31412	0.0206614	0.256996
BACE1	23621	23.043	-0.517648	0.231991	-2.31219	0.0207673	0.258074
EML6	400954	10.7055	-0.558982	0.225831	-2.31165	0.0207969	0.258204
SIPA1	6494	63.1555	0.507739	0.220401	2.3111	0.0208271	0.258341
SRPRB	58477	909.367	-0.319145	0.138058	-2.31029	0.0208722	0.258661
DOCK1	1793	278.225	0.356463	0.154502	2.30777	0.021012	0.260154
FZD6	8323	191.235	0.350644	0.152039	2.30727	0.0210399	0.26026
USP7	7874	925.313	-0.259967	0.112776	-2.30462	0.0211877	0.261456
ARMC10	83787	48.946	0.520067	0.225136	2.30449	0.0211949	0.261456
PTP4A2	8073	406.217	-0.354967	0.153949	-2.30283	0.0212881	0.262325
TROAP	10024	288.782	0.334347	0.145168	2.30255	0.0213044	0.262325
AIP	9049	327.735	0.328308	0.142703	2.3002	0.021437	0.262995
DNAJB11	51726	319.534	-0.344241	0.14976	-2.30026	0.0214333	0.262995
JAZF1	221895	27.4654	-0.516425	0.229902	-2.30101	0.0213913	0.262995
ZNHIT1	10467	389.804	0.336899	0.146353	2.3005	0.02142	0.262995
COMP	1311	3.4024	-0.392505	0.159897	-2.29968	0.0214662	0.263113
PDCD4	27250	629.778	-0.324308	0.140684	-2.2993	0.021488	0.26314
RAB11FIP3	9727	50.5196	0.485586	0.211897	2.29792	0.0215663	0.263619
SNORD12C	26765	340.386	0.467332	0.205646	2.29807	0.0215579	0.263619
NID2	22795	118.588	-0.494491	0.214204	-2.29732	0.0216004	0.263796
ARID3A	1820	102.948	0.407387	0.177282	2.29672	0.0216347	0.263826
AMOTL2	51421	104.677	0.407743	0.177616	2.29634	0.0216565	0.263826
TMEM173	340061	5.68914	-0.365289	0.195206	-2.29625	0.0216618	0.263826
CDON	50937	118.075	0.416397	0.181604	2.29505	0.02173	0.264418
GRPEL2	134266	200.004	0.329889	0.143769	2.29428	0.0217746	0.264721
PPP1R3F	89801	10.0339	-0.447248	0.217007	-2.2927	0.0218652	0.265582
PTPLB	201562	493.673	-0.328054	0.142849	-2.29192	0.0219104	0.265651
TAGLN2	8407	1162.14	-0.529283	0.231548	-2.28774	0.0221524	0.268344
ANKMY2	57037	91.918	-0.457841	0.199983	-2.2874	0.0221725	0.268345
DNAJC8	22826	858.352	-0.44039	0.192229	-2.2868	0.0222077	0.26853
UGGT2	55757	236.805	-0.375047	0.163903	-2.28532	0.022294	0.269089
SLC38A9	153129	170.819	-0.35356	0.154759	-2.28554	0.0222809	0.269089
B3GNT1	11041	612.3	0.323625	0.141722	2.28407	0.0223673	0.269459
GDF7	151449	3.42163	-0.34653	0.173739	-2.28438	0.0223489	0.269459
QARS	5859	656.025	0.275309	0.120594	2.28275	0.0224449	0.269459
PRKG2	5593	9.26759	-0.551757	0.222267	-2.28337	0.0224086	0.269459
MED10	84246	145.385	-0.435744	0.190096	-2.28312	0.0224235	0.269459
ZNF275	10838	92.6223	0.430526	0.189132	2.28305	0.0224272	0.269459
RNF19B	127544	123.154	0.410693	0.17996	2.28211	0.0224829	0.269674
LEPRE1	64175	345.905	-0.34412	0.151006	-2.2791	0.0226609	0.270962
SHC1	6464	78.5151	0.456778	0.201359	2.27792	0.0227313	0.270962
PA2G4	5036	1486.38	-0.523364	0.22902	-2.27838	0.0227037	0.270962
CHD9	80205	171.254	-0.36328	0.159041	-2.2792	0.0226551	0.270962
SATB2	23314	223.169	0.322056	0.141319	2.27838	0.0227037	0.270962
SNAPC3	6619	167.602	-0.366834	0.161546	-2.27906	0.0226636	0.270962
TMEM35	59353	4.03991	0.292745	0.15224	2.27824	0.0227123	0.270962
RPP30	10556	724.448	-0.254253	0.111609	-2.27722	0.0227729	0.271112
LYPLA1	10434	111.26	-0.483435	0.211673	-2.27703	0.0227842	0.271112
POLR1D	51082	311.411	-0.406113	0.178159	-2.27668	0.0228053	0.271123
ALDH18A1	5832	1729.95	-0.267677	0.117688	-2.2739	0.0229721	0.271904
PPP4R4	57718	38.5291	0.506403	0.222362	2.27397	0.0229681	0.271904
NFKB1	4790	132.851	-0.369766	0.161965	-2.27466	0.0229262	0.271904
KANSL1L	151050	63.8178	0.468743	0.205688	2.27327	0.0230098	0.272111
KIAA1009	22832	46.7844	-0.488882	0.211007	-2.27246	0.0230585	0.272447
NTN1	9423	124.161	0.402106	0.177331	2.27142	0.0231216	0.272705
NAPG	8774	135.625	0.402252	0.177323	2.27167	0.0231067	0.272705
JADE1	79960	177.682	0.374446	0.164843	2.2711	0.0231412	0.272705
PDE9A	5152	48.0776	-0.476714	0.213645	-2.26317	0.0236251	0.278164
SLC4A4	8671	18.4781	-0.52534	0.232227	-2.26219	0.0236859	0.278636
SNORA8	654320	20.1931	-0.345239	0.152669	-2.26149	0.0237288	0.278896
NGFR	4804	3.15358	0.442053	0.174338	2.26093	0.0237635	0.279061
BRI3	25798	34.2185	0.515924	0.228502	2.26011	0.0238144	0.279414
SOX12	6666	110.445	-0.438431	0.19357	-2.25771	0.0239636	0.280675
HIBADH	11112	132.266	-0.404423	0.180002	-2.25779	0.0239589	0.280675
NOXO1	124056	2.33688	-0.183573	0.130002	-2.25634	0.0240493	0.280701
ATG9A	79065	326.343	0.380184	0.168676	2.25644	0.024043	0.280701
CLDND1	56650	289.075	0.297606	0.131881	2.25686	0.0240166	0.280701
TRERF1	55809	21.6146	-0.50989	0.231107	-2.25644	0.0240431	0.280701
GNL2	29889	1068.59	-0.300056	0.132995	-2.25453	0.024163	0.281538
SOX21-AS1	100507533	3.94787	-0.315115	0.152303	-2.25453	0.0241628	0.281538
ALG1L	200810	7.01942	-0.463133	0.193532	-2.25374	0.0242127	0.281874
DPP4	1803	6.84236	-0.54959	0.205981	-2.25293	0.0242635	0.282221
GNAS	2778	2571.82	0.258887	0.11493	2.25255	0.0242875	0.282256
ILKAP	80895	309.324	-0.301989	0.134183	-2.25061	0.0244102	0.283436
BST2	684	8.23176	-0.410971	0.200355	-2.2492	0.0244996	0.283984
TIMP1	7076	1002.71	0.350905	0.156344	2.24924	0.0244972	0.283984
CDK13	8621	274.37	-0.327844	0.14621	-2.24806	0.0245725	0.284584
YIPF5	81555	306.584	0.334391	0.148742	2.24758	0.0246033	0.284695
ACOT13	55856	204.957	-0.374936	0.165927	-2.24584	0.0247145	0.285736
MED12	9968	437.207	0.279494	0.124505	2.24465	0.0247909	0.286374
HAUS6	54801	371.194	-0.348728	0.155139	-2.24328	0.024879	0.287144
OGFOD2	79676	45.0816	0.518272	0.230267	2.24229	0.0249426	0.287632
DHX9	1660	3331.9	-0.29773	0.132807	-2.2414	0.0250001	0.287957
ZNF429	353088	14.0985	-0.525482	0.228496	-2.24096	0.0250286	0.287957
RP11-15A1.3	100505715	2.13469	0.292431	0.131775	2.24086	0.0250351	0.287957
AKAP9	10142	697.131	0.403002	0.179736	2.23966	0.0251127	0.288439
NAPRT1	93100	74.8621	0.482805	0.218883	2.23955	0.0251199	0.288439
UMPS	7372	845.921	-0.306141	0.1367	-2.23777	0.0252358	0.289522
UBE2Z	65264	380.596	0.35493	0.158681	2.2363	0.0253318	0.290376
GMEB2	26205	66.4996	0.427807	0.191162	2.23595	0.0253548	0.290393
HPS5	11234	136	0.396582	0.177912	2.23164	0.025639	0.292551
PPAT	5471	521.66	-0.260327	0.116448	-2.2325	0.0255817	0.292551
DHFR	1719	68.6989	-0.43933	0.184732	-2.23158	0.0256429	0.292551
RSBN1L	222194	318.788	0.382618	0.171178	2.23144	0.025652	0.292551
GPR107	57720	275.493	0.29828	0.133632	2.23154	0.0256456	0.292551
SRPK2	6733	209.149	0.329742	0.147832	2.23026	0.0257304	0.293195
FAM210A	125228	70.9438	-0.428379	0.190922	-2.22985	0.0257575	0.293256
EPHA8	2046	7.76919	-0.513684	0.209727	-2.22854	0.0258443	0.293498
SMG9	56006	194.511	0.40189	0.180604	2.229	0.025814	0.293498
SLC35D2	11046	2.29791	-0.186521	0.13445	-2.22859	0.0258409	0.293498
NID1	4811	625.901	-0.36162	0.162368	-2.22681	0.0259601	0.294377
STAM2	10254	177.351	0.363671	0.163287	2.22673	0.0259654	0.294377
SLC43A2	124935	49.0955	0.483263	0.213979	2.22624	0.0259981	0.294499
SCARB1	949	511.303	-0.323224	0.145198	-2.22426	0.026131	0.295507
RPL23	9349	6567.09	-0.342258	0.153843	-2.2244	0.0261215	0.295507
GRB10	2887	167.23	-0.354769	0.160072	-2.22301	0.0262149	0.296207
CSF1	1435	29.7675	-0.512956	0.229941	-2.22231	0.0262621	0.29645
DHX34	9704	335.172	-0.371903	0.167439	-2.22204	0.0262805	0.29645
SLC43A1	8501	62.7504	-0.481338	0.217037	-2.21988	0.0264269	0.297851
MBOAT2	129642	277.169	0.330798	0.149111	2.21809	0.0265489	0.298975
JMY	133746	148.288	0.377683	0.170278	2.21669	0.026644	0.299795
WDR78	79819	15.8065	-0.550294	0.230154	-2.21473	0.0267783	0.300503
TBC1D24	57465	126.559	0.372395	0.168166	2.21447	0.0267963	0.300503
PDCL3	79031	123.256	-0.458363	0.208091	-2.21475	0.0267773	0.300503
ZNF589	51385	104.302	-0.419103	0.187805	-2.21451	0.0267934	0.300503
PLCD1	5333	10.8774	0.441705	0.220104	2.21401	0.0268278	0.300606
LINGO1	84894	25.2018	-0.513066	0.231326	-2.21337	0.0268723	0.3007
FAM117A	81558	65.0384	0.46901	0.213336	2.21304	0.0268951	0.3007
ASH2L	9070	291.506	0.337561	0.152475	2.21292	0.0269034	0.3007
HECTD4	283450	240.036	0.309001	0.139729	2.21069	0.0270576	0.302173
SLC2A12	154091	28.8521	0.515117	0.230329	2.20729	0.027294	0.30456
MED8	112950	296.214	0.292647	0.132628	2.2065	0.027349	0.304921
C18orf21	83608	253.683	-0.362152	0.164014	-2.20604	0.027381	0.304941
FBXO30	84085	217.934	-0.317284	0.144033	-2.20583	0.0273961	0.304941
ITGA3	3675	34.1488	0.482052	0.222262	2.20428	0.0275045	0.305675
SUGCT	79783	50.0734	-0.463528	0.208198	-2.20424	0.0275075	0.305675
PHLDB1	23187	81.2378	0.425682	0.193306	2.2032	0.0275809	0.305984
SNORD58A	26791	16.3884	-0.425769	0.222575	-2.2034	0.0275665	0.305984
ZNF195	7748	127.016	-0.385472	0.174972	-2.20156	0.0276963	0.306505
EIF5	1983	1687.1	-0.303352	0.137679	-2.20175	0.0276829	0.306505
PLA2G7	7941	5.50872	-0.429959	0.18472	-2.20188	0.0276741	0.306505
TMEM100	55273	7.44782	-0.416256	0.194946	-2.19968	0.0278299	0.307639
TMEM169	92691	4.80053	0.337952	0.174313	2.19846	0.0279167	0.308183
EPN2	22905	130.331	0.371459	0.16907	2.19748	0.0279861	0.308697
PITPNM1	9600	36.2713	-0.476306	0.219019	-2.19612	0.0280831	0.309508
TSPAN3	10099	1198	-0.311792	0.141985	-2.19565	0.0281169	0.309508
BRD8	10902	301.387	0.310667	0.141545	2.19549	0.0281287	0.309508
HP1BP3	50809	520.026	0.366328	0.167158	2.1933	0.0282859	0.310475
SCARNA9	619383	74.3932	-0.454373	0.21346	-2.19383	0.0282475	0.310475
ZNF502	91392	3.50685	0.241016	0.167131	2.19332	0.0282844	0.310475
SHROOM2	357	25.5894	0.488083	0.229418	2.19245	0.028347	0.310639
DLD	1738	1603.53	0.272126	0.124134	2.19201	0.0283787	0.310733
VRK3	51231	167.324	0.344241	0.157039	2.1913	0.0284299	0.310896
TMEM115	11070	250.619	0.31239	0.142517	2.19116	0.0284399	0.310896
NHP2L1	4809	1024.56	-0.256122	0.116935	-2.18905	0.0285929	0.312315
ZDHHC18	84243	64.6546	0.456352	0.210549	2.18752	0.0287045	0.312958
TSG101	7251	477.009	0.299151	0.13678	2.18729	0.0287216	0.312958
RNASEH2A	10535	854.547	0.250058	0.114298	2.18763	0.0286968	0.312958
BBS4	585	133.977	0.36055	0.164929	2.18545	0.0288556	0.314112
E2F3	1871	164.695	-0.351456	0.160299	-2.1852	0.0288742	0.314112
RAB5B	5869	183.694	0.338122	0.154906	2.18318	0.0290226	0.314403
NFATC4	4776	30.3025	-0.49543	0.225658	-2.18372	0.0289832	0.314403
FERMT2	10979	488.431	0.282976	0.129639	2.18283	0.0290484	0.314403
MVP	9961	6.35237	0.420251	0.202902	2.18295	0.0290398	0.314403
HOXB7	3217	69.8402	0.423733	0.193889	2.18229	0.029088	0.314403
ETFB	2109	259.555	0.317347	0.145416	2.18311	0.0290274	0.314403
MGAT4A	11320	58.1991	0.445721	0.204519	2.18233	0.0290851	0.314403
FXN	2395	133.393	-0.385143	0.175508	-2.18285	0.029047	0.314403
PCCB	5096	520.117	0.327876	0.150277	2.18134	0.0291583	0.31491
SERTAD2	9792	103.597	0.387093	0.17774	2.18096	0.0291862	0.314958
KLHL12	59349	124.845	0.39306	0.180439	2.17896	0.0293344	0.314972
DISP1	84976	30.8456	-0.508072	0.230765	-2.17914	0.0293214	0.314972
SLC39A11	201266	35.1041	-0.473368	0.219691	-2.1781	0.0293983	0.314972
ABHD3	171586	315.978	0.35012	0.160669	2.17858	0.0293627	0.314972
LTBP1	4052	166.54	-0.396131	0.181509	-2.17814	0.0293955	0.314972
RRP1B	23076	1166.74	-0.252493	0.115896	-2.17823	0.0293891	0.314972
TBL2	26608	320.955	0.322643	0.147994	2.17971	0.0292789	0.314972
ATXN7L1	222255	27.5814	0.490623	0.225022	2.17905	0.0293276	0.314972
CUL4B	8450	1164	-0.284601	0.130506	-2.1788	0.0293465	0.314972
MIR17HG	407975	33.1548	-0.50846	0.231521	-2.17739	0.0294516	0.315291
TXNDC12	51060	401.709	-0.279507	0.128404	-2.17669	0.0295037	0.315598
MAPK8	5599	127.894	0.435914	0.200379	2.17603	0.0295532	0.315876
MRPL12	6182	940.177	-0.263872	0.121272	-2.17568	0.0295793	0.315904
ZSCAN30	100101467	47.9284	-0.480057	0.21848	-2.1746	0.0296601	0.316421
RPS15	6209	4169.7	0.409438	0.188636	2.1744	0.0296748	0.316421
GNAI2	2771	213.386	0.349843	0.160883	2.17364	0.0297321	0.316613
DCUN1D4	23142	186.265	-0.376489	0.172942	-2.17354	0.0297399	0.316613
FAM131A	131408	14.6966	0.500714	0.229728	2.17322	0.0297639	0.316618
RP11-685M7.5	692223	276.432	-0.47293	0.217105	-2.17139	0.0299018	0.317332
SNORD97	692223	276.432	-0.47293	0.217105	-2.17139	0.0299018	0.317332
DET1	55070	43.0211	0.471592	0.219415	2.17196	0.0298587	0.317332
MAP2	4133	34.058	0.494052	0.230448	2.17142	0.0298994	0.317332
NCR3LG1	374383	178.718	0.435204	0.200098	2.17074	0.029951	0.317423
FGFR4	2264	16.5928	-0.515561	0.229541	-2.17065	0.0299576	0.317423
SNX7	51375	174.863	-0.369337	0.169742	-2.17024	0.0299887	0.317502
ATPAF1	64756	397.832	-0.308498	0.142068	-2.16901	0.030082	0.317557
CHFR	55743	37.4092	-0.485718	0.220677	-2.16949	0.0300458	0.317557
FOXO1	2308	187.889	0.320488	0.1477	2.16951	0.0300443	0.317557
CEP97	79598	248.841	0.294571	0.135861	2.16861	0.0301119	0.317557
MTAP	4507	395.707	0.295827	0.136395	2.16892	0.030089	0.317557
PPP2R5B	5526	44.2096	0.474196	0.220926	2.16741	0.0302038	0.318276
MAGED4B	81557	88.2321	0.414402	0.189914	2.16679	0.0302511	0.318525
MAGED4	81557	88.2321	0.414402	0.189914	2.16679	0.0302511	0.318525
AC245177.1	81557	88.2321	0.414402	0.189914	2.16679	0.0302511	0.318525
STAT6	6778	52.6626	-0.471002	0.214793	-2.16589	0.0303196	0.318997
KLHL22	84861	109.95	0.423292	0.196223	2.16508	0.0303817	0.319399
FAM122A	116224	98.1482	0.408597	0.188696	2.16356	0.0304982	0.320374
ANKRD1	27063	11.9124	0.472197	0.217067	2.16221	0.0306021	0.321098
MPV17	4358	151.116	0.399472	0.185086	2.16111	0.0306865	0.321098
UBP1	7342	130.18	-0.412218	0.19061	-2.16182	0.0306322	0.321098
TFPI2	7980	40.9596	0.466245	0.215712	2.1613	0.0306725	0.321098
FAM3A	60343	122.241	0.376447	0.174152	2.16144	0.0306611	0.321098
RP11-510H23.1	7955	3.23715	-0.306366	0.164767	-2.15841	0.0308958	0.323036
SLITRK5	26050	128.451	-0.375142	0.173747	-2.15758	0.0309601	0.323457
PMPCB	9512	942.062	0.333734	0.154614	2.15703	0.0310029	0.323653
BUD31	8896	469.435	0.322636	0.14956	2.15656	0.0310397	0.323786
RAPGEF4	11069	42.0337	0.474214	0.221684	2.15483	0.0311751	0.324946
NDUFA2	4695	533.257	0.292366	0.135681	2.15451	0.0311999	0.324953
SHF	90525	6.69098	0.336096	0.192636	2.15159	0.0314295	0.325261
MED1	5469	503.41	0.262145	0.121769	2.1525	0.0313577	0.325261
CTD-2207O23.3	23370	156.861	0.330081	0.153388	2.15174	0.031418	0.325261
ARHGEF18	23370	156.861	0.330081	0.153388	2.15174	0.031418	0.325261
RGPD8	84220	48.4697	-0.490491	0.232174	-2.15259	0.0313513	0.325261
SLC5A3	6526	546.747	0.321642	0.149413	2.15266	0.0313452	0.325261
PTPRG	5793	219.753	0.310192	0.144156	2.15137	0.0314472	0.325261
SUPT3H	8464	78.6273	-0.432581	0.202253	-2.15198	0.0313989	0.325261
PERP	64065	644.717	0.37778	0.176107	2.15344	0.0312839	0.325261
KCTD9	54793	25.4578	0.506223	0.231369	2.1525	0.0313576	0.325261
ING3	54556	252.03	0.328381	0.152616	2.15043	0.0315216	0.32578
HMGN2	3151	210.807	-0.473499	0.218921	-2.14896	0.0316373	0.325924
LMNA	4000	528.592	0.286829	0.13353	2.14863	0.0316636	0.325924
SCARNA10	692148	126.809	-0.472302	0.22239	-2.14782	0.0317283	0.325924
R3HDM2	22864	54.4258	0.445212	0.207673	2.1483	0.0316897	0.325924
APH1B	83464	31.669	0.483973	0.226522	2.14938	0.0316045	0.325924
SOGA2	23255	27.8307	0.497939	0.228797	2.14994	0.0315599	0.325924
ANKRD24	170961	3.228	0.337803	0.161781	2.1478	0.0317295	0.325924
SERINC1	57515	1426.78	0.247998	0.11544	2.14813	0.0317033	0.325924
EFHC1	114327	40.3537	0.471337	0.218856	2.14736	0.0317645	0.326035
PINX1	54984	212.985	-0.32139	0.149638	-2.14701	0.0317927	0.326076
GAA	2548	213.392	-0.430012	0.201942	-2.14662	0.0318237	0.326079
ZNF446	55663	31.106	0.479983	0.227016	2.14639	0.0318416	0.326079
PSPH	5723	122.371	-0.371969	0.174162	-2.14497	0.0319552	0.326994
ORMDL2	29095	253.675	0.303963	0.141721	2.14466	0.0319797	0.326995
INTS12	57117	139.522	-0.371832	0.173067	-2.14358	0.0320666	0.327459
WASL	8976	216.682	0.328597	0.153249	2.14349	0.0320738	0.327459
UFM1	51569	138.331	-0.397734	0.184071	-2.14198	0.0321954	0.328096
PIM3	415116	174.537	0.337526	0.157724	2.1418	0.0322094	0.328096
EIF1AX	1964	630.53	-0.383619	0.178866	-2.14235	0.0321652	0.328096
FBXL5	26234	131.026	-0.397112	0.184958	-2.14102	0.0322723	0.328419
PLEC	5339	224.906	-0.348109	0.162397	-2.1408	0.0322899	0.328419
TRIM13	10206	149.588	0.402402	0.188387	2.14033	0.0323278	0.328556
HIPK3	10114	166.912	0.378743	0.177273	2.13568	0.0327051	0.331156
USP3	9960	94.6351	-0.408727	0.190528	-2.13566	0.0327068	0.331156
WSCD1	23302	43.7164	0.464159	0.218649	2.13637	0.0326494	0.331156
PATZ1	23598	243.157	0.311251	0.145742	2.13576	0.0326988	0.331156
SLITRK3	22865	25.3445	-0.517513	0.230147	-2.13657	0.0326329	0.331156
CD109	135228	123.838	-0.436206	0.202958	-2.13409	0.0328354	0.332208
PIP5K1A	8394	440.312	0.438049	0.206204	2.13367	0.03287	0.332308
TCF20	6942	234.533	0.317822	0.148998	2.13329	0.032901	0.332372
POGK	57645	172.465	0.330232	0.154949	2.1325	0.0329659	0.332528
BTG3	10950	401.817	0.34334	0.161115	2.13253	0.0329637	0.332528
PMF1	11243	371.081	0.283537	0.133033	2.13142	0.0330546	0.333172
ACVR1	90	56.1954	-0.468463	0.219376	-2.13045	0.0331347	0.33373
SLX4	84464	65.2486	-0.419904	0.19725	-2.12783	0.0333515	0.335301
TMEM45A	55076	54.5001	-0.466183	0.216393	-2.12766	0.0333655	0.335301
TCEA1	6917	115.964	0.4422	0.198391	2.12726	0.0333986	0.335383
FCF1P6	51077	150.485	-0.359875	0.169012	-2.12487	0.0335977	0.33713
FCF1	51077	150.485	-0.359875	0.169012	-2.12487	0.0335977	0.33713
DLX5	1749	36.6195	-0.476693	0.221444	-2.12445	0.0336326	0.337229
RDH10	157506	126.403	-0.371957	0.174623	-2.12407	0.0336639	0.337291
ENAH	55740	651.011	-0.308387	0.14519	-2.12377	0.0336892	0.337293
EYA1	2138	32.2381	-0.504101	0.229666	-2.12336	0.0337235	0.337386
MAK16	84549	257.598	-0.333817	0.156965	-2.12288	0.0337637	0.337536
THNSL1	79896	144.27	-0.357525	0.167302	-2.12111	0.0339121	0.338415
AP5S1	55317	59.647	0.451679	0.212843	2.12094	0.0339271	0.338415
GRAMD1C	54762	13.8108	0.496317	0.227951	2.12145	0.0338837	0.338415
KIRREL	55243	32.0659	-0.486537	0.2255	-2.11867	0.0341182	0.339548
NCOA1	8648	148.721	0.355587	0.167825	2.11843	0.0341383	0.339548
SCN2A	6326	3.73087	-0.472425	0.177242	-2.1178	0.0341922	0.339548
FASTK	10922	90.02	0.407788	0.193057	2.11803	0.0341724	0.339548
CTSL	1514	461.284	-0.286072	0.134874	-2.1179	0.0341835	0.339548
ELOVL7	79993	88.1274	0.402007	0.189813	2.11621	0.0343272	0.340637
MET	4233	370.073	0.327966	0.155053	2.11379	0.0345331	0.342428
RNF175	285533	2.99157	-0.305489	0.155873	-2.11206	0.0346815	0.343646
TBC1D10B	26000	310.166	0.273055	0.129293	2.1117	0.0347125	0.3437
TUBGCP5	114791	156.633	0.340617	0.161476	2.11038	0.0348259	0.344569
ATP5F1	515	2548.56	-0.374133	0.177684	-2.10741	0.035082	0.345577
NCOA4	8031	714.32	-0.330808	0.156854	-2.1076	0.0350656	0.345577
LRRFIP1	9208	315.142	-0.300315	0.142252	-2.10862	0.0349773	0.345577
YIPF3	25844	337.57	0.349606	0.165862	2.10855	0.0349839	0.345577
TMEM248	55069	330.371	0.307283	0.145757	2.10777	0.0350505	0.345577
MED14	9282	846.903	0.26857	0.127387	2.10818	0.0350156	0.345577
INSM1	3642	21.9145	0.487283	0.23101	2.1066	0.0351523	0.345989
SPATA2	9825	57.007	0.443421	0.210489	2.10587	0.0352154	0.345989
UBE2H	7328	81.6751	0.388704	0.184246	2.10574	0.0352268	0.345989
TRMT2B	79979	112.583	0.367631	0.174792	2.10607	0.035198	0.345989
GDI2	2665	2226.92	-0.261744	0.124279	-2.10512	0.0352805	0.346264
PQLC2	54896	56.3603	0.451888	0.216359	2.10381	0.0353951	0.346377
L3HYPDH	112849	59.7603	-0.437715	0.207801	-2.10397	0.035381	0.346377
SPIRE2	84501	10.8415	-0.461688	0.22287	-2.10427	0.0353551	0.346377
NCAPG	64151	1259.85	0.290201	0.137918	2.10389	0.0353884	0.346377
PHF13	148479	153.491	0.368061	0.17485	2.10248	0.0355111	0.346628
MERTK	10461	105.777	0.354668	0.168592	2.103	0.0354658	0.346628
LOX	4015	47.4543	-0.507819	0.229884	-2.10267	0.0354947	0.346628
SHB	6461	125.06	0.394185	0.187159	2.10234	0.0355238	0.346628
ATP6V1D	51382	397.419	0.303762	0.144648	2.09991	0.0357364	0.347569
FAM64A	54478	97.6718	0.402762	0.192365	2.10086	0.0356536	0.347569
C19orf10	56005	554.753	-0.263342	0.125391	-2.09976	0.0357495	0.347569
EGFLAM	133584	12.5413	-0.455173	0.224326	-2.09987	0.0357403	0.347569
F12	2161	46.9918	-0.459354	0.217756	-2.10055	0.0356808	0.347569
SCAMP4	113178	252.194	-0.315981	0.150759	-2.09925	0.0357952	0.347762
NOP14	8602	996.635	-0.281157	0.133951	-2.09883	0.0358315	0.347863
SPAG5	10615	746.779	0.261118	0.124484	2.09788	0.0359154	0.348235
LACE1	246269	43.5705	-0.470385	0.220465	-2.09781	0.0359216	0.348235
PAX1	5075	6.90827	0.32754	0.195725	2.0968	0.0360117	0.348363
CRELD1	78987	41.2558	0.454512	0.217529	2.09684	0.0360076	0.348363
MYBL1	4603	53.8547	-0.456019	0.218053	-2.09679	0.0360125	0.348363
TBX20	57057	45.7217	-0.45233	0.220782	-2.09605	0.0360777	0.348743
RELA	5970	288.822	0.331735	0.158266	2.09502	0.0361692	0.349047
SORL1	6653	81.6537	-0.425664	0.203326	-2.09423	0.0362393	0.349047
ZXDC	79364	238.527	0.306606	0.146412	2.09394	0.036265	0.349047
SERPINB9	5272	35.6621	0.479994	0.231664	2.09491	0.0361794	0.349047
ZNF800	168850	256.459	0.370792	0.176898	2.09395	0.0362647	0.349047
SPIN4	139886	173.566	0.422428	0.201985	2.0943	0.0362337	0.349047
CNTROB	116840	93.5475	0.411576	0.196582	2.09269	0.0363771	0.349875
TEX15	56154	89.9103	-0.48141	0.226479	-2.09173	0.0364628	0.35045
EDNRA	1909	38.4373	-0.490518	0.226051	-2.08933	0.0366777	0.352263
2020-03-06	10299	882.892	0.24942	0.119486	2.08732	0.0368592	0.353754
S100P	6286	8.49175	0.140837	0.113409	2.08618	0.0369626	0.354493
MCF2L	23263	22.842	0.479181	0.232492	2.08577	0.0369993	0.354592
PITHD1	57095	239.229	-0.357178	0.171443	-2.08365	0.037192	0.355678
MPHOSPH10	10199	582.925	-0.363615	0.174229	-2.08374	0.0371841	0.355678
PAK7	57144	2.27142	-0.159089	0.130245	-2.08263	0.0372849	0.356313
YAP1	10413	207.908	0.316006	0.151766	2.08168	0.0373713	0.356632
PYGB	5834	335.47	-0.275073	0.131931	-2.08173	0.0373676	0.356632
EGFR	1956	70.1723	-0.439014	0.212473	-2.08122	0.0374137	0.356784
RPL35A	6165	3951.8	-0.303963	0.146092	-2.08052	0.0374775	0.356987
OSR2	116039	49.4221	-0.458244	0.222131	-2.08041	0.0374882	0.356987
COG5	10466	352.562	0.274266	0.131895	2.07992	0.037533	0.357161
ERP44	23071	874.892	-0.257722	0.123821	-2.07951	0.0375706	0.357266
ZNF620	253639	133.09	0.349349	0.16806	2.07797	0.0377121	0.358358
NDRG4	65009	43.6889	0.448942	0.215576	2.0772	0.0377831	0.358526
MLLT3	4300	244.383	0.324931	0.156408	2.07737	0.0377672	0.358526
TSPAN13	27075	152.678	-0.374165	0.181016	-2.07678	0.037822	0.358643
CUL9	23113	43.8667	0.450988	0.22242	2.07582	0.037911	0.359233
NAP1L1	4673	1882.39	-0.408191	0.196243	-2.07454	0.0380288	0.359384
NELFA	7469	223.579	0.293959	0.141667	2.07484	0.0380015	0.359384
USP46-AS1	643783	2.58607	-0.375527	0.159652	-2.07449	0.0380339	0.359384
MAN1A1	4121	233.656	-0.341569	0.163931	-2.07474	0.0380107	0.359384
PPP3CB	5532	172.976	-0.371721	0.178314	-2.074	0.0380795	0.359563
PRKACB	5567	159.017	-0.328546	0.158856	-2.07329	0.0381454	0.359722
DNM1	1759	68.7	-0.417657	0.200427	-2.07324	0.0381499	0.359722
ANXA2P2	304	288.23	0.385114	0.186247	2.07236	0.0382319	0.360242
UNC5C	8633	56.7183	-0.412243	0.197275	-2.07157	0.0383059	0.360687
NOM1	64434	198.474	0.323403	0.156189	2.07025	0.0384287	0.361338
KIF13B	23303	42.2709	0.463834	0.227473	2.07031	0.0384238	0.361338
PIKFYVE	200576	213.572	0.305792	0.147779	2.06926	0.0385212	0.361701
TIMM17A	10440	575.027	-0.266143	0.128504	-2.06881	0.0385639	0.361849
TMCO4	255104	23.0469	-0.48656	0.231007	-2.06695	0.0387387	0.36192
IER5	51278	120.323	0.351228	0.169937	2.06768	0.0386702	0.36192
ATF7IP	55729	535.206	-0.316049	0.152804	-2.0665	0.0387816	0.36192
N6AMT2	221143	56.7208	-0.446002	0.212446	-2.06764	0.0386741	0.36192
DCAF4	26094	82.1024	-0.409598	0.19865	-2.06616	0.0388137	0.36192
PGBD4	161779	10.4437	0.424397	0.214821	2.06654	0.038778	0.36192
ETV4	2118	4.21604	0.362315	0.188606	2.06693	0.0387406	0.36192
WDR75	84128	991.012	-0.221646	0.107116	-2.06707	0.0387274	0.36192
SNRPB2	6629	1025.53	-0.3725	0.179985	-2.06643	0.0387882	0.36192
SOGA1	140710	58.7275	-0.447671	0.219111	-2.06534	0.0388908	0.362137
GMPR	2766	22.4707	0.472659	0.230772	2.06554	0.0388723	0.362137
CDC123	8872	1284.61	-0.215659	0.104347	-2.06502	0.0389209	0.362166
ARNT	405	230.499	0.331395	0.160615	2.06437	0.0389829	0.362237
KBTBD7	84078	86.4617	-0.414912	0.199824	-2.06324	0.0390901	0.362237
WDR43	23160	1301.67	-0.23705	0.114821	-2.06349	0.0390662	0.362237
IWS1	55677	644.762	0.258213	0.125135	2.06365	0.0390508	0.362237
STIM2	57620	101.986	-0.360173	0.173691	-2.06362	0.0390538	0.362237
POPDC3	64208	43.5197	-0.440227	0.213609	-2.06441	0.0389788	0.362237
CXCR4	7852	41.2668	-0.49497	0.232337	-2.06291	0.0391208	0.362272
USE1	55850	71.0358	0.409288	0.199148	2.06146	0.0392591	0.363302
CAPN15	6650	73.1149	-0.426804	0.207586	-2.06086	0.0393169	0.363314
ORMDL3	94103	105.241	0.374574	0.181767	2.0606	0.0393414	0.363314
HSPA5	3309	4783.71	-0.39276	0.189956	-2.0607	0.0393317	0.363314
C8orf47	203111	37.1557	0.452816	0.221411	2.05981	0.0394167	0.363759
WIPI1	55062	21.288	0.470658	0.231579	2.05896	0.0394983	0.364262
GSN	2934	100.044	0.422998	0.206595	2.05863	0.0395297	0.364301
METTL7B	196410	40.9317	-0.453504	0.218793	-2.05678	0.0397077	0.365692
FAM168A	23201	128.806	0.379764	0.185171	2.05528	0.0398516	0.366657
COMMD1	150684	79.5651	0.435049	0.212743	2.054	0.0399761	0.366657
TTC31	64427	50.4833	0.467009	0.229097	2.05509	0.0398707	0.366657
PKNOX1	5316	163.368	0.320069	0.155853	2.05437	0.0399396	0.366657
DIRC2	84925	117.551	-0.379007	0.184057	-2.0546	0.0399174	0.366657
LRSAM1	90678	102.246	0.371326	0.180659	2.0542	0.0399562	0.366657
PRKAG1	5571	325.871	0.300431	0.14632	2.05233	0.0401372	0.367822
COMMD8	54951	166.423	-0.344361	0.167063	-2.05211	0.0401592	0.367822
ECHDC1	55862	690.847	-0.313192	0.15232	-2.05159	0.0402092	0.367822
ZP3	7784	7.91173	0.450283	0.212521	2.05156	0.0402126	0.367822
OSTN	344901	4.536	-0.460274	0.180724	-2.05117	0.0402507	0.36792
ME2	4200	523.524	-0.29147	0.142028	-2.05056	0.0403095	0.368208
SEH1L	81929	385.624	-0.313579	0.152615	-2.04972	0.0403919	0.368618
RP11-220I1.1	100506710	190.1	0.319183	0.15581	2.04954	0.0404092	0.368618
RIPPLY3	53820	2.78877	-0.3623	0.165615	-2.04815	0.0405457	0.369612
ZNF850	342892	41.9519	-0.463215	0.225046	-2.0476	0.0405988	0.369845
DNAJC6	9829	163.65	0.333768	0.16318	2.04659	0.0406981	0.370144
EVI5L	115704	24.9183	0.46311	0.230399	2.04587	0.0407692	0.370144
WBSCR22	114049	494.465	0.26017	0.127164	2.04601	0.0407555	0.370144
C9orf41	138199	199.068	-0.346289	0.168649	-2.04635	0.0407215	0.370144
ATP7A	538	196.687	0.334681	0.163616	2.04601	0.0407553	0.370144
UTP20	27340	992.276	-0.222975	0.109022	-2.04402	0.0409517	0.37113
MAP2K2	5605	326.219	0.314281	0.153777	2.04408	0.0409458	0.37113
NR2C2AP	126382	100.647	-0.387818	0.189965	-2.04283	0.0410694	0.371865
RAB3GAP2	25782	278.906	-0.27114	0.132611	-2.04146	0.0412047	0.372838
ATP6V1B2	526	433.018	0.264739	0.129746	2.04034	0.0413165	0.373348
POP1	10940	400.655	-0.340109	0.166543	-2.04051	0.0412997	0.373348
CCDC106	29903	54.3954	0.450125	0.221373	2.03922	0.0414281	0.37389
SERINC5	256987	70.1162	-0.407116	0.198087	-2.03918	0.0414321	0.37389
CASP10	843	12.7457	-0.471687	0.224932	-2.03861	0.0414887	0.37415
G2E3	55632	362.682	0.307312	0.150751	2.03782	0.0415675	0.374535
PSMC5	5705	1844.81	0.273619	0.134289	2.03763	0.0415871	0.374535
ABHD8	79575	31.4037	0.457948	0.227173	2.03699	0.041651	0.374776
NEK1	4750	152.173	-0.348881	0.170346	-2.0368	0.0416697	0.374776
GSTO1	9446	956.527	-0.222091	0.10902	-2.03571	0.0417793	0.375059
FHIT	2272	22.3665	0.465798	0.231352	2.03538	0.0418127	0.375059
KIAA1191	57179	185.866	0.337879	0.166015	2.03541	0.0418098	0.375059
EPB41L4B	54566	23.3008	-0.478159	0.23214	-2.03547	0.0418033	0.375059
RPL10A	4736	4816.66	-0.225669	0.110901	-2.035	0.0418504	0.375147
SERPING1	710	18.5096	0.458679	0.232295	2.03429	0.041922	0.375323
MRPL39	54148	695.82	-0.267367	0.131383	-2.03425	0.0419259	0.375323
HOXC6	3223	37.4861	0.455583	0.223853	2.0332	0.0420319	0.376022
MBNL2	10150	83.6337	0.389629	0.191477	2.03016	0.0423404	0.378278
POU3F3	5455	32.0426	0.449119	0.227283	2.03032	0.0423236	0.378278
PUS1	80324	141.537	-0.366099	0.18018	-2.02983	0.0423743	0.37833
DDX21	9188	4071.85	-0.27999	0.137909	-2.02913	0.0424451	0.378711
FAM188A	80013	326.307	0.373378	0.184165	2.02707	0.0426555	0.379078
FADS2	9415	342.44	-0.358412	0.177359	-2.02722	0.0426403	0.379078
PC	5091	119.82	0.363289	0.179303	2.02748	0.0426135	0.379078
RP11-335F8.2	341056	38.9773	-0.456256	0.230175	-2.02753	0.0426084	0.379078
PDP2	57546	157.358	0.323847	0.159724	2.02781	0.0425796	0.379078
GLUD2	2747	140.99	-0.340646	0.167401	-2.02766	0.0425955	0.379078
C2ORF15	150590	16.0711	0.462385	0.232414	2.02648	0.0427157	0.379307
COL19A1	1310	6.07669	-0.349166	0.194619	-2.02627	0.0427376	0.379307
ELOVL1	64834	328.617	-0.353024	0.174603	-2.02453	0.042916	0.380461
LANCL1	10314	303.245	0.288492	0.142486	2.02445	0.0429243	0.380461
DTWD1	56986	80.7267	-0.381772	0.187937	-2.02384	0.0429867	0.380513
SSX3	10214	5.75091	0.282151	0.156653	2.02411	0.0429585	0.380513
EIF3A	8661	3001.16	-0.218305	0.107858	-2.02343	0.0430292	0.380638
DHX32	55760	201.436	-0.327933	0.162108	-2.02302	0.0430714	0.380762
TAF1C	9013	69.7266	-0.398545	0.197314	-2.02059	0.0433222	0.382726
GCLC	2729	211.366	-0.317182	0.156748	-2.02022	0.0433606	0.382815
STRIP1	85369	328.61	0.279159	0.13823	2.01963	0.0434221	0.38296
HEATR3	55027	481.873	-0.256775	0.126977	-2.01934	0.0434522	0.38296
RAC3	5881	200.323	0.339313	0.168245	2.01924	0.0434625	0.38296
HAUS5	23354	116.795	0.358609	0.177894	2.01896	0.0434913	0.382963
TARS	6897	2101.13	-0.253657	0.125635	-2.01843	0.0435469	0.383201
ARL4D	379	33.9406	0.444898	0.221891	2.01814	0.0435771	0.383216
DNAJC11	55735	368.658	-0.264173	0.130885	-2.01621	0.043778	0.384152
HNRNPKP3	399881	22.2476	0.463436	0.232447	2.01586	0.0438145	0.384152
TP53I13	90313	86.7344	0.380241	0.189317	2.01629	0.0437693	0.384152
ATP6V1F	9296	581.215	0.25135	0.12472	2.01575	0.0438264	0.384152
UBE2L6	9246	16.5164	0.462661	0.232047	2.01524	0.0438792	0.384365
HTRA2	27429	176.841	0.334282	0.166074	2.01475	0.0439305	0.384372
TXLNG	55787	349.856	-0.371275	0.183503	-2.01469	0.0439372	0.384372
FEM1A	55527	169.713	0.359597	0.178653	2.01404	0.0440053	0.384718
PSMC3	5702	1144.36	0.241997	0.120189	2.01364	0.0440474	0.384836
SH3BGRL3	83442	115.733	0.421993	0.210109	2.01212	0.0442068	0.385977
ANKIB1	54467	68.1744	0.444768	0.219285	2.01068	0.0443591	0.387056
NR5A2	2494	11.0994	0.44158	0.221772	2.00997	0.0444346	0.387272
HELZ	9931	629.644	0.250317	0.124536	2.0099	0.0444415	0.387272
CDH4	1002	2.1637	0.225403	0.140238	2.00733	0.044715	0.38915
ZNF121	7675	326.884	-0.284159	0.141213	-2.00683	0.0447678	0.389358
IL11RA	3590	10.4287	0.430098	0.218746	2.00537	0.0449234	0.390459
OXR1	55074	175.428	0.373017	0.186035	2.00401	0.0450695	0.391476
ADAL	161823	30.6919	-0.461441	0.224978	-2.0037	0.045102	0.391505
MFSD4	148808	2.31565	-0.303798	0.144965	-2.00331	0.0451437	0.391614
CGN	57530	41.1393	0.44281	0.220566	2.00293	0.0451843	0.391714
RPLP0	6175	3314.28	-0.415691	0.218468	-2.00257	0.0452231	0.391797
PRKCB	5579	98.2211	0.38378	0.19152	2.0014	0.0453493	0.392638
RAB11B	9230	271.862	0.283661	0.141781	2.00001	0.0454994	0.393431
FIS1	51024	188.214	0.303666	0.151796	2.00016	0.0454826	0.393431
CDKN2C	1031	186.854	0.351546	0.175995	1.99862	0.0456492	0.393461
DHTKD1	55526	231.888	0.392331	0.196361	1.99876	0.0456348	0.393461
MBTD1	54799	104.543	0.367863	0.183851	1.99902	0.0456064	0.393461
CNNM4	26504	110.757	0.344527	0.172246	1.99896	0.0456131	0.393461
SNORD93	692210	42.1746	-0.459198	0.231918	-1.99942	0.0455634	0.393461
COLGALT1	79709	503.996	-0.249899	0.125081	-1.99761	0.0457594	0.393938
SMARCA1	6594	1129.64	0.254981	0.127661	1.99757	0.0457631	0.393938
WDTC1	23038	84.5743	0.389278	0.19463	1.9964	0.0458899	0.394272
MICAL2	9645	37.4736	0.437336	0.221763	1.99641	0.0458889	0.394272
TMEM144	55314	40.1531	-0.479709	0.230777	-1.99683	0.0458437	0.394272
TOM1L1	10040	386.149	0.254369	0.127496	1.99526	0.0460145	0.394838
ZSCAN5A	79149	15.8094	0.463049	0.232477	1.99543	0.0459959	0.394838
ZNF775	285971	35.7009	0.451924	0.226371	1.99469	0.0460772	0.395124
EDRF1	26098	546.094	-0.249255	0.124946	-1.99314	0.0462465	0.39607
GOLIM4	27333	328.711	-0.353941	0.177292	-1.99316	0.046244	0.39607
DCTPP1	79077	1033.11	-0.275976	0.138473	-1.99232	0.0463358	0.396582
MYO5A	4644	145.786	0.328737	0.165208	1.99088	0.0464946	0.397436
PTCD1	26024	113.208	0.364539	0.182901	1.99105	0.046475	0.397436
ATP5J2-PTCD1	26024	113.208	0.364539	0.182901	1.99105	0.046475	0.397436
AP4M1	9179	40.2624	0.427959	0.21382	1.99034	0.0465533	0.397684
TRIM62	55223	77.3249	0.411872	0.2075	1.98947	0.0466494	0.398253
RP11-863K10.4	728024	110.039	-0.43479	0.220377	-1.98872	0.0467321	0.398705
FBL	2091	2211.03	-0.212391	0.106838	-1.98749	0.0468686	0.399616
FGFR3	2261	82.1617	0.373542	0.187581	1.98586	0.0470486	0.400897
DNAJC30	84277	68.7914	0.429198	0.215969	1.98528	0.0471134	0.401195
NALCN	259232	4.50495	-0.355836	0.178969	-1.9847	0.0471781	0.401492
SNX21	90203	29.2868	0.445738	0.226307	1.98433	0.0472185	0.401582
CADM1	23705	595.119	0.239868	0.120888	1.98389	0.0472686	0.401753
ZNF259	8882	255.504	-0.271386	0.136964	-1.98143	0.0475431	0.403594
HIST1H2BB	3018	14.6996	-0.481771	0.232112	-1.98125	0.0475633	0.403594
RPL12	6136	387.974	-0.460826	0.221644	-1.98114	0.0475752	0.403594
SAP30L	79685	61.6633	0.404049	0.204408	1.98081	0.0476125	0.403656
PDE3B	5140	112.272	-0.358125	0.179874	-1.98054	0.0476434	0.403663
ZNF576	79177	66.9872	0.392572	0.19888	1.97998	0.0477061	0.403785
NUP54	53371	619.381	-0.231931	0.11691	-1.97987	0.0477178	0.403785
OAS3	4940	17.1391	0.463366	0.232489	1.97904	0.0478116	0.404323
POLR3A	11128	513.996	0.236357	0.119459	1.97839	0.0478853	0.404499
PCF11	51585	391.439	-0.26472	0.133619	-1.97832	0.0478925	0.404499
GALC	2581	17.3971	0.449959	0.232452	1.97765	0.0479677	0.40488
ZNF114	163071	18.173	-0.483687	0.232424	-1.97643	0.0481062	0.405092
IFIH1	64135	27.29	0.448667	0.228507	1.97691	0.048052	0.405092
TLR3	7098	3.74171	0.302892	0.169556	1.9753	0.0482339	0.405092
ERCC8	1161	97.5196	-0.403875	0.203365	-1.9756	0.0482	0.405092
HIP1	3092	162.89	0.358888	0.181373	1.97595	0.0481601	0.405092
KLF9	687	67.5609	-0.43904	0.219044	-1.97533	0.0482312	0.405092
ROR2	4920	15.9467	-0.41273	0.230809	-1.97598	0.0481573	0.405092
TMSB15A	11013	46.643	-0.450401	0.226802	-1.97573	0.048185	0.405092
TMSB15B	11013	46.643	-0.450401	0.226802	-1.97573	0.048185	0.405092
SZT2	23334	48.3905	-0.433149	0.218737	-1.97259	0.048542	0.406115
ROR1	4919	50.8105	-0.427576	0.216421	-1.97079	0.0487483	0.406115
DGKA	1606	47.0807	0.426038	0.216003	1.97152	0.0486647	0.406115
KCTD12	115207	484.241	-0.41968	0.214151	-1.97125	0.0486959	0.406115
ZNF232	7775	42.8858	-0.459885	0.228529	-1.97308	0.0484867	0.406115
KLHL11	55175	625.954	0.244051	0.123813	1.97105	0.0487186	0.406115
NPTX1	4884	131.349	-0.43318	0.219848	-1.97304	0.048491	0.406115
MBD3	53615	167.379	-0.340231	0.173458	-1.9718	0.0486326	0.406115
AC125232.1	285074	5.6875	-0.379183	0.201732	-1.9727	0.0485292	0.406115
UBE2D3	7323	737.409	-0.411466	0.209314	-1.97219	0.0485875	0.406115
2020-09-07	989	307.112	-0.406191	0.20587	-1.97082	0.048745	0.406115
TAC1	6863	8.68014	0.410894	0.207241	1.97273	0.048526	0.406115
RAB9A	9367	203.496	-0.306176	0.154736	-1.97368	0.0484179	0.406115
TIPARP	25976	141.482	0.367356	0.186409	1.96959	0.0488849	0.407001
TAGLN	6876	9.21608	0.308549	0.190165	1.96816	0.0490496	0.407363
NAA25	80018	526.819	0.245449	0.1247	1.96846	0.0490147	0.407363
MRPS31	10240	453.146	-0.250485	0.127117	-1.96863	0.0489958	0.407363
CAPNS1	826	1031.92	0.243104	0.123508	1.96828	0.0490358	0.407363
CARD10	29775	28.8815	-0.445672	0.22624	-1.96786	0.0490847	0.407403
AARS	16	998.831	0.331625	0.16867	1.96657	0.0492333	0.408384
FGF2	2247	43.4019	0.425646	0.216829	1.96457	0.0494636	0.410042
TROVE2	6738	730.656	-0.264087	0.13441	-1.96428	0.0494976	0.41007
GCNT2	2651	11.7723	-0.445077	0.221751	-1.96305	0.0496409	0.411004
FTX	100302692	11.4014	-0.414192	0.225842	-1.96253	0.0497007	0.411247
KIAA2026	158358	20.1343	-0.468063	0.232119	-1.96182	0.0497833	0.411677
SLC9A3R2	9351	74.5502	0.41891	0.213336	1.96088	0.0498927	0.41177
BARD1	580	197.623	-0.313087	0.159373	-1.96098	0.0498818	0.41177
SMURF1	57154	109.425	0.335533	0.170854	1.9607	0.0499137	0.41177
OCRL	4952	386.229	0.250603	0.127817	1.96067	0.0499171	0.41177
ZNF362	149076	39.7879	0.425954	0.219779	1.95953	0.0500507	0.411954
RP11-347H15.5	441601	4.79006	-0.328452	0.181235	-1.95943	0.0500619	0.411954
KCNJ8	3764	76.9029	-0.390211	0.199405	-1.95955	0.0500479	0.411954
COMMD10	51397	155.178	0.360391	0.184083	1.95952	0.0500525	0.411954
KLF14	136259	2.99949	0.203507	0.162586	1.95893	0.0501215	0.412192
TMED10	10972	960.356	-0.28086	0.143409	-1.95866	0.0501529	0.412198
DKC1	1736	1202.96	-0.280952	0.143414	-1.95745	0.0502949	0.413112
UHRF1BP1L	23074	182.387	-0.336534	0.172347	-1.95651	0.050405	0.413764
AASS	10157	196.99	0.294006	0.150309	1.95607	0.0504573	0.413941
GLCCI1	113263	70.2465	-0.377229	0.193039	-1.9552	0.0505592	0.414523
SLC1A1	6505	28.6639	-0.448509	0.231615	-1.95395	0.0507076	0.415487
RUVBL1	8607	1305.55	-0.210365	0.107711	-1.95282	0.0508413	0.416329
ZNF12	7559	111.161	-0.367545	0.188761	-1.95199	0.0509394	0.416878
LBR	3930	1472.39	-0.208803	0.106948	-1.95172	0.0509717	0.416889
CHRD	8646	6.09007	0.377789	0.206072	1.95099	0.051058	0.417341
CACHD1	57685	270.746	0.295009	0.151326	1.94963	0.0512198	0.418155
SMAD9	4093	79.9769	0.394296	0.201752	1.94972	0.0512099	0.418155
RRS1	23212	401.956	-0.295179	0.15169	-1.94927	0.0512637	0.41826
TTC26	79989	272.093	0.270304	0.138785	1.94767	0.0514542	0.419559
KCNN2	3781	15.8819	-0.433071	0.228411	-1.94619	0.0516314	0.420575
AKAP7	9465	42.166	-0.431969	0.218904	-1.94611	0.0516413	0.420575
ATP6V1C2	245973	6.63179	0.399038	0.207178	1.94498	0.0517774	0.421173
FAM49A	81553	3.79829	0.295858	0.164235	1.94501	0.0517736	0.421173
EFNA5	1946	93.9083	-0.377927	0.193226	-1.94406	0.0518888	0.421736
TRIM4	89122	214.051	0.314486	0.161738	1.94388	0.0519093	0.421736
SLC25A39	51629	208.331	-0.321012	0.165543	-1.94344	0.0519629	0.421916
NCAPD3	23310	1209.22	0.223089	0.114848	1.94254	0.0520718	0.42229
PLEKHM3	389072	50.4605	0.415336	0.213416	1.94271	0.0520518	0.42229
ZFHX4	79776	398.013	0.258463	0.133066	1.94202	0.0521341	0.422541
SPTBN2	6712	161.139	-0.362372	0.187258	-1.94034	0.0523378	0.423937
SAMHD1	25939	652.112	0.236055	0.121766	1.93874	0.0525328	0.425004
PAIP1	10605	131.216	-0.441512	0.225846	-1.93875	0.0525321	0.425004
CDK5RAP1	51654	251.786	0.270981	0.139804	1.93838	0.0525766	0.425102
HSD17B12	51144	889.664	-0.249191	0.128595	-1.93774	0.0526555	0.425228
MRM1	79922	50.174	-0.414225	0.21491	-1.93791	0.0526346	0.425228
COX6B1	1340	1403.95	0.299584	0.154666	1.93641	0.0528173	0.42628
EFTUD1	79631	169.732	0.322074	0.166357	1.9361	0.0528554	0.426331
FKBP15	23307	194.858	0.287253	0.148342	1.93584	0.0528878	0.426337
ZNF326	284695	743.999	-0.259937	0.13414	-1.93533	0.0529502	0.426464
FOSL2	2355	17.5883	0.431865	0.228918	1.935	0.0529908	0.426464
SEC24A	10802	443.624	0.245812	0.127026	1.93493	0.0529987	0.426464
EXOC3	11336	190.36	0.288933	0.149448	1.93394	0.0531207	0.427189
CCT4	10575	8807.74	-0.207277	0.107234	-1.93277	0.0532648	0.427326
POLR3G	10622	41.8836	-0.432206	0.219657	-1.93295	0.0532419	0.427326
HSPA4	3308	4382.57	-0.233683	0.120844	-1.93284	0.0532561	0.427326
HOXA10	3206	282.666	0.291232	0.15071	1.93333	0.0531956	0.427326
KATNAL1	84056	62.2898	0.393798	0.203648	1.93184	0.0533786	0.427369
ITGB3	3690	6.33611	0.290939	0.181154	1.932	0.05336	0.427369
SLC19A1	6573	491.619	-0.310653	0.161033	-1.93169	0.0533973	0.427369
TPRA1	131601	121.195	0.374958	0.194611	1.93216	0.05334	0.427369
CLK3	1198	129.268	0.325767	0.168695	1.93098	0.0534851	0.427563
GPR108	56927	65.8499	-0.384488	0.199144	-1.93112	0.0534687	0.427563
PHF11	51131	5.54977	-0.379789	0.182364	-1.92986	0.0536237	0.428416
PCCA	5095	103.224	0.357797	0.185224	1.92913	0.053715	0.428742
MTHFD1	4522	2966.15	-0.203182	0.105333	-1.92902	0.0537283	0.428742
WDR77	79084	2170.87	-0.277363	0.144041	-1.92666	0.0540223	0.430067
RPL13AP6	644511	3.56567	-0.286683	0.175406	-1.92741	0.0539286	0.430067
EML1	2009	116.083	-0.358457	0.185595	-1.92686	0.0539975	0.430067
GRHL1	29841	30.8691	0.433057	0.225142	1.92686	0.0539975	0.430067
CCPG1	9236	294.937	-0.268058	0.139199	-1.92635	0.0540602	0.430114
EGLN3	112399	64.0686	-0.394387	0.204087	-1.92547	0.0541704	0.430737
SMU1	55234	701.514	-0.258976	0.134365	-1.925	0.0542295	0.430951
CHD4	1108	1842.68	-0.201412	0.104723	-1.92333	0.0544391	0.431088
YWHAE	7531	4122.12	-0.361643	0.188047	-1.92363	0.0544011	0.431088
EIF5A	1984	6149.94	-0.239023	0.124169	-1.92422	0.0543269	0.431088
ASCC3	10973	740.076	-0.257067	0.133627	-1.92341	0.0544286	0.431088
[truncated: 14,594 more rows]
